# Supplementary material for: Arginines of the CGN codon family are Achilles’ heels of cancer genes
Source: Sci Rep. 2024 May 22;14:11715. doi: 10.1038/s41598-024-62553-7 (PMC11111792; doi:10.1038/s41598-024-62553-7)
Supplement: Supplementary file 2 — Supplementary Information 1. [file 41598_2024_62553_MOESM2_ESM.xlsx]

## Sheet: Passenger Genes
		ACE ENST00000290866.9											ACHE ENST00000302913.8											AHR ENST00000242057.8											APOB ENST00000233242.5											APP ENST00000346798.7
Color code:		WT AA	WT AA	WT CODON POSITION	WT CODON	MUTATION	MUTATION	MUTANT CODONS	RECURRENCE	WT CODONS	NUMBER OF CODONS		WT AA	WT AA	WT CODON POSITION	WT CODON	MUTATION	MUTATION	MUTANT CODONS	RECURRENCE	WT CODONS	NUMBER OF CODONS		WT AA	WT AA	WT CODON POSITION	WT CODON	MUTATION	MUTATION	MUTANT CODONS	RECURRENCE	WT CODONS	NUMBER OF CODONS		WT AA	WT AA	WT CODON POSITION	WT CODON	MUTATION	MUTATION	MUTANT CODONS	RECURRENCE	WT CODONS	NUMBER OF CODONS		WT AA	WT AA	WT CODON POSITION	WT CODON
		p.P23	P	c.67_69	ccg	c.68C>T	p.P23L	CTG	1	aaa	8		p.P4	P	c.10_12	ccg	c.11C>T	p.P4L	CTG	1	aaa	3		p.P18	P	c.52_54	ccg	c.53C>T	p.P18L	CTG	1	aaa	21		p.A13	A	c.37_39	gcg	c.38C>T	p.A13V	GTG	1	aaa	205		p.R100	R	c.298_300	cgg
CSS		p.A94	A	c.280_282	gcg	c.281C>T	p.A94V	GTG	1	aac	50		p.T10	T	c.28_30	acg	c.29C>T	p.T10M	ATG	1	aac	11		p.R38	R	c.112_114	cgg	c.112C>T	p.R38W	TGG	1	aac	24		p.A43	A	c.127_129	gcg	c.128C>T	p.A43V	GTG	4	aac	116		p.R102	R	c.304_306	cgc
CAS		p.R118	R	c.352_354	cgc	c.352C>T	p.R118C	TGC	1	aag	45		p.R47	R	c.139_141	cgg	c.139C>T	p.R47W	TGG	1	aag	4		p.R49	R	c.145_147	cgt	c.145C>T	p.R49C	TGT	1	aag	19		p.R45	R	c.133_135	cga	c.133C>T	p.R45*	TGA	3	aag	151		p.R180	R	c.538_540	cga
1stG		p.S179	S	c.535_537	tcg	c.536C>T	p.S179L	TTG	2	aat	8		p.R49	R	c.145_147	cgg	c.145C>T	p.R49W	TGG	2	aat	5		p.A267	A	c.799_801	gcg	c.800C>T	p.A267V	GTG	1	aat	31		p.R233	R	c.697_699	cgc	c.697C>T	p.R233C	TGC	3	aat	129		p.A201	A	c.601_603	gcg
3rdC		p.R180	R	c.538_540	cga	c.538C>T	p.R180*	TGA	1	aca	8		p.A69	A	c.205_207	gcg	c.206C>T	p.A69V	GTG	1	aca	8		p.R339	R	c.1015_1017	cga	c.1015C>T	p.R339*	TGA	1	aca	17		p.R427	R	c.1279_1281	cga	c.1279C>T	p.R427*	TGA	1	aca	96		p.R288	R	c.862_864	cga
REST		p.P202	P	c.604_606	ccg	c.605C>T	p.P202L	CTG	1	acc	33		p.R77	R	c.229_231	cgc	c.229C>T	p.R77C	TGC	1	acc	9		p.R368	R	c.1102_1104	cgc	c.1102C>T	p.R368C	TGC	3	acc	9		p.A433	A	c.1297_1299	gcg	c.1298C>T	p.A433V	GTG	2	acc	99		p.T297	T	c.889_891	acg
		p.T223	T	c.667_669	acg	c.668C>T	p.T223M	ATG	1	acg	13		p.P81	P	c.241_243	ccg	c.242C>T	p.P81L	CTG	1	acg	8		p.R396	R	c.1186_1188	cga	c.1186C>T	p.R396*	TGA	1	acg	4		p.R437	R	c.1309_1311	cgc	c.1309C>T	p.R437C	TGC	3	acg	17		p.P299	P	c.895_897	ccg
		p.R228	R	c.682_684	cgc	c.682C>T	p.R228C	TGC	4	act	8		p.R167	R	c.499_501	cgc	c.499C>T	p.R167C	TGC	1	act	2		p.R398	R	c.1192_1194	cga	c.1192C>T	p.R398*	TGA	2	act	23		p.R439	R	c.1315_1317	cga	c.1315C>T	p.R439*	TGA	3	act	87		p.R301	R	c.901_903	cga
		p.R259	R	c.775_777	cgc	c.775C>T	p.R259C	TGC	1	aga	3		p.P199	P	c.595_597	ccg	c.596C>T	p.P199L	CTG	1	agc	11		p.T400	T	c.1198_1200	acg	c.1199C>T	p.T400M	ATG	1	aga	15		p.A444	A	c.1330_1332	gcg	c.1331C>T	p.A444V	GTG	1	aga	52		p.R306	R	c.916_918	cgc
		p.R264	R	c.790_792	cgc	c.790C>T	p.R264C	TGC	1	agc	28		p.T229	T	c.685_687	acg	c.686C>T	p.T229M	ATG	1	agg	7		p.P502	P	c.1504_1506	ccg	c.1505C>T	p.P502L	CTG	2	agc	9		p.A448	A	c.1342_1344	gcg	c.1343C>T	p.A448V	GTG	6	agc	55		p.R469	R	c.1405_1407	cgc
		p.R265	R	c.793_795	cga	c.793C>T	p.R265*	TGA	4	agg	18		p.A235	A	c.703_705	gcg	c.704C>T	p.A235V	GTG	1	agt	5		p.T578	T	c.1732_1734	acg	c.1733C>T	p.T578M	ATG	1	agg	4		p.R532	R	c.1594_1596	cgg	c.1594C>T	p.R532W	TGG	4	agg	42		p.R486	R	c.1456_1458	cgg
		p.R355	R	c.1063_1065	cgg	c.1063C>T	p.R355W	TGG	1	agt	7		p.R250	R	c.748_750	cgg	c.748C>T	p.R250W	TGG	1	atc	8		p.T583	T	c.1747_1749	acg	c.1748C>T	p.T583M	ATG	2	agt	15		p.P554	P	c.1660_1662	ccg	c.1661C>T	p.P554L	CTG	1	agt	73		p.R488	R	c.1462_1464	cgt
		p.R379	R	c.1135_1137	cgg	c.1135C>T	p.R379W	TGG	3	ata	4		p.T269	T	c.805_807	acg	c.806C>T	p.T269M	ATG	2	atg	8		p.P833	P	c.2497_2499	ccg	c.2498C>T	p.P833L	CTG	1	ata	13		p.R558	R	c.1672_1674	cga	c.1672C>T	p.R558*	TGA	1	ata	53		p.R499	R	c.1495_1497	cgc
		p.R409	R	c.1225_1227	cgt	c.1225C>T	p.R409C	TGT	2	atc	37		p.R277	R	c.829_831	cgc	c.829C>T	p.R277C	TGC	1	att	1		p.R167	R	c.499_501	cga	c.500G>A	p.R167Q	CAA	1	atc	12		p.P771	P	c.2311_2313	ccg	c.2312C>T	p.P771L	CTG	3	atc	109		p.R643	R	c.1927_1929	cgc
		p.R410	R	c.1228_1230	cgg	c.1228C>T	p.R410W	TGG	1	atg	30		p.R307	R	c.919_921	cga	c.919C>T	p.R307*	TGA	2	caa	3		p.R172	R	c.514_516	cgt	c.515G>A	p.R172H	CAT	1	atg	23		p.R778	R	c.2332_2334	cgc	c.2332C>T	p.R778C	TGC	1	atg	79		p.A713	A	c.2137_2139	gcg
		p.A425	A	c.1273_1275	gcg	c.1274C>T	p.A425V	GTG	4	att	6		p.R327	R	c.979_981	cgg	c.979C>T	p.R327W	TGG	2	cac	12		p.R281	R	c.841_843	cgg	c.842G>A	p.R281Q	CAG	1	att	13		p.R804	R	c.2410_2412	cgc	c.2410C>T	p.R804C	TGC	1	att	125		p.R747	R	c.2239_2241	cgc
		p.T447	T	c.1339_1341	acg	c.1340C>T	p.T447M	ATG	1	caa	4		p.R424	R	c.1270_1272	cgc	c.1270C>T	p.R424C	TGC	1	cag	19		p.T317	T	c.949_951	acg	c.951G>A	p.T317=	ACA	1	caa	28		p.P892	P	c.2674_2676	ccg	c.2675C>T	p.P892L	CTG	1	caa	102		p.R180	R	c.538_540	cga
		p.R475	R	c.1423_1425	cgc	c.1423C>T	p.R475C	TGC	2	cac	31		p.R464	R	c.1390_1392	cgt	c.1390C>T	p.R464C	TGT	1	cat	3		p.R339	R	c.1015_1017	cga	c.1016G>A	p.R339Q	CAA	1	cac	9		p.T950	T	c.2848_2850	acg	c.2849C>T	p.T950M	ATG	1	cac	57		p.A201	A	c.601_603	gcg
		p.R482	R	c.1444_1446	cgt	c.1444C>T	p.R482C	TGT	1	cag	71		p.T467	T	c.1399_1401	acg	c.1400C>T	p.T467M	ATG	2	cca	11		p.R352	R	c.1054_1056	cgg	c.1055G>A	p.R352Q	CAG	1	cag	42		p.P994	P	c.2980_2982	ccg	c.2981C>T	p.P994L	CTG	1	cag	129		p.R306	R	c.916_918	cgc
		p.R487	R	c.1459_1461	cgc	c.1459C>T	p.R487C	TGC	2	cat	13		p.R494	R	c.1480_1482	cga	c.1480C>T	p.R494*	TGA	1	ccc	28		p.R368	R	c.1102_1104	cgc	c.1103G>A	p.R368H	CAC	1	cat	16		p.R1128	R	c.3382_3384	cgt	c.3382C>T	p.R1128C	TGT	1	cat	57		p.R418	R	c.1252_1254	cgt
		p.R496	R	c.1486_1488	cga	c.1486C>T	p.R496*	TGA	3	cca	13		p.T497	T	c.1489_1491	acg	c.1490C>T	p.T497M	ATG	1	ccg	10		p.R398	R	c.1192_1194	cga	c.1193G>A	p.R398Q	CAA	7	cca	25		p.S1142	S	c.3424_3426	tcg	c.3425C>T	p.S1142L	TTG	2	cca	64		p.R469	R	c.1405_1407	cgc
		p.R570	R	c.1708_1710	cgg	c.1708C>T	p.R570W	TGG	1	ccc	31		p.R506	R	c.1516_1518	cga	c.1516C>T	p.R506*	TGA	1	cct	8		p.T400	T	c.1198_1200	acg	c.1200G>A	p.T400=	ACA	3	ccc	5		p.R1224	R	c.3670_3672	cgg	c.3670C>T	p.R1224W	TGG	3	ccc	37		p.R470	R	c.1408_1410	cgc
		p.P637	P	c.1909_1911	ccg	c.1910C>T	p.P637L	CTG	1	ccg	21		p.P548	P	c.1642_1644	ccg	c.1643C>T	p.P548L	CTG	1	cga	7		p.T578	T	c.1732_1734	acg	c.1734G>A	p.T578=	ACA	1	ccg	3		p.R1386	R	c.4156_4158	cgg	c.4156C>T	p.R1386W	TGG	1	ccg	11		p.T600	T	c.1798_1800	acg
		p.P759	P	c.2275_2277	ccg	c.2276C>T	p.P759L	CTG	1	cct	16		p.R552	R	c.1654_1656	cgg	c.1654C>T	p.R552W	TGG	1	cgc	8		p.P833	P	c.2497_2499	ccg	c.2499G>A	p.P833=	CCA	4	cct	25		p.R1388	R	c.4162_4164	cgt	c.4162C>T	p.R1388C	TGT	11	cct	59		p.R653	R	c.1957_1959	cga
		p.T776	T	c.2326_2328	acg	c.2327C>T	p.T776M	ATG	1	cga	5		p.R553	R	c.1657_1659	cgg	c.1657C>T	p.R553W	TGG	1	cgg	16		p.V74	V	c.220_222	gtc	c.220G>A	p.V74I	ATC	1	cga	6		p.T1417	T	c.4249_4251	acg	c.4250C>T	p.T1417M	ATG	3	cga	12		p.T663	T	c.1987_1989	acg
		p.R791	R	c.2371_2373	cga	c.2371C>T	p.R791*	TGA	2	cgc	19		p.R49	R	c.145_147	cgg	c.146G>A	p.R49Q	CAG	1	cgt	5		p.G96	G	c.286_288	gga	c.286G>A	p.G96R	AGA	1	cgc	2		p.R1427	R	c.4279_4281	cgc	c.4279C>T	p.R1427C	TGC	2	cgc	13		p.A713	A	c.2137_2139	gcg
		p.A794	A	c.2380_2382	gcg	c.2381C>T	p.A794V	GTG	2	cgg	19		p.R52	R	c.154_156	cgc	c.155G>A	p.R52H	CAC	1	cta	1		p.E488	E	c.1462_1464	gaa	c.1462G>A	p.E488K	AAA	3	cgg	5		p.S1433	S	c.4297_4299	tcg	c.4298C>T	p.S1433L	TTG	6	cgg	15		p.R747	R	c.2239_2241	cgc
		p.R857	R	c.2569_2571	cgc	c.2569C>T	p.R857C	TGC	2	cgt	4		p.A69	A	c.205_207	gcg	c.207G>A	p.A69=	GCA	1	ctc	25		p.V660	V	c.1978_1980	gtg	c.1978G>A	p.V660M	ATG	1	cgt	3		p.S1494	S	c.4480_4482	tcg	c.4481C>T	p.S1494L	TTG	2	cgt	16		p.V129	V	c.385_387	gtt
		p.R862	R	c.2584_2586	cgt	c.2584C>T	p.R862C	TGT	1	cta	6		p.R76	R	c.226_228	cgt	c.227G>A	p.R76H	CAT	2	ctg	47		p.V769	V	c.2305_2307	gtg	c.2305G>A	p.V769M	ATG	1	cta	10		p.T1657	T	c.4969_4971	acg	c.4970C>T	p.T1657M	ATG	2	cta	53		p.E145	E	c.433_435	gaa
		p.A885	A	c.2653_2655	gcg	c.2654C>T	p.A885V	GTG	3	ctc	34		p.P81	P	c.241_243	ccg	c.243G>A	p.P81=	CCA	4	ctt	4		p.V783	V	c.2347_2349	gtg	c.2347G>A	p.V783M	ATG	1	ctc	6		p.R1689	R	c.5065_5067	cgc	c.5065C>T	p.R1689C	TGC	1	ctc	85		p.G169	G	c.505_507	ggc
		p.S903	S	c.2707_2709	tcg	c.2708C>T	p.S903L	TTG	2	ctg	96		p.P225	P	c.673_675	ccg	c.675G>A	p.P225=	CCA	1	gaa	3		p.S73	S	c.217_219	agc	c.219C>T	p.S73=	AGT	1	ctg	18		p.R1815	R	c.5443_5445	cgg	c.5443C>T	p.R1815W	TGG	3	ctg	165		p.E246	E	c.736_738	gag
		p.S944	S	c.2830_2832	tcg	c.2831C>T	p.S944L	TTG	1	ctt	2		p.T229	T	c.685_687	acg	c.687G>A	p.T229=	ACA	3	gac	17		p.F659	F	c.1975_1977	ttc	c.1977C>T	p.F659=	TTT	2	ctt	15		p.R1867	R	c.5599_5601	cgg	c.5599C>T	p.R1867W	TGG	1	ctt	92		p.D248	D	c.742_744	gat
		p.R953	R	c.2857_2859	cgg	c.2857C>T	p.R953W	TGG	1	gaa	21		p.S239	S	c.715_717	tcg	c.717G>A	p.S239=	TCA	1	gag	30		p.N7	N	c.19_21	aac	c.20A>G	p.N7S	AGC	1	gaa	33		p.R1897	R	c.5689_5691	cgt	c.5689C>T	p.R1897C	TGT	1	gaa	164		p.E263	E	c.787_789	gaa
		p.R971	R	c.2911_2913	cgg	c.2911C>T	p.R971W	TGG	2	gac	49		p.R250	R	c.748_750	cgg	c.749G>A	p.R250Q	CAG	1	gat	7		p.Q20	Q	c.58_60	cag	c.58C>T	p.Q20*	TAG	1	gac	17		p.P1902	P	c.5704_5706	ccg	c.5705C>T	p.P1902L	CTG	2	gac	93		p.G322	G	c.964_966	ggc
		p.T1149	T	c.3445_3447	acg	c.3446C>T	p.T1149M	ATG	2	gag	59		p.R464	R	c.1390_1392	cgt	c.1391G>A	p.R464H	CAT	1	gca	5		p.T22	T	c.64_66	aca	c.65C>T	p.T22I	ATA	1	gag	14		p.R2012	R	c.6034_6036	cga	c.6034C>T	p.R2012*	TGA	2	gag	133		p.V375	V	c.1123_1125	gtt
		p.T1187	T	c.3559_3561	acg	c.3560C>T	p.T1187M	ATG	1	gat	18		p.T467	T	c.1399_1401	acg	c.1401G>A	p.T467=	ACA	1	gcc	35		p.P27	P	c.79_81	cca	c.79C>A	p.P27T	ACA	1	gat	26		p.R2085	R	c.6253_6255	cga	c.6253C>T	p.R2085*	TGA	4	gat	141		p.E380	E	c.1138_1140	gag
		p.S1195	S	c.3583_3585	tcg	c.3584C>T	p.S1195L	TTG	1	gca	13		p.R494	R	c.1480_1482	cga	c.1481G>A	p.R494Q	CAA	2	gcg	5		p.P27	P	c.79_81	cca	c.80C>A	p.P27Q	CAA	1	gca	12		p.R2219	R	c.6655_6657	cgt	c.6655C>T	p.R2219C	TGT	2	gca	71		p.A479	A	c.1435_1437	gct
		p.R1209	R	c.3625_3627	cgc	c.3625C>T	p.R1209C	TGC	3	gcc	63		p.R506	R	c.1516_1518	cga	c.1517G>A	p.R506Q	CAA	1	gct	12		p.P27	P	c.79_81	cca	c.80C>T	p.P27L	CTA	1	gcc	11		p.R2513	R	c.7537_7539	cga	c.7537C>T	p.R2513*	TGA	1	gcc	88		p.V490	V	c.1468_1470	gtg
		p.R1232	R	c.3694_3696	cgc	c.3694C>T	p.R1232C	TGC	3	gcg	12		p.R509	R	c.1525_1527	cga	c.1526G>A	p.R509Q	CAA	3	gga	9		p.N34	N	c.100_102	aat	c.101A>C	p.N34T	ACT	1	gcg	1		p.R2520	R	c.7558_7560	cga	c.7558C>T	p.R2520*	TGA	1	gcg	15		p.E513	E	c.1537_1539	gag
		p.A1252	A	c.3754_3756	gcg	c.3755C>T	p.A1252V	GTG	3	gct	17		p.P533	P	c.1597_1599	ccg	c.1599G>A	p.P533=	CCA	1	ggc	23		p.P35	P	c.103_105	cct	c.104C>T	p.P35L	CTT	1	gct	17		p.R2534	R	c.7600_7602	cga	c.7600C>T	p.R2534*	TGA	3	gct	102		p.E556	E	c.1666_1668	gag
		p.P107	P	c.319_321	ccg	c.321G>A	p.P107=	CCA	1	gga	6		p.T535	T	c.1603_1605	acg	c.1605G>A	p.T535=	ACA	1	ggg	20		p.R38	R	c.112_114	cgg	c.113G>C	p.R38P	CCG	1	gga	19		p.R2576	R	c.7726_7728	cgt	c.7726C>T	p.R2576C	TGT	1	gga	74		p.E599	E	c.1795_1797	gaa
		p.S179	S	c.535_537	tcg	c.537G>A	p.S179=	TCA	2	ggc	40		p.S576	S	c.1726_1728	tcg	c.1728G>A	p.S576=	TCA	1	ggt	9		p.R38	R	c.112_114	cgg	c.113G>T	p.R38L	CTG	1	ggc	9		p.A2704	A	c.8110_8112	gcg	c.8111C>T	p.A2704V	GTG	2	ggc	64		p.V604	V	c.1810_1812	gtg
		p.R180	R	c.538_540	cga	c.539G>A	p.R180Q	CAA	2	ggg	27		p.R616	R	c.1846_1848	cgg	c.1847G>A	p.R616Q	CAG	2	gta	5		p.R40	R	c.118_120	aga	c.119G>C	p.R40T	ACA	2	ggg	7		p.P2821	P	c.8461_8463	ccg	c.8462C>T	p.P2821L	CTG	1	ggg	42		p.D617	D	c.1849_1851	gat
		p.T223	T	c.667_669	acg	c.669G>A	p.T223=	ACA	2	ggt	3		p.G57	G	c.169_171	ggg	c.169G>A	p.G57R	AGG	1	gtc	11		p.L43	L	c.127_129	ctt	c.128T>C	p.L43P	CCT	1	ggt	7		p.T2837	T	c.8509_8511	acg	c.8510C>T	p.T2837M	ATG	1	ggt	27		p.E636	E	c.1906_1908	gaa
		p.R228	R	c.682_684	cgc	c.683G>A	p.R228H	CAC	2	gta	3		p.A93	A	c.277_279	gct	c.277G>A	p.A93T	ACT	1	gtg	34		p.N44	N	c.130_132	aat	c.131A>G	p.N44S	AGT	1	gta	10		p.R2907	R	c.8719_8721	cgc	c.8719C>T	p.R2907C	TGC	1	gta	43		p.G756	G	c.2266_2268	ggc
		p.R259	R	c.775_777	cgc	c.776G>A	p.R259H	CAC	2	gtc	16		p.E115	E	c.343_345	gag	c.343G>A	p.E115K	AAG	1	gtt	3		p.N44	N	c.130_132	aat	c.132T>C	p.N44=	AAC	1	gtc	9		p.T3047	T	c.9139_9141	acg	c.9140C>T	p.T3047M	ATG	1	gtc	71		p.E758	E	c.2272_2274	gaa
		p.R264	R	c.790_792	cgc	c.791G>A	p.R264H	CAC	1	gtg	39		p.V163	V	c.487_489	gtg	c.487G>A	p.V163M	ATG	2	tac	16		p.L47	L	c.139_141	ttg	c.141G>A	p.L47=	TTA	1	gtg	7		p.R3059	R	c.9175_9177	cgt	c.9175C>T	p.R3059C	TGT	4	gtg	66		p.L128	L	c.382_384	ctc
		p.R265	R	c.793_795	cga	c.794G>A	p.R265Q	CAA	2	gtt	3		p.E173	E	c.517_519	gag	c.517G>A	p.E173K	AAG	1	tat	3		p.L50	L	c.148_150	ttg	c.149T>C	p.L50S	TCG	1	gtt	9		p.R3136	R	c.9406_9408	cgt	c.9406C>T	p.R3136C	TGT	6	gtt	70		p.C144	C	c.430_432	tgc
		p.T320	T	c.958_960	acg	c.960G>A	p.T320=	ACA	3	tac	45		p.V218	V	c.652_654	gtg	c.652G>A	p.V218M	ATG	1	tca	2		p.P57	P	c.169_171	cca	c.170C>T	p.P57L	CTA	2	taa	1		p.T3164	T	c.9490_9492	acg	c.9491C>T	p.T3164M	ATG	2	taa	1		p.T152	T	c.454_456	acc
		p.P351	P	c.1051_1053	ccg	c.1053G>A	p.P351=	CCA	1	tat	11		p.A235	A	c.703_705	gcg	c.703G>A	p.A235T	ACG	3	tcc	11		p.I61	I	c.181_183	att	c.183T>C	p.I61=	ATC	1	tac	7		p.S3268	S	c.9802_9804	tcg	c.9803C>T	p.S3268L	TTG	2	tac	65		p.V153	V	c.457_459	gtc
		p.T381	T	c.1141_1143	acg	c.1143G>A	p.T381=	ACA	2	tca	3		p.A238	A	c.712_714	gcc	c.712G>A	p.A238T	ACC	1	tcg	3		p.R71	R	c.211_213	agg	c.212G>A	p.R71K	AAG	1	tat	20		p.S3503	S	c.10507_10509	tcg	c.10508C>T	p.S3503L	TTG	5	tat	87		p.C174	C	c.520_522	tgc
		p.R410	R	c.1228_1230	cgg	c.1229G>A	p.R410Q	CAG	1	tcc	25		p.G261	G	c.781_783	ggt	c.781G>A	p.G261S	AGT	1	tct	3		p.R71	R	c.211_213	agg	c.213G>T	p.R71S	AGT	1	tca	12		p.R3507	R	c.10519_10521	cgg	c.10519C>T	p.R3507W	TGG	1	tca	76		p.A242	A	c.724_726	gcc
		p.A425	A	c.1273_1275	gcg	c.1275G>A	p.A425=	GCA	1	tcg	10		p.V325	V	c.973_975	gtc	c.973G>A	p.V325I	ATC	3	tga	1		p.S81	S	c.241_243	agc	c.241A>T	p.S81C	TGC	1	tcc	12		p.R3527	R	c.10579_10581	cgg	c.10579C>T	p.R3527W	TGG	3	tcc	83		p.D245	D	c.733_735	gac
		p.R442	R	c.1324_1326	cgt	c.1325G>A	p.R442H	CAT	1	tct	5		p.V331	V	c.991_993	gtg	c.991G>A	p.V331M	ATG	1	tgc	6		p.K88	K	c.262_264	aaa	c.264A>G	p.K88=	AAG	1	tcg	1		p.R3558	R	c.10672_10674	cgc	c.10672C>T	p.R3558C	TGC	1	tcg	9		p.G322	G	c.964_966	ggc
		p.R475	R	c.1423_1425	cgc	c.1424G>A	p.R475H	CAC	1	tga	1		p.G373	G	c.1117_1119	ggg	c.1117G>A	p.G373R	AGG	3	tgg	14		p.P91	P	c.271_273	cct	c.271C>T	p.P91S	TCT	1	tct	19		p.R3638	R	c.10912_10914	cgg	c.10912C>T	p.R3638W	TGG	1	tct	97		p.A374	A	c.1120_1122	gcc
		p.R482	R	c.1444_1446	cgt	c.1445G>A	p.R482H	CAT	3	tgc	11		p.G393	G	c.1177_1179	ggg	c.1177G>A	p.G393R	AGG	1	tgt	2		p.T92	T	c.274_276	act	c.275C>A	p.T92N	AAT	1	tgc	4		p.R3703	R	c.11107_11109	cgt	c.11107C>T	p.R3703C	TGT	6	tgc	14		p.N448	N	c.1342_1344	aac
		p.R487	R	c.1459_1461	cgc	c.1460G>A	p.R487H	CAC	1	tgg	41		p.D431	D	c.1291_1293	gat	c.1291G>A	p.D431N	AAT	2	ttc	20		p.G96	G	c.286_288	gga	c.287G>C	p.G96A	GCA	1	tgg	5		p.T3748	T	c.11242_11244	acg	c.11243C>T	p.T3748M	ATG	3	tgg	37		p.T478	T	c.1432_1434	acc
		p.R496	R	c.1486_1488	cga	c.1487G>A	p.R496Q	CAA	1	tgt	3		p.V439	V	c.1315_1317	gtg	c.1315G>A	p.V439M	ATG	1	ttg	3		p.N100	N	c.298_300	aac	c.300C>A	p.N100K	AAA	1	tgt	14		p.S3760	S	c.11278_11280	tcg	c.11279C>T	p.S3760L	TTG	1	tgt	11		p.H489	H	c.1465_1467	cac
		p.R508	R	c.1522_1524	cga	c.1523G>A	p.R508Q	CAA	3	tta	3		p.V442	V	c.1324_1326	gtg	c.1324G>A	p.V442M	ATG	2	ttt	9		p.R102	R	c.304_306	aga	c.306A>G	p.R102=	AGG	1	tta	21		p.T3826	T	c.11476_11478	acg	c.11477C>T	p.T3826M	ATG	1	tta	66		p.R499	R	c.1495_1497	cgc
		p.R561	R	c.1681_1683	cgg	c.1682G>A	p.R561Q	CAG	2	ttc	40		p.A458	A	c.1372_1374	gcc	c.1372G>A	p.A458T	ACC	1				p.R102	R	c.304_306	aga	c.306A>T	p.R102S	AGT	1	ttc	16		p.T3940	T	c.11818_11820	acg	c.11819C>T	p.T3940M	ATG	1	ttc	109		p.F512	F	c.1534_1536	ttc
		p.P598	P	c.1792_1794	ccg	c.1794G>A	p.P598=	CCA	1	ttg	11		p.E481	E	c.1441_1443	gag	c.1441G>A	p.E481K	AAG	2		618		p.A104	A	c.310_312	gca	c.310G>A	p.A104T	ACA	5	ttg	11		p.A3974	A	c.11920_11922	gcg	c.11921C>T	p.A3974V	GTG	7	ttg	75		p.N550	N	c.1648_1650	aac
		p.P637	P	c.1909_1911	ccg	c.1911G>A	p.P637=	CCA	1	ttt	18		p.A504	A	c.1510_1512	gcc	c.1510G>A	p.A504T	ACC	2				p.F106	F	c.316_318	ttc	c.318C>T	p.F106=	TTT	1	ttt	28		p.A3982	A	c.11944_11946	gcg	c.11945C>T	p.A3982V	GTG	2	ttt	115		p.D575	D	c.1723_1725	gac
		p.R729	R	c.2185_2187	cgg	c.2186G>A	p.R729Q	CAG	1				p.V542	V	c.1624_1626	gtt	c.1624G>A	p.V542I	ATT	1				p.E116	E	c.346_348	gaa	c.346G>T	p.E116*	TAA	1				p.R3989	R	c.11965_11967	cgc	c.11965C>T	p.R3989C	TGC	1				p.T598	T	c.1792_1794	acc
		p.P759	P	c.2275_2277	ccg	c.2277G>A	p.P759=	CCA	1		1307		p.A557	A	c.1669_1671	gcc	c.1669G>A	p.A557T	ACC	1				p.L118	L	c.352_354	tta	c.352T>A	p.L118I	ATA	1		849		p.R4046	R	c.12136_12138	cgg	c.12136C>T	p.R4046W	TGG	1		4564		p.D616	D	c.1846_1848	gac
		p.R778	R	c.2332_2334	cgg	c.2333G>A	p.R778Q	CAG	1				p.S124	S	c.370_372	agc	c.372C>T	p.S124=	AGT	1				p.Q120	Q	c.358_360	cag	c.360G>T	p.Q120H	CAT	1				p.T4226	T	c.12676_12678	acg	c.12677C>T	p.T4226M	ATG	2				p.N635	N	c.1903_1905	aac
		p.R791	R	c.2371_2373	cga	c.2372G>A	p.R791Q	CAA	1				p.N131	N	c.391_393	aac	c.393C>T	p.N131=	AAT	1				p.V126	V	c.376_378	gta	c.377T>C	p.V126A	GCA	1				p.S4233	S	c.12697_12699	tcg	c.12698C>T	p.S4233L	TTG	4				p.A646	A	c.1936_1938	gcc
		p.P803	P	c.2407_2409	ccg	c.2409G>A	p.P803=	CCA	1				p.D162	D	c.484_486	gac	c.486C>T	p.D162=	GAT	1				p.D132	D	c.394_396	gat	c.396T>A	p.D132E	GAA	1				p.R4297	R	c.12889_12891	cgt	c.12889C>T	p.R4297C	TGT	2				p.G708	G	c.2122_2124	ggc
		p.R862	R	c.2584_2586	cgt	c.2585G>A	p.R862H	CAT	1				p.Y164	Y	c.490_492	tac	c.492C>T	p.Y164=	TAT	1				p.Y137	Y	c.409_411	tat	c.409T>C	p.Y137H	CAT	1				p.R4385	R	c.13153_13155	cgt	c.13153C>T	p.R4385C	TGT	1				p.N755	N	c.2263_2265	aac
		p.A885	A	c.2653_2655	gcg	c.2655G>A	p.A885=	GCA	2				p.N217	N	c.649_651	aac	c.651C>T	p.N217=	AAT	1				p.S139	S	c.415_417	tct	c.417T>C	p.S139=	TCC	1				p.A4483	A	c.13447_13449	gcg	c.13448C>T	p.A4483V	GTG	3				p.L8	L	c.22_24	ctc
		p.S903	S	c.2707_2709	tcg	c.2709G>A	p.S903=	TCA	1				p.G291	G	c.871_873	ggc	c.873C>T	p.G291=	GGT	1				p.T141	T	c.421_423	act	c.422C>A	p.T141N	AAT	2				p.T4484	T	c.13450_13452	acg	c.13451C>T	p.T4484M	ATG	1				p.A12	A	c.34_36	gcc
		p.R1166	R	c.3496_3498	cgc	c.3497G>A	p.R1166H	CAC	4				p.H315	H	c.943_945	cac	c.945C>T	p.H315=	CAT	1				p.Q149	Q	c.445_447	cag	c.445C>T	p.Q149*	TAG	1				p.P4	P	c.10_12	ccg	c.12G>A	p.P4=	CCA	1				p.T22	T	c.64_66	act
		p.P1178	P	c.3532_3534	ccg	c.3534G>A	p.P1178=	CCA	2				p.H318	H	c.952_954	cac	c.954C>T	p.H318=	CAT	2				p.Q150	Q	c.448_450	cag	c.448C>A	p.Q150K	AAG	1				p.R45	R	c.133_135	cga	c.134G>A	p.R45Q	CAA	1				p.D23	D	c.67_69	gat
		p.T1187	T	c.3559_3561	acg	c.3561G>A	p.T1187=	ACA	1				p.S324	S	c.970_972	agc	c.972C>T	p.S324=	AGT	1				p.V153	V	c.457_459	gtc	c.459C>T	p.V153=	GTT	1				p.R50	R	c.148_150	cgg	c.149G>A	p.R50Q	CAG	1				p.A26	A	c.76_78	gct
		p.S1195	S	c.3583_3585	tcg	c.3585G>A	p.S1195=	TCA	1				p.F330	F	c.988_990	ttc	c.990C>T	p.F330=	TTT	3				p.Q156	Q	c.466_468	cag	c.468G>A	p.Q156=	CAA	1				p.A433	A	c.1297_1299	gcg	c.1299G>A	p.A433=	GCA	1				p.L28	L	c.82_84	ctg
		p.T1210	T	c.3628_3630	acg	c.3630G>A	p.T1210=	ACA	1				p.A388	A	c.1162_1164	gcc	c.1164C>T	p.A388=	GCT	1				p.I162	I	c.484_486	atc	c.485T>C	p.I162T	ACC	1				p.R437	R	c.1309_1311	cgc	c.1310G>A	p.R437H	CAC	5				p.P32	P	c.94_96	ccc
		p.P1222	P	c.3664_3666	ccg	c.3666G>A	p.P1222=	CCA	2				p.V396	V	c.1186_1188	gtc	c.1188C>T	p.V396=	GTT	2				p.R167	R	c.499_501	cga	c.501A>C	p.R167=	CGC	1				p.A444	A	c.1330_1332	gcg	c.1332G>A	p.A444=	GCA	2				p.P32	P	c.94_96	ccc
		p.P1228	P	c.3682_3684	ccg	c.3684G>A	p.P1228=	CCA	2				p.A406	A	c.1216_1218	gcc	c.1218C>T	p.A406=	GCT	1				p.E169	E	c.505_507	gaa	c.505G>A	p.E169K	AAA	2				p.A448	A	c.1342_1344	gcg	c.1344G>A	p.A448=	GCA	2				p.A35	A	c.103_105	gcc
		p.R1286	R	c.3856_3858	cgc	c.3857G>A	p.R1286H	CAC	2				p.P419	P	c.1255_1257	ccc	c.1257C>T	p.P419=	CCT	1				p.E169	E	c.505_507	gaa	c.505G>C	p.E169Q	CAA	1				p.R532	R	c.1594_1596	cgg	c.1595G>A	p.R532Q	CAG	1				p.N42	N	c.124_126	aac
		p.V65	V	c.193_195	gtg	c.193G>A	p.V65M	ATG	1				p.G434	G	c.1300_1302	ggc	c.1302C>T	p.G434=	GGT	1				p.Q171	Q	c.511_513	cag	c.513G>A	p.Q171=	CAA	1				p.R558	R	c.1672_1674	cga	c.1673G>A	p.R558Q	CAA	3				p.M45	M	c.133_135	atg
		p.D72	D	c.214_216	gac	c.214G>A	p.D72N	AAC	1				p.V438	V	c.1312_1314	gtc	c.1314C>T	p.V438=	GTT	1				p.Q173	Q	c.517_519	cag	c.518A>T	p.Q173L	CTG	1				p.R635	R	c.1903_1905	cgg	c.1904G>A	p.R635Q	CAG	1				p.W52	W	c.154_156	tgg
		p.A183	A	c.547_549	gcc	c.547G>A	p.A183T	ACC	1				p.P441	P	c.1321_1323	ccc	c.1323C>T	p.P441=	CCT	1				p.L174	L	c.520_522	cta	c.522A>C	p.L174=	CTC	1				p.R778	R	c.2332_2334	cgc	c.2333G>A	p.R778H	CAC	1				p.S57	S	c.169_171	tca
		p.E205	E	c.613_615	gag	c.613G>A	p.E205K	AAG	5				p.Y457	Y	c.1369_1371	tac	c.1371C>T	p.Y457=	TAT	1				p.L174	L	c.520_522	cta	c.522A>T	p.L174=	CTT	1				p.R804	R	c.2410_2412	cgc	c.2411G>A	p.R804H	CAC	1				p.G58	G	c.172_174	ggg
		p.E237	E	c.709_711	gag	c.709G>A	p.E237K	AAG	1				p.Y459	Y	c.1375_1377	tac	c.1377C>T	p.Y459=	TAT	1				p.W176	W	c.526_528	tgg	c.527G>T	p.W176L	TTG	1				p.P892	P	c.2674_2676	ccg	c.2676G>A	p.P892=	CCA	3				p.G68	G	c.202_204	ggc
		p.V258	V	c.772_774	gtc	c.772G>A	p.V258I	ATC	3				p.H478	H	c.1432_1434	cac	c.1434C>T	p.H478=	CAT	2				p.A177	A	c.529_531	gca	c.530C>T	p.A177V	GTA	1				p.T950	T	c.2848_2850	acg	c.2850G>A	p.T950=	ACA	1				p.L70	L	c.208_210	ctg
		p.G267	G	c.799_801	gga	c.799G>A	p.G267R	AGA	1				p.F503	F	c.1507_1509	ttc	c.1509C>T	p.F503=	TTT	1				p.P180	P	c.538_540	cct	c.538C>T	p.P180S	TCT	1				p.A1042	A	c.3124_3126	gcg	c.3126G>A	p.A1042=	GCA	3				p.V76	V	c.226_228	gtc
		p.D295	D	c.883_885	gac	c.883G>A	p.D295N	AAC	3				p.Y541	Y	c.1621_1623	tac	c.1623C>T	p.Y541=	TAT	1				p.S181	S	c.541_543	tct	c.542C>T	p.S181F	TTT	1				p.P1067	P	c.3199_3201	ccg	c.3201G>A	p.P1067=	CCA	3				p.P78	P	c.232_234	cct
		p.D307	D	c.919_921	gat	c.919G>A	p.D307N	AAT	3				p.R556	R	c.1666_1668	cgc	c.1668C>T	p.R556=	CGT	1				p.Q182	Q	c.544_546	cag	c.544C>A	p.Q182K	AAG	1				p.S1142	S	c.3424_3426	tcg	c.3426G>A	p.S1142=	TCA	1				p.V85	V	c.253_255	gtg
		p.E341	E	c.1021_1023	gag	c.1021G>A	p.E341K	AAG	3				p.S572	S	c.1714_1716	agc	c.1716C>T	p.S572=	AGT	1				p.T199	T	c.595_597	aca	c.595A>C	p.T199P	CCA	2				p.R1333	R	c.3997_3999	cga	c.3998G>A	p.R1333Q	CAA	1				p.P91	P	c.271_273	cca
		p.V406	V	c.1216_1218	gtc	c.1216G>A	p.V406I	ATC	1				p.T574	T	c.1720_1722	acc	c.1722C>T	p.T574=	ACT	1				p.P205	P	c.613_615	cca	c.613C>A	p.P205T	ACA	1				p.T1360	T	c.4078_4080	acg	c.4080G>A	p.T1360=	ACA	2				p.G101	G	c.301_303	ggc
		p.V423	V	c.1267_1269	gtg	c.1267G>A	p.V423M	ATG	1				p.P3	P	c.7_9	ccc	c.9C>T	p.P3=	CCT	1				p.Q207	Q	c.619_621	cag	c.619C>A	p.Q207K	AAG	2				p.R1388	R	c.4162_4164	cgt	c.4163G>A	p.R1388H	CAT	1				p.R102	R	c.304_306	cgc
		p.E510	E	c.1528_1530	gaa	c.1528G>A	p.E510K	AAA	6				p.S12	S	c.34_36	tcc	c.35C>T	p.S12F	TTC	1				p.Q207	Q	c.619_621	cag	c.621G>A	p.Q207=	CAA	1				p.T1417	T	c.4249_4251	acg	c.4251G>A	p.T1417=	ACA	1				p.V112	V	c.334_336	gtg
		p.E666	E	c.1996_1998	gag	c.1996G>A	p.E666K	AAG	3				p.P16	P	c.46_48	cca	c.46C>A	p.P16T	ACA	1				p.P214	P	c.640_642	cct	c.641C>T	p.P214L	CTT	1				p.S1433	S	c.4297_4299	tcg	c.4299G>A	p.S1433=	TCA	3				p.P114	P	c.340_342	ccc
		p.E669	E	c.2005_2007	gag	c.2005G>A	p.E669K	AAG	2				p.E32	E	c.94_96	gag	c.94G>A	p.E32K	AAG	1				p.R218	R	c.652_654	agg	c.653G>A	p.R218K	AAG	1				p.S1494	S	c.4480_4482	tcg	c.4482G>A	p.S1494=	TCA	3				p.V119	V	c.355_357	gtt
		p.V806	V	c.2416_2418	gtg	c.2416G>A	p.V806M	ATG	1				p.E35	E	c.103_105	gag	c.103G>T	p.E35*	TAG	2				p.C219	C	c.655_657	tgc	c.657C>T	p.C219=	TGT	1				p.R1513	R	c.4537_4539	cgg	c.4538G>A	p.R1513Q	CAG	10				p.E121	E	c.361_363	gag
		p.E830	E	c.2488_2490	gag	c.2488G>A	p.E830K	AAG	1				p.D36	D	c.106_108	gat	c.106G>A	p.D36N	AAT	1				p.R223	R	c.667_669	cgt	c.667C>G	p.R223G	GGT	1				p.R1599	R	c.4795_4797	cgt	c.4796G>A	p.R1599H	CAT	3				p.A126	A	c.376_378	gcc
		p.V936	V	c.2806_2808	gtg	c.2806G>A	p.V936M	ATG	1				p.E38	E	c.112_114	gag	c.112G>A	p.E38K	AAG	4				p.L227	L	c.679_681	ctg	c.681G>T	p.L227=	CTT	1				p.A1643	A	c.4927_4929	gcg	c.4929G>A	p.A1643=	GCA	3				p.L127	L	c.379_381	ctt
		p.G967	G	c.2899_2901	ggc	c.2899G>A	p.G967S	AGC	4				p.G46	G	c.136_138	ggc	c.138C>A	p.G46=	GGA	1				p.S232	S	c.694_696	tct	c.695C>A	p.S232Y	TAT	1				p.T1657	T	c.4969_4971	acg	c.4971G>A	p.T1657=	ACA	1				p.L128	L	c.382_384	ctc
		p.V978	V	c.2932_2934	gtg	c.2932G>A	p.V978M	ATG	1				p.G46	G	c.136_138	ggc	c.138C>G	p.G46=	GGG	1				p.F234	F	c.700_702	ttt	c.701T>A	p.F234Y	TAT	1				p.R1689	R	c.5065_5067	cgc	c.5066G>A	p.R1689H	CAC	3				p.P130	P	c.388_390	cct
		p.E989	E	c.2965_2967	gaa	c.2965G>A	p.E989K	AAA	3				p.G46	G	c.136_138	ggc	c.138C>T	p.G46=	GGT	1				p.A236	A	c.706_708	gca	c.706G>T	p.A236S	TCA	1				p.R1867	R	c.5599_5601	cgg	c.5600G>A	p.R1867Q	CAG	1				p.Q138	Q	c.412_414	cag
		p.V1021	V	c.3061_3063	gtg	c.3061G>A	p.V1021M	ATG	3				p.L53	L	c.157_159	ctg	c.158T>C	p.L53P	CCG	1				p.G241	G	c.721_723	ggg	c.722G>A	p.G241E	GAG	1				p.R1897	R	c.5689_5691	cgt	c.5690G>A	p.R1897H	CAT	8				p.V143	V	c.427_429	gtt
		p.A1061	A	c.3181_3183	gcc	c.3181G>A	p.A1061T	ACC	2				p.P56	P	c.166_168	ccc	c.166C>T	p.P56S	TCC	1				p.L243	L	c.727_729	tta	c.727T>C	p.L243=	CTA	1				p.P1902	P	c.5704_5706	ccg	c.5706G>A	p.P1902=	CCA	1				p.H147	H	c.439_441	cat
		p.E1140	E	c.3418_3420	gag	c.3418G>A	p.E1140K	AAG	1				p.G57	G	c.169_171	ggg	c.169G>C	p.G57R	CGG	2				p.K244	K	c.730_732	aag	c.730A>T	p.K244*	TAG	1				p.R2012	R	c.6034_6036	cga	c.6035G>A	p.R2012Q	CAA	5				p.H149	H	c.445_447	cac
		p.A1170	A	c.3508_3510	gcc	c.3508G>A	p.A1170T	ACC	2				p.G57	G	c.169_171	ggg	c.169G>T	p.G57W	TGG	2				p.L246	L	c.736_738	ctt	c.736C>G	p.L246V	GTT	1				p.R2085	R	c.6253_6255	cga	c.6254G>A	p.R2085Q	CAA	2				p.H151	H	c.451_453	cac
		p.A1194	A	c.3580_3582	gcc	c.3580G>A	p.A1194T	ACC	2				p.G58	G	c.172_174	ggc	c.173G>A	p.G58D	GAC	1				p.G248	G	c.742_744	gga	c.743G>C	p.G248A	GCA	1				p.R2219	R	c.6655_6657	cgt	c.6656G>A	p.R2219H	CAT	5				p.E156	E	c.466_468	gag
		p.G1241	G	c.3721_3723	ggc	c.3721G>A	p.G1241S	AGC	1				p.L64	L	c.190_192	ctg	c.190C>T	p.L64=	TTG	2				p.K250	K	c.748_750	aaa	c.750A>G	p.K250=	AAG	1				p.R2513	R	c.7537_7539	cga	c.7538G>A	p.R2513Q	CAA	2				p.C158	C	c.472_474	tgc
		p.V1243	V	c.3727_3729	gtc	c.3727G>A	p.V1243I	ATC	1				p.G65	G	c.193_195	ggc	c.194G>A	p.G65D	GAC	1				p.I258	I	c.772_774	ata	c.772A>C	p.I258L	CTA	1				p.R2520	R	c.7558_7560	cga	c.7559G>A	p.R2520Q	CAA	2				p.C158	C	c.472_474	tgc
		p.T153	T	c.457_459	acc	c.459C>T	p.T153=	ACT	1				p.P67	P	c.199_201	ccc	c.199C>T	p.P67S	TCC	1				p.I258	I	c.772_774	ata	c.773T>A	p.I258K	AAA	1				p.R2522	R	c.7564_7566	cga	c.7565G>A	p.R2522Q	CAA	1				p.T163	T	c.487_489	acc
		p.Y182	Y	c.544_546	tac	c.546C>T	p.Y182=	TAT	2				p.P67	P	c.199_201	ccc	c.200C>T	p.P67L	CTC	1				p.P260	P	c.778_780	cca	c.779C>T	p.P260L	CTA	2				p.R2534	R	c.7600_7602	cga	c.7601G>A	p.R2534Q	CAA	2				p.P173	P	c.517_519	ccc
		p.N194	N	c.580_582	aac	c.582C>T	p.N194=	AAT	1				p.P67	P	c.199_201	ccc	c.201C>T	p.P67=	CCT	1				p.Q262	Q	c.784_786	cag	c.784C>A	p.Q262K	AAG	1				p.R2712	R	c.8134_8136	cgt	c.8135G>A	p.R2712H	CAT	3				p.G175	G	c.523_525	gga
		p.Y204	Y	c.610_612	tac	c.612C>T	p.Y204=	TAT	1				p.E70	E	c.208_210	gag	c.208G>A	p.E70K	AAG	1				p.L263	L	c.787_789	ttg	c.787T>C	p.L263=	CTG	1				p.P2821	P	c.8461_8463	ccg	c.8463G>A	p.P2821=	CCA	1				p.K178	K	c.532_534	aag
		p.F236	F	c.706_708	ttc	c.708C>T	p.F236=	TTT	2				p.P72	P	c.214_216	ccc	c.215C>A	p.P72H	CAC	1				p.P271	P	c.811_813	cca	c.811C>G	p.P271A	GCA	2				p.T3047	T	c.9139_9141	acg	c.9141G>A	p.T3047=	ACA	3				p.F179	F	c.535_537	ttc
		p.D238	D	c.712_714	gac	c.714C>T	p.D238=	GAT	4				p.P72	P	c.214_216	ccc	c.216C>A	p.P72=	CCA	1				p.Q273	Q	c.817_819	cag	c.817C>A	p.Q273K	AAG	1				p.R3136	R	c.9406_9408	cgt	c.9407G>A	p.R3136H	CAT	2				p.G181	G	c.541_543	ggg
		p.F257	F	c.769_771	ttc	c.771C>T	p.F257=	TTT	1				p.R76	R	c.226_228	cgt	c.228T>A	p.R76=	CGA	1				p.I280	I	c.838_840	atc	c.840C>T	p.I280=	ATT	1				p.T3164	T	c.9490_9492	acg	c.9492G>A	p.T3164=	ACA	1				p.E183	E	c.547_549	gag
		p.N318	N	c.952_954	aac	c.954C>T	p.N318=	AAT	2				p.P80	P	c.238_240	cca	c.238C>T	p.P80S	TCA	2				p.N284	N	c.850_852	aat	c.850A>C	p.N284H	CAT	3				p.R3291	R	c.9871_9873	cgt	c.9872G>A	p.R3291H	CAT	1				p.F184	F	c.550_552	ttt
		p.P414	P	c.1240_1242	ccc	c.1242C>T	p.P414=	CCT	1				p.G89	G	c.265_267	ggg	c.266G>T	p.G89V	GTG	1				p.I286	I	c.856_858	atc	c.857T>C	p.I286T	ACC	1				p.T3418	T	c.10252_10254	acg	c.10254G>A	p.T3418=	ACA	11				p.F184	F	c.550_552	ttt
		p.D422	D	c.1264_1266	gac	c.1266C>T	p.D422=	GAT	1				p.A93	A	c.277_279	gct	c.279T>C	p.A93=	GCC	1				p.F287	F	c.859_861	ttt	c.861T>C	p.F287=	TTC	1				p.S3503	S	c.10507_10509	tcg	c.10509G>A	p.S3503=	TCA	3				p.V185	V	c.553_555	gtg
		p.F490	F	c.1468_1470	ttc	c.1470C>T	p.F490=	TTT	2				p.Q97	Q	c.289_291	cag	c.291G>A	p.Q97=	CAA	1				p.C300	C	c.898_900	tgt	c.900T>C	p.C300=	TGC	1				p.R3507	R	c.10519_10521	cgg	c.10520G>A	p.R3507Q	CAG	1				p.E191	E	c.571_573	gaa
		p.N509	N	c.1525_1527	aac	c.1527C>T	p.N509=	AAT	1				p.S98	S	c.292_294	agt	c.294T>C	p.S98=	AGC	1				p.R305	R	c.913_915	aga	c.914G>A	p.R305K	AAA	2				p.R3558	R	c.10672_10674	cgc	c.10673G>A	p.R3558H	CAC	2				p.E192	E	c.574_576	gaa
		p.V589	V	c.1765_1767	gtc	c.1767C>T	p.V589=	GTT	1				p.Q102	Q	c.304_306	caa	c.304C>G	p.Q102E	GAA	1				p.Y310	Y	c.928_930	tat	c.928T>C	p.Y310H	CAT	1				p.T3567	T	c.10699_10701	acg	c.10701G>A	p.T3567=	ACA	2				p.D194	D	c.580_582	gac
		p.G618	G	c.1852_1854	ggc	c.1854C>T	p.G618=	GGT	1				p.Q102	Q	c.304_306	caa	c.306A>G	p.Q102=	CAG	1				p.T311	T	c.931_933	act	c.932C>T	p.T311I	ATT	2				p.R3638	R	c.10912_10914	cgg	c.10913G>A	p.R3638Q	CAG	4				p.V196	V	c.586_588	gtg
		p.N665	N	c.1993_1995	aac	c.1995C>T	p.N665=	AAT	1				p.D105	D	c.313_315	gac	c.313G>T	p.D105Y	TAC	1				p.E314	E	c.940_942	gag	c.940G>C	p.E314Q	CAG	1				p.R3703	R	c.11107_11109	cgt	c.11108G>A	p.R3703H	CAT	2				p.S206	S	c.616_618	tcg
		p.L766	L	c.2296_2298	ctc	c.2298C>T	p.L766=	CTT	1				p.Y108	Y	c.322_324	tac	c.323A>G	p.Y108C	TGC	1				p.S320	S	c.958_960	tca	c.959C>T	p.S320L	TTA	1				p.T3748	T	c.11242_11244	acg	c.11244G>A	p.T3748=	ACA	2				p.W209	W	c.625_627	tgg
		p.H958	H	c.2872_2874	cac	c.2874C>T	p.H958=	CAT	3				p.E112	E	c.334_336	gag	c.336G>A	p.E112=	GAA	1				p.M330	M	c.988_990	atg	c.989T>C	p.M330T	ACG	1				p.S3760	S	c.11278_11280	tcg	c.11280G>A	p.S3760=	TCA	1				p.W210	W	c.628_630	tgg
		p.N966	N	c.2896_2898	aac	c.2898C>T	p.N966=	AAT	2				p.G113	G	c.337_339	ggc	c.337G>A	p.G113S	AGC	2				p.R339	R	c.1015_1017	cga	c.1015C>A	p.R339=	AGA	1				p.T3826	T	c.11476_11478	acg	c.11478G>A	p.T3826=	ACA	1				p.G212	G	c.634_636	gga
		p.T977	T	c.2929_2931	acc	c.2931C>T	p.T977=	ACT	1				p.E125	E	c.373_375	gag	c.375G>T	p.E125D	GAT	1				p.E345	E	c.1033_1035	gaa	c.1033G>A	p.E345K	AAA	1				p.R3952	R	c.11854_11856	cgt	c.11855G>A	p.R3952H	CAT	1				p.V225	V	c.673_675	gta
		p.D1020	D	c.3058_3060	gac	c.3060C>T	p.D1020=	GAT	2				p.T134	T	c.400_402	aca	c.400A>G	p.T134A	GCA	1				p.M348	M	c.1042_1044	atg	c.1042A>G	p.M348V	GTG	1				p.A3974	A	c.11920_11922	gcg	c.11922G>A	p.A3974=	GCA	1				p.V226	V	c.676_678	gta
		p.I1060	I	c.3178_3180	atc	c.3180C>T	p.I1060=	ATT	5				p.T134	T	c.400_402	aca	c.402A>G	p.T134=	ACG	1				p.T361	T	c.1081_1083	act	c.1083T>C	p.T361=	ACC	1				p.A3982	A	c.11944_11946	gcg	c.11946G>A	p.A3982=	GCA	2				p.E227	E	c.679_681	gaa
		p.V1069	V	c.3205_3207	gtc	c.3207C>T	p.V1069=	GTT	2				p.P135	P	c.403_405	cca	c.403C>T	p.P135S	TCA	5				p.N366	N	c.1096_1098	aat	c.1096A>G	p.N366D	GAT	1				p.R3989	R	c.11965_11967	cgc	c.11966G>A	p.R3989H	CAC	1				p.V234	V	c.700_702	gtg
		p.S1193	S	c.3577_3579	agc	c.3579C>T	p.S1193=	AGT	1				p.P135	P	c.403_405	cca	c.404C>G	p.P135R	CGA	1				p.L370	L	c.1108_1110	ctt	c.1110T>G	p.L370=	CTG	1				p.R4046	R	c.12136_12138	cgg	c.12137G>A	p.R4046Q	CAG	2				p.E256	E	c.766_768	gaa
		p.S1230	S	c.3688_3690	tcc	c.3690C>T	p.S1230=	TCT	1				p.P137	P	c.409_411	ccc	c.409C>T	p.P137S	TCC	1				p.G374	G	c.1120_1122	gga	c.1120G>T	p.G374*	TGA	1				p.R4177	R	c.12529_12531	cga	c.12530G>A	p.R4177Q	CAA	1				p.T269	T	c.805_807	acc
		p.S1240	S	c.3718_3720	agc	c.3720C>T	p.S1240=	AGT	1				p.P139	P	c.415_417	cct	c.416C>A	p.P139H	CAT	1				p.Y378	Y	c.1132_1134	tat	c.1132T>C	p.Y378H	CAT	1				p.P4205	P	c.12613_12615	ccg	c.12615G>A	p.P4205=	CCA	1				p.T274	T	c.820_822	acc
		p.R1242	R	c.3724_3726	cgc	c.3726C>T	p.R1242=	CGT	1				p.S141	S	c.421_423	tcc	c.421T>C	p.S141P	CCC	1				p.Q383	Q	c.1147_1149	cag	c.1149G>C	p.Q383H	CAC	9				p.S4233	S	c.12697_12699	tcg	c.12699G>A	p.S4233=	TCA	6				p.E281	E	c.841_843	gag
		p.I1267	I	c.3799_3801	atc	c.3801C>T	p.I1267=	ATT	1				p.T143	T	c.427_429	acc	c.429C>A	p.T143=	ACA	1				p.Q383	Q	c.1147_1149	cag	c.1149G>T	p.Q383H	CAT	3				p.S4267	S	c.12799_12801	tcg	c.12801G>A	p.S4267=	TCA	1				p.E284	E	c.850_852	gaa
		p.R8	R	c.22_24	cgg	c.22C>G	p.R8G	GGG	1				p.Y150	Y	c.448_450	tat	c.449A>G	p.Y150C	TGT	1				p.E389	E	c.1165_1167	gag	c.1167G>T	p.E389D	GAT	1				p.R4385	R	c.13153_13155	cgt	c.13154G>A	p.R4385H	CAT	3				p.E285	E	c.853_855	gag
		p.E43	E	c.127_129	gag	c.127G>C	p.E43Q	CAG	1				p.G151	G	c.451_453	ggg	c.453G>T	p.G151=	GGT	1				p.G391	G	c.1171_1173	gga	c.1172G>A	p.G391E	GAA	1				p.T4484	T	c.13450_13452	acg	c.13452G>A	p.T4484=	ACA	3				p.E289	E	c.865_867	gag
		p.A44	A	c.130_132	gcc	c.130G>A	p.A44T	ACC	2				p.Y155	Y	c.463_465	tac	c.465C>A	p.Y155*	TAA	1				p.G391	G	c.1171_1173	gga	c.1172G>T	p.G391V	GTA	1				p.E28	E	c.82_84	gaa	c.82G>A	p.E28K	AAA	1				p.V290	V	c.868_870	gtg
		p.Y53	Y	c.157_159	tac	c.158A>G	p.Y53C	TGC	1				p.S160	S	c.478_480	tcc	c.480C>T	p.S160=	TCT	1				p.T392	T	c.1174_1176	aca	c.1176A>C	p.T392=	ACC	1				p.V182	V	c.544_546	gtg	c.544G>A	p.V182M	ATG	1				p.T297	T	c.889_891	acg
		p.A67	A	c.199_201	gcc	c.201C>T	p.A67=	GCT	1				p.V163	V	c.487_489	gtg	c.489G>T	p.V163=	GTT	1				p.E393	E	c.1177_1179	gag	c.1177G>A	p.E393K	AAG	1				p.A309	A	c.925_927	gca	c.925G>A	p.A309T	ACA	1				p.T297	T	c.889_891	acg
		p.W69	W	c.205_207	tgg	c.205T>C	p.W69R	CGG	2				p.A172	A	c.514_516	gcc	c.515C>A	p.A172D	GAC	1				p.F420	F	c.1258_1260	ttt	c.1260T>C	p.F420=	TTC	1				p.E323	E	c.967_969	gaa	c.967G>A	p.E323K	AAA	2				p.G298	G	c.892_894	ggg
		p.I75	I	c.223_225	atc	c.225C>T	p.I75=	ATT	1				p.A172	A	c.514_516	gcc	c.515C>T	p.A172V	GTC	1				p.P421	P	c.1261_1263	cct	c.1262C>T	p.P421L	CTT	1				p.E420	E	c.1258_1260	gag	c.1258G>A	p.E420K	AAG	1				p.P299	P	c.895_897	ccg
		p.E84	E	c.250_252	gag	c.250G>A	p.E84K	AAG	1				p.V178	V	c.532_534	gtg	c.534G>A	p.V178=	GTA	1				p.P426	P	c.1276_1278	ccc	c.1276C>T	p.P426S	TCC	1				p.E689	E	c.2065_2067	gag	c.2065G>A	p.E689K	AAG	1				p.R301	R	c.901_903	cga
		p.S90	S	c.268_270	agc	c.269G>A	p.S90N	AAC	1				p.A186	A	c.556_558	gcc	c.556G>A	p.A186T	ACC	1				p.P426	P	c.1276_1278	ccc	c.1277C>T	p.P426L	CTC	1				p.V879	V	c.2635_2637	gtg	c.2635G>A	p.V879M	ATG	2				p.R301	R	c.901_903	cga
		p.A96	A	c.286_288	gcc	c.287C>T	p.A96V	GTC	1				p.P193	P	c.577_579	ccg	c.577C>T	p.P193S	TCG	1				p.G437	G	c.1309_1311	gga	c.1309G>T	p.G437*	TGA	1				p.A895	A	c.2683_2685	gct	c.2683G>A	p.A895T	ACT	2				p.M303	M	c.907_909	atg
		p.K100	K	c.298_300	aag	c.300G>A	p.K100=	AAA	1				p.E197	E	c.589_591	gag	c.589G>C	p.E197Q	CAG	1				p.G437	G	c.1309_1311	gga	c.1310G>C	p.G437A	GCA	1				p.E908	E	c.2722_2724	gag	c.2722G>A	p.E908K	AAG	4				p.I304	I	c.910_912	atc
		p.T113	T	c.337_339	acg	c.339G>C	p.T113=	ACC	1				p.P199	P	c.595_597	ccg	c.596C>A	p.P199Q	CAG	1				p.G437	G	c.1309_1311	gga	c.1310G>T	p.G437V	GTA	1				p.A980	A	c.2938_2940	gct	c.2938G>A	p.A980T	ACT	2				p.Y308	Y	c.922_924	tac
		p.D114	D	c.340_342	gac	c.340G>A	p.D114N	AAC	1				p.L205	L	c.613_615	ctg	c.613C>A	p.L205M	ATG	1				p.S444	S	c.1330_1332	tcc	c.1332C>T	p.S444=	TCT	1				p.A984	A	c.2950_2952	gcc	c.2950G>A	p.A984T	ACC	1				p.V311	V	c.931_933	gtg
		p.R119	R	c.355_357	agg	c.357G>A	p.R119=	AGA	1				p.E216	E	c.646_648	gag	c.646G>A	p.E216K	AAG	2				p.T445	T	c.1333_1335	act	c.1333A>G	p.T445A	GCT	1				p.A990	A	c.2968_2970	gcc	c.2968G>A	p.A990T	ACC	1				p.G314	G	c.940_942	ggg
		p.V124	V	c.370_372	gtg	c.370G>A	p.V124M	ATG	1				p.T229	T	c.685_687	acg	c.685A>T	p.T229S	TCG	1				p.T445	T	c.1333_1335	act	c.1334C>T	p.T445I	ATT	1				p.A1018	A	c.3052_3054	gca	c.3052G>A	p.A1018T	ACA	1				p.C316	C	c.946_948	tgt
		p.L127	L	c.379_381	ctg	c.381G>C	p.L127=	CTC	1				p.A235	A	c.703_705	gcg	c.704C>A	p.A235E	GAG	1				p.L451	L	c.1351_1353	ctc	c.1351C>A	p.L451I	ATC	1				p.G1074	G	c.3220_3222	gga	c.3220G>A	p.G1074R	AGA	1				p.F319	F	c.955_957	ttc
		p.G128	G	c.382_384	ggc	c.382G>A	p.G128S	AGC	1				p.A235	A	c.703_705	gcg	c.705G>T	p.A235=	GCT	1				p.L451	L	c.1351_1353	ctc	c.1351C>T	p.L451F	TTC	1				p.A1139	A	c.3415_3417	gcc	c.3415G>A	p.A1139T	ACC	1				p.Y321	Y	c.961_963	tac
		p.S129	S	c.385_387	tct	c.386C>A	p.S129Y	TAT	2				p.G236	G	c.706_708	gga	c.706G>A	p.G236R	AGA	1				p.L451	L	c.1351_1353	ctc	c.1352T>C	p.L451P	CCC	2				p.D1199	D	c.3595_3597	gat	c.3595G>A	p.D1199N	AAT	2				p.E334	E	c.1000_1002	gaa
		p.L134	L	c.400_402	ctg	c.401T>C	p.L134P	CCG	1				p.A237	A	c.709_711	gcc	c.711C>A	p.A237=	GCA	1				p.L451	L	c.1351_1353	ctc	c.1353C>A	p.L451=	CTA	1				p.D1282	D	c.3844_3846	gat	c.3844G>A	p.D1282N	AAT	1				p.L349	L	c.1045_1047	tta
		p.A142	A	c.424_426	gcc	c.426C>A	p.A142=	GCA	1				p.G241	G	c.721_723	ggc	c.722G>T	p.G241V	GTC	1				p.M460	M	c.1378_1380	atg	c.1379T>G	p.M460R	AGG	1				p.E1567	E	c.4699_4701	gag	c.4699G>A	p.E1567K	AAG	4				p.L350	L	c.1048_1050	ctc
		p.S145	S	c.433_435	agc	c.433A>T	p.S145C	TGC	1				p.P247	P	c.739_741	ccg	c.739C>A	p.P247T	ACG	1				p.E465	E	c.1393_1395	gag	c.1395G>A	p.E465=	GAA	2				p.E1607	E	c.4819_4821	gag	c.4819G>A	p.E1607K	AAG	2				p.K351	K	c.1051_1053	aag
		p.M147	M	c.439_441	atg	c.441G>A	p.M147I	ATA	2				p.P247	P	c.739_741	ccg	c.741G>T	p.P247=	CCT	1				p.S473	S	c.1417_1419	tca	c.1418C>G	p.S473*	TGA	1				p.A1704	A	c.5110_5112	gcc	c.5110G>A	p.A1704T	ACC	2				p.Q354	Q	c.1060_1062	cag
		p.I150	I	c.448_450	atc	c.448A>G	p.I150V	GTC	1				p.R250	R	c.748_750	cgg	c.749G>C	p.R250P	CCG	2				p.S474	S	c.1420_1422	agt	c.1420A>G	p.S474G	GGT	1				p.D1722	D	c.5164_5166	gac	c.5164G>A	p.D1722N	AAC	2				p.A358	A	c.1072_1074	gcc
		p.S152	S	c.454_456	tcc	c.455C>G	p.S152C	TGC	1				p.L252	L	c.754_756	ctg	c.756G>A	p.L252=	CTA	1				p.T475	T	c.1423_1425	act	c.1425T>C	p.T475=	ACC	1				p.D1908	D	c.5722_5724	gat	c.5722G>A	p.D1908N	AAT	2				p.A358	A	c.1072_1074	gcc
		p.C157	C	c.469_471	tgc	c.470G>T	p.C157F	TTC	1				p.R255	R	c.763_765	agg	c.764G>T	p.R255M	ATG	1				p.S476	S	c.1426_1428	tca	c.1427C>G	p.S476*	TGA	1				p.A1918	A	c.5752_5754	gct	c.5752G>A	p.A1918T	ACT	2				p.P365	P	c.1093_1095	cct
		p.N160	N	c.478_480	aac	c.479A>G	p.N160S	AGC	1				p.R255	R	c.763_765	agg	c.765G>A	p.R255=	AGA	1				p.S477	S	c.1429_1431	agt	c.1430G>A	p.S477N	AAT	1				p.V2046	V	c.6136_6138	gtt	c.6136G>A	p.V2046I	ATT	3				p.P365	P	c.1093_1095	cct
		p.S167	S	c.499_501	tcc	c.500C>T	p.S167F	TTC	2				p.L258	L	c.772_774	ctg	c.772C>A	p.L258M	ATG	1				p.F486	F	c.1456_1458	ttc	c.1456T>G	p.F486V	GTC	1				p.V2095	V	c.6283_6285	gta	c.6283G>A	p.V2095I	ATA	1				p.A369	A	c.1105_1107	gcc
		p.D169	D	c.505_507	gac	c.505G>A	p.D169N	AAC	1				p.N264	N	c.790_792	aat	c.791A>T	p.N264I	ATT	1				p.F486	F	c.1456_1458	ttc	c.1458C>T	p.F486=	TTT	2				p.E2346	E	c.7036_7038	gag	c.7036G>A	p.E2346K	AAG	3				p.D373	D	c.1117_1119	gat
		p.D171	D	c.511_513	gat	c.511G>T	p.D171Y	TAT	1				p.N264	N	c.790_792	aat	c.792T>C	p.N264=	AAC	1				p.M490	M	c.1468_1470	atg	c.1468A>G	p.M490V	GTG	1				p.V2688	V	c.8062_8064	gtt	c.8062G>A	p.V2688I	ATT	1				p.K377	K	c.1129_1131	aag
		p.I175	I	c.523_525	atc	c.525C>A	p.I175=	ATA	1				p.A268	A	c.802_804	gcc	c.804C>T	p.A268=	GCT	1				p.N491	N	c.1471_1473	aat	c.1473T>A	p.N491K	AAA	1				p.A2717	A	c.8149_8151	gca	c.8149G>A	p.A2717T	ACA	1				p.G383	G	c.1147_1149	ggg
		p.I175	I	c.523_525	atc	c.525C>T	p.I175=	ATT	1				p.G273	G	c.817_819	gga	c.817G>A	p.G273R	AGA	1				p.E492	E	c.1474_1476	gaa	c.1474G>C	p.E492Q	CAA	1				p.E2786	E	c.8356_8358	gaa	c.8356G>A	p.E2786K	AAA	8				p.N386	N	c.1156_1158	aat
		p.S178	S	c.532_534	tcc	c.533C>G	p.S178C	TGC	1				p.E274	E	c.820_822	gag	c.820G>A	p.E274K	AAG	1				p.R494	R	c.1480_1482	aga	c.1480A>G	p.R494G	GGA	1				p.E2909	E	c.8725_8727	gag	c.8725G>A	p.E2909K	AAG	6				p.F391	F	c.1171_1173	ttc
		p.A195	A	c.583_585	gct	c.584C>T	p.A195V	GTT	1				p.A275	A	c.823_825	gcc	c.823G>A	p.A275T	ACC	1				p.Q497	Q	c.1489_1491	caa	c.1489C>G	p.Q497E	GAA	2				p.D2993	D	c.8977_8979	gat	c.8977G>A	p.D2993N	AAT	2				p.F391	F	c.1171_1173	ttc
		p.A196	A	c.586_588	gcg	c.588G>T	p.A196=	GCT	1				p.R276	R	c.826_828	cgt	c.826C>A	p.R276S	AGT	1				p.A501	A	c.1501_1503	gca	c.1502C>G	p.A501G	GGA	1				p.E3108	E	c.9322_9324	gag	c.9322G>A	p.E3108K	AAG	1				p.E399	E	c.1195_1197	gag
		p.P199	P	c.595_597	ccg	c.596C>A	p.P199Q	CAG	2				p.R277	R	c.829_831	cgc	c.830G>T	p.R277L	CTC	1				p.P502	P	c.1504_1506	ccg	c.1505C>A	p.P502Q	CAG	1				p.D3240	D	c.9718_9720	gac	c.9718G>A	p.D3240N	AAC	3				p.E404	E	c.1210_1212	gag
		p.E205	E	c.613_615	gag	c.615G>A	p.E205=	GAA	2				p.A283	A	c.847_849	gcc	c.848C>A	p.A283D	GAC	1				p.N505	N	c.1513_1515	aat	c.1514A>G	p.N505S	AGT	2				p.V3290	V	c.9868_9870	gtc	c.9868G>A	p.V3290I	ATC	1				p.S407	S	c.1219_1221	tcc
		p.D206	D	c.616_618	gat	c.616G>A	p.D206N	AAT	1				p.C288	C	c.862_864	tgt	c.863G>A	p.C288Y	TAT	1				p.D506	D	c.1516_1518	gat	c.1516G>A	p.D506N	AAT	1				p.E3649	E	c.10945_10947	gag	c.10945G>A	p.E3649K	AAG	1				p.S407	S	c.1219_1221	tcc
		p.T208	T	c.622_624	act	c.623C>A	p.T208N	AAT	1				p.P290	P	c.868_870	cca	c.868C>G	p.P290A	GCA	1				p.T507	T	c.1519_1521	act	c.1520C>T	p.T507I	ATT	2				p.V3815	V	c.11443_11445	gtg	c.11443G>A	p.V3815M	ATG	2				p.A420	A	c.1258_1260	gca
		p.S211	S	c.631_633	agc	c.632G>A	p.S211N	AAC	1				p.G291	G	c.871_873	ggc	c.871G>T	p.G291C	TGC	1				p.L509	L	c.1525_1527	ctg	c.1527G>A	p.L509=	CTA	1				p.A3848	A	c.11542_11544	gca	c.11542G>A	p.A3848T	ACA	1				p.P424	P	c.1270_1272	cct
		p.E213	E	c.637_639	gaa	c.639A>C	p.E213D	GAC	1				p.G291	G	c.871_873	ggc	c.872G>A	p.G291D	GAC	1				p.E512	E	c.1534_1536	gag	c.1536G>A	p.E512=	GAA	1				p.V3857	V	c.11569_11571	gtg	c.11569G>A	p.V3857M	ATG	2				p.A426	A	c.1276_1278	gct
		p.A214	A	c.640_642	gcc	c.641C>T	p.A214V	GTC	1				p.G295	G	c.883_885	ggg	c.883G>C	p.G295R	CGG	1				p.Q513	Q	c.1537_1539	caa	c.1539A>G	p.Q513=	CAG	1				p.V3921	V	c.11761_11763	gta	c.11761G>A	p.V3921I	ATA	1				p.Q433	Q	c.1297_1299	cag
		p.Q217	Q	c.649_651	cag	c.649C>T	p.Q217*	TAG	1				p.G295	G	c.883_885	ggg	c.885G>A	p.G295=	GGA	1				p.D515	D	c.1543_1545	gac	c.1543G>C	p.D515H	CAC	1				p.E3937	E	c.11809_11811	gaa	c.11809G>A	p.E3937K	AAA	3				p.Q436	Q	c.1306_1308	cag
		p.T223	T	c.667_669	acg	c.667A>G	p.T223A	GCG	1				p.L304	L	c.910_912	ctt	c.911T>A	p.L304H	CAT	1				p.D515	D	c.1543_1545	gac	c.1543G>T	p.D515Y	TAC	1				p.D3985	D	c.11953_11955	gat	c.11953G>A	p.D3985N	AAT	2				p.Q436	Q	c.1306_1308	cag
		p.T223	T	c.667_669	acg	c.669G>T	p.T223=	ACT	1				p.R305	R	c.913_915	cgg	c.915G>A	p.R305=	CGA	1				p.Q516	Q	c.1546_1548	cag	c.1546C>T	p.Q516*	TAG	1				p.V4006	V	c.12016_12018	gta	c.12016G>A	p.V4006I	ATA	2				p.V439	V	c.1315_1317	gtg
		p.W227	W	c.679_681	tgg	c.681G>A	p.W227*	TGA	1				p.R307	R	c.919_921	cga	c.921A>G	p.R307=	CGG	1				p.D519	D	c.1555_1557	gat	c.1555G>T	p.D519Y	TAT	1				p.V4009	V	c.12025_12027	gtg	c.12025G>A	p.V4009M	ATG	1				p.S441	S	c.1321_1323	tct
		p.W230	W	c.688_690	tgg	c.690G>A	p.W230*	TGA	2				p.A309	A	c.925_927	gcg	c.926C>G	p.A309G	GGG	1				p.G529	G	c.1585_1587	ggg	c.1585G>T	p.G529W	TGG	1				p.D4018	D	c.12052_12054	gac	c.12052G>A	p.D4018N	AAC	1				p.S441	S	c.1321_1323	tct
		p.Y231	Y	c.691_693	tac	c.692A>G	p.Y231C	TGC	1				p.V311	V	c.931_933	gtc	c.933C>G	p.V311=	GTG	1				p.K535	K	c.1603_1605	aaa	c.1603A>G	p.K535E	GAA	1				p.D4127	D	c.12379_12381	gac	c.12379G>A	p.D4127N	AAC	2				p.E443	E	c.1327_1329	gaa
		p.S233	S	c.697_699	tcc	c.699C>T	p.S233=	TCT	1				p.V311	V	c.931_933	gtc	c.933C>T	p.V311=	GTT	3				p.M543	M	c.1627_1629	atg	c.1629G>A	p.M543I	ATA	1				p.E4256	E	c.12766_12768	gag	c.12766G>A	p.E4256K	AAG	7				p.A459	A	c.1375_1377	gcc
		p.P234	P	c.700_702	ccc	c.701C>A	p.P234H	CAC	1				p.L312	L	c.934_936	ctg	c.934C>T	p.L312=	TTG	1				p.N545	N	c.1633_1635	aac	c.1635C>T	p.N545=	AAT	1				p.E4366	E	c.13096_13098	gag	c.13096G>A	p.E4366K	AAG	2				p.R469	R	c.1405_1407	cgc
		p.P234	P	c.700_702	ccc	c.701C>T	p.P234L	CTC	1				p.E316	E	c.946_948	gaa	c.946G>T	p.E316*	TAA	1				p.L546	L	c.1636_1638	cta	c.1636C>T	p.L546=	TTA	1				p.D4457	D	c.13369_13371	gat	c.13369G>A	p.D4457N	AAT	1				p.R470	R	c.1408_1410	cgc
		p.T235	T	c.703_705	acc	c.704C>A	p.T235N	AAC	1				p.R327	R	c.979_981	cgg	c.980G>C	p.R327P	CCG	2				p.R554	R	c.1660_1662	aga	c.1661G>A	p.R554K	AAA	6				p.P419	P	c.1255_1257	ccc	c.1257C>T	p.P419=	CCT	1				p.R470	R	c.1408_1410	cgc
		p.E237	E	c.709_711	gag	c.711G>A	p.E237=	GAA	1				p.R327	R	c.979_981	cgg	c.981G>T	p.R327=	CGT	1				p.E559	E	c.1675_1677	gaa	c.1675G>T	p.E559*	TAA	1				p.F894	F	c.2680_2682	ttc	c.2682C>T	p.F894=	TTT	2				p.T478	T	c.1432_1434	acc
		p.L240	L	c.718_720	ctg	c.718C>T	p.L240=	TTG	1				p.S329	S	c.985_987	tcc	c.987C>A	p.S329=	TCA	1				p.K560	K	c.1678_1680	aaa	c.1679A>C	p.K560T	ACA	1				p.H907	H	c.2719_2721	cac	c.2721C>T	p.H907=	CAT	3				p.A479	A	c.1435_1437	gct
		p.E241	E	c.721_723	gaa	c.721G>A	p.E241K	AAA	3				p.D337	D	c.1009_1011	gac	c.1009G>A	p.D337N	AAC	2				p.N564	N	c.1690_1692	aat	c.1690A>T	p.N564Y	TAT	1				p.G979	G	c.2935_2937	ggc	c.2937C>T	p.G979=	GGT	2				p.P484	P	c.1450_1452	cct
		p.H242	H	c.724_726	cac	c.726C>T	p.H242=	CAT	1				p.F338	F	c.1012_1014	ttc	c.1014C>A	p.F338L	TTA	1				p.F566	F	c.1696_1698	ttt	c.1697T>C	p.F566S	TCT	1				p.N983	N	c.2947_2949	aac	c.2949C>T	p.N983=	AAT	1				p.P484	P	c.1450_1452	cct
		p.L243	L	c.727_729	ctc	c.727C>A	p.L243I	ATC	1				p.L339	L	c.1015_1017	ctc	c.1017C>T	p.L339=	CTT	1				p.G568	G	c.1702_1704	ggt	c.1702G>A	p.G568S	AGT	1				p.S989	S	c.2965_2967	tcc	c.2967C>T	p.S989=	TCT	1				p.V490	V	c.1468_1470	gtg
		p.Y244	Y	c.730_732	tac	c.731A>G	p.Y244C	TGC	1				p.D341	D	c.1021_1023	gac	c.1021G>C	p.D341H	CAC	1				p.E569	E	c.1705_1707	gag	c.1705G>A	p.E569K	AAG	1				p.T996	T	c.2986_2988	acc	c.2988C>T	p.T996=	ACT	1				p.N492	N	c.1474_1476	aat
		p.Q245	Q	c.733_735	caa	c.733C>T	p.Q245*	TAA	1				p.L346	L	c.1036_1038	ctc	c.1036C>A	p.L346I	ATC	1				p.V570	V	c.1708_1710	gtt	c.1708G>A	p.V570I	ATT	1				p.S1017	S	c.3049_3051	agc	c.3051C>T	p.S1017=	AGT	4				p.K496	K	c.1486_1488	aag
		p.L250	L	c.748_750	ctc	c.750C>A	p.L250=	CTA	1				p.N348	N	c.1042_1044	aac	c.1044C>A	p.N348K	AAA	1				p.V570	V	c.1708_1710	gtt	c.1709T>C	p.V570A	GCT	1				p.V1104	V	c.3310_3312	gtc	c.3312C>T	p.V1104=	GTT	4				p.T508	T	c.1522_1524	acc
		p.L252	L	c.754_756	ctg	c.756G>A	p.L252=	CTA	1				p.G350	G	c.1048_1050	gga	c.1049G>A	p.G350E	GAA	1				p.V570	V	c.1708_1710	gtt	c.1710T>G	p.V570=	GTG	1				p.L1138	L	c.3412_3414	ctc	c.3414C>T	p.L1138=	CTT	2				p.A524	A	c.1570_1572	gct
		p.L254	L	c.760_762	ctc	c.762C>T	p.L254=	CTT	1				p.G350	G	c.1048_1050	gga	c.1050A>T	p.G350=	GGT	1				p.D574	D	c.1720_1722	gac	c.1720G>A	p.D574N	AAC	1				p.S1198	S	c.3592_3594	tcc	c.3594C>T	p.S1198=	TCT	4				p.Q525	Q	c.1573_1575	cag
		p.V258	V	c.772_774	gtc	c.774C>T	p.V258=	GTT	2				p.D351	D	c.1051_1053	gac	c.1051G>A	p.D351N	AAC	1				p.E580	E	c.1738_1740	gaa	c.1738G>T	p.E580*	TAA	1				p.S1281	S	c.3841_3843	agc	c.3843C>T	p.S1281=	AGT	1				p.Q525	Q	c.1573_1575	cag
		p.L262	L	c.784_786	ctg	c.786G>A	p.L262=	CTA	1				p.H353	H	c.1057_1059	cac	c.1057C>A	p.H353N	AAC	1				p.D587	D	c.1759_1761	gat	c.1759G>C	p.D587H	CAT	1				p.S1370	S	c.4108_4110	tcc	c.4110C>T	p.S1370=	TCT	2				p.Q525	Q	c.1573_1575	cag
		p.H263	H	c.787_789	cat	c.787C>T	p.H263Y	TAT	1				p.L355	L	c.1063_1065	ctg	c.1064T>C	p.L355P	CCG	1				p.K591	K	c.1771_1773	aag	c.1771A>T	p.K591*	TAG	1				p.Y1606	Y	c.4816_4818	tac	c.4818C>T	p.Y1606=	TAT	1				p.I526	I	c.1576_1578	atc
		p.R264	R	c.790_792	cgc	c.792C>T	p.R264=	CGT	1				p.G366	G	c.1096_1098	ggc	c.1097G>A	p.G366D	GAC	1				p.P593	P	c.1777_1779	ccc	c.1777C>T	p.P593S	TCC	1				p.A1703	A	c.5107_5109	gcc	c.5109C>T	p.A1703=	GCT	1				p.T532	T	c.1594_1596	aca
		p.R265	R	c.793_795	cga	c.793C>G	p.R265G	GGA	1				p.P375	P	c.1123_1125	cca	c.1124C>A	p.P375Q	CAA	1				p.F594	F	c.1780_1782	ttc	c.1782C>G	p.F594L	TTG	1				p.V1721	V	c.5161_5163	gtc	c.5163C>T	p.V1721=	GTT	3				p.R535	R	c.1603_1605	cgt
		p.L273	L	c.817_819	ctc	c.818T>C	p.L273P	CCC	2				p.G376	G	c.1126_1128	ggc	c.1128C>T	p.G376=	GGT	1				p.S597	S	c.1789_1791	tca	c.1790C>G	p.S597*	TGA	2				p.I1872	I	c.5614_5616	atc	c.5616C>T	p.I1872=	ATT	2				p.E539	E	c.1615_1617	gag
		p.I277	I	c.829_831	atc	c.831C>T	p.I277=	ATT	1				p.I385	I	c.1153_1155	atc	c.1155C>T	p.I385=	ATT	1				p.M612	M	c.1834_1836	atg	c.1834A>G	p.M612V	GTG	1				p.I1907	I	c.5719_5721	atc	c.5721C>T	p.I1907=	ATT	3				p.M541	M	c.1621_1623	atg
		p.H280	H	c.838_840	cat	c.838C>T	p.H280Y	TAT	1				p.V396	V	c.1186_1188	gtc	c.1186G>A	p.V396I	ATC	1				p.M612	M	c.1834_1836	atg	c.1836G>T	p.M612I	ATT	1				p.G2006	G	c.6016_6018	ggc	c.6018C>T	p.G2006=	GGT	1				p.M541	M	c.1621_1623	atg
		p.G283	G	c.847_849	gga	c.847G>A	p.G283R	AGA	1				p.V398	V	c.1192_1194	gtt	c.1194T>A	p.V398=	GTA	1				p.V613	V	c.1837_1839	gta	c.1837G>T	p.V613L	TTA	1				p.A2045	A	c.6133_6135	gcc	c.6135C>T	p.A2045=	GCT	1				p.N542	N	c.1624_1626	aat
		p.A287	A	c.859_861	gcc	c.860C>T	p.A287V	GTC	1				p.P399	P	c.1195_1197	ccc	c.1196C>T	p.P399L	CTC	1				p.E615	E	c.1843_1845	gaa	c.1843G>T	p.E615*	TAA	1				p.N2094	N	c.6280_6282	aac	c.6282C>T	p.N2094=	AAT	1				p.A555	A	c.1663_1665	gcc
		p.Q288	Q	c.862_864	cag	c.862C>A	p.Q288K	AAG	2				p.V410	V	c.1228_1230	gtc	c.1228G>A	p.V410I	ATC	1				p.L619	L	c.1855_1857	cta	c.1855C>G	p.L619V	GTA	2				p.I2345	I	c.7033_7035	atc	c.7035C>T	p.I2345=	ATT	3				p.A555	A	c.1663_1665	gcc
		p.V298	V	c.892_894	gtg	c.894G>A	p.V298=	GTA	1				p.H412	H	c.1234_1236	cat	c.1234C>A	p.H412N	AAT	1				p.Q629	Q	c.1885_1887	caa	c.1885C>A	p.Q629K	AAA	1				p.I2716	I	c.8146_8148	atc	c.8148C>T	p.I2716=	ATT	1				p.E557	E	c.1669_1671	gag
		p.D302	D	c.904_906	gac	c.904G>A	p.D302N	AAC	1				p.D415	D	c.1243_1245	gac	c.1243G>A	p.D415N	AAC	1				p.Q635	Q	c.1903_1905	cag	c.1905G>A	p.Q635=	CAA	1				p.N2785	N	c.8353_8355	aac	c.8355C>T	p.N2785=	AAT	1				p.Q559	Q	c.1675_1677	cag
		p.N305	N	c.913_915	aac	c.914A>G	p.N305S	AGC	1				p.D415	D	c.1243_1245	gac	c.1244A>G	p.D415G	GGC	1				p.L638	L	c.1912_1914	ctg	c.1912C>T	p.L638=	TTG	1				p.I2789	I	c.8365_8367	atc	c.8367C>T	p.I2789=	ATT	2				p.E561	E	c.1681_1683	gaa
		p.L306	L	c.916_918	ctc	c.916C>T	p.L306F	TTC	1				p.A423	A	c.1267_1269	gca	c.1267G>A	p.A423T	ACA	1				p.Q640	Q	c.1918_1920	cag	c.1920G>A	p.Q640=	CAA	1				p.N2908	N	c.8722_8724	aac	c.8724C>T	p.N2908=	AAT	3				p.E564	E	c.1690_1692	gag
		p.L306	L	c.916_918	ctc	c.918C>G	p.L306=	CTG	1				p.L425	L	c.1273_1275	ctg	c.1275G>A	p.L425=	CTA	1				p.V647	V	c.1939_1941	gtt	c.1939G>A	p.V647I	ATT	1				p.N3107	N	c.9319_9321	aac	c.9321C>T	p.N3107=	AAT	1				p.E564	E	c.1690_1692	gag
		p.D307	D	c.919_921	gat	c.921T>C	p.D307=	GAC	1				p.E427	E	c.1279_1281	gag	c.1279G>A	p.E427K	AAG	1				p.Q658	Q	c.1972_1974	caa	c.1973A>G	p.Q658R	CGA	1				p.D3240	D	c.9718_9720	gac	c.9720C>T	p.D3240=	GAT	2				p.Q567	Q	c.1699_1701	cag
		p.T309	T	c.925_927	acc	c.926C>G	p.T309S	AGC	1				p.S430	S	c.1288_1290	agc	c.1288A>C	p.S430R	CGC	1				p.N663	N	c.1987_1989	aat	c.1988A>G	p.N663S	AGT	1				p.F3270	F	c.9808_9810	ttc	c.9810C>T	p.F3270=	TTT	3				p.M580	M	c.1738_1740	atg
		p.W317	W	c.949_951	tgg	c.950G>A	p.W317*	TAG	1				p.S430	S	c.1288_1290	agc	c.1290C>A	p.S430R	AGA	1				p.C664	C	c.1990_1992	tgt	c.1991G>T	p.C664F	TTT	1				p.V3648	V	c.10942_10944	gtc	c.10944C>T	p.V3648=	GTT	2				p.P584	P	c.1750_1752	cca
		p.A326	A	c.976_978	gca	c.978A>T	p.A326=	GCT	1				p.G434	G	c.1300_1302	ggc	c.1301G>A	p.G434D	GAC	1				p.P669	P	c.2005_2007	cca	c.2007A>G	p.P669=	CCG	1				p.P3787	P	c.11359_11361	ccc	c.11361C>T	p.P3787=	CCT	2				p.P584	P	c.1750_1752	cca
		p.E327	E	c.979_981	gag	c.981G>A	p.E327=	GAA	2				p.G434	G	c.1300_1302	ggc	c.1302C>A	p.G434=	GGA	1				p.G680	G	c.2038_2040	ggg	c.2040G>A	p.G680=	GGA	1				p.T3814	T	c.11440_11442	acc	c.11442C>T	p.T3814=	ACT	2				p.I586	I	c.1756_1758	atc
		p.E328	E	c.982_984	gag	c.982G>A	p.E328K	AAG	1				p.H436	H	c.1306_1308	cac	c.1306C>A	p.H436N	AAC	1				p.Q683	Q	c.2047_2049	caa	c.2047C>G	p.Q683E	GAA	1				p.I3847	I	c.11539_11541	atc	c.11541C>T	p.I3847=	ATT	1				p.M594	M	c.1780_1782	atg
		p.F329	F	c.985_987	ttc	c.987C>A	p.F329L	TTA	1				p.N437	N	c.1309_1311	aat	c.1309A>G	p.N437D	GAT	1				p.Q683	Q	c.2047_2049	caa	c.2048A>G	p.Q683R	CGA	1				p.I3856	I	c.11566_11568	atc	c.11568C>T	p.I3856=	ATT	6				p.S596	S	c.1786_1788	tct
		p.F329	F	c.985_987	ttc	c.987C>T	p.F329=	TTT	1				p.A443	A	c.1327_1329	gcc	c.1327G>T	p.A443S	TCC	1				p.Q683	Q	c.2047_2049	caa	c.2049A>G	p.Q683=	CAG	1				p.P3892	P	c.11674_11676	ccc	c.11676C>T	p.P3892=	CCT	1				p.E599	E	c.1795_1797	gaa
		p.S332	S	c.994_996	tcc	c.996C>T	p.S332=	TCT	1				p.A443	A	c.1327_1329	gcc	c.1329C>A	p.A443=	GCA	1				p.Y687	Y	c.2059_2061	tac	c.2061C>A	p.Y687*	TAA	1				p.T3920	T	c.11758_11760	acc	c.11760C>T	p.T3920=	ACT	1				p.E599	E	c.1795_1797	gaa
		p.E334	E	c.1000_1002	gag	c.1000G>A	p.E334K	AAG	1				p.Q444	Q	c.1330_1332	cag	c.1332G>A	p.Q444=	CAA	1				p.S689	S	c.2065_2067	tct	c.2066C>T	p.S689F	TTT	1				p.I3936	I	c.11806_11808	atc	c.11808C>T	p.I3936=	ATT	1				p.L606	L	c.1816_1818	ctc
		p.P337	P	c.1009_1011	ccc	c.1009C>T	p.P337S	TCC	1				p.A446	A	c.1336_1338	gct	c.1336G>T	p.A446S	TCT	1				p.E690	E	c.2068_2070	gaa	c.2068G>A	p.E690K	AAA	1				p.T3984	T	c.11950_11952	acc	c.11952C>T	p.T3984=	ACT	1				p.P608	P	c.1822_1824	ccc
		p.P339	P	c.1015_1017	cct	c.1016C>T	p.P339L	CTT	1				p.A446	A	c.1336_1338	gct	c.1337C>A	p.A446D	GAT	1				p.S693	S	c.2077_2079	tct	c.2078C>A	p.S693Y	TAT	1				p.A4005	A	c.12013_12015	gcc	c.12015C>T	p.A4005=	GCT	1				p.E612	E	c.1834_1836	gag
		p.P340	P	c.1018_1020	ccc	c.1018C>T	p.P340S	TCC	1				p.A450	A	c.1348_1350	gct	c.1348G>A	p.A450T	ACT	1				p.P706	P	c.2116_2118	cct	c.2117C>T	p.P706L	CTT	1				p.D4017	D	c.12049_12051	gac	c.12051C>T	p.D4017=	GAT	2				p.P620	P	c.1858_1860	ccg
		p.W343	W	c.1027_1029	tgg	c.1028G>T	p.W343L	TTG	1				p.A451	A	c.1351_1353	gcc	c.1351G>A	p.A451T	ACC	1				p.D718	D	c.2152_2154	gac	c.2152G>T	p.D718Y	TAC	1				p.I4126	I	c.12376_12378	atc	c.12378C>T	p.I4126=	ATT	3				p.H622	H	c.1864_1866	cat
		p.G345	G	c.1033_1035	ggg	c.1033G>A	p.G345R	AGG	1				p.R455	R	c.1363_1365	cgg	c.1363C>A	p.R455=	AGG	2				p.G722	G	c.2164_2166	ggg	c.2164G>T	p.G722W	TGG	1				p.D4127	D	c.12379_12381	gac	c.12381C>T	p.D4127=	GAT	1				p.S623	S	c.1867_1869	tct
		p.G345	G	c.1033_1035	ggg	c.1035G>A	p.G345=	GGA	1				p.R464	R	c.1390_1392	cgt	c.1391G>T	p.R464L	CTT	1				p.E725	E	c.2173_2175	gaa	c.2173G>A	p.E725K	AAA	1				p.N4170	N	c.12508_12510	aac	c.12510C>T	p.N4170=	AAT	2				p.S623	S	c.1867_1869	tct
		p.S346	S	c.1036_1038	tcg	c.1037C>G	p.S346W	TGG	1				p.A465	A	c.1393_1395	gct	c.1394C>T	p.A465V	GTT	2				p.P726	P	c.2176_2178	cca	c.2176C>T	p.P726S	TCA	1				p.F4255	F	c.12763_12765	ttc	c.12765C>T	p.F4255=	TTT	2				p.G625	G	c.1873_1875	ggg
		p.C359	C	c.1075_1077	tgc	c.1075T>C	p.C359R	CGC	1				p.S466	S	c.1396_1398	tcc	c.1397C>T	p.S466F	TTC	1				p.P730	P	c.2188_2190	ccc	c.2190C>T	p.P730=	CCT	1				p.N4365	N	c.13093_13095	aac	c.13095C>T	p.N4365=	AAT	1				p.S628	S	c.1882_1884	tct
		p.H360	H	c.1078_1080	cac	c.1080C>A	p.H360Q	CAA	1				p.L468	L	c.1402_1404	ctc	c.1404C>A	p.L468=	CTA	1				p.S733	S	c.2197_2199	tct	c.2198C>T	p.S733F	TTT	2				p.L9	L	c.25_27	ctg	c.27G>C	p.L9=	CTC	1				p.T633	T	c.1897_1899	aca
		p.D371	D	c.1111_1113	gac	c.1112A>C	p.D371A	GCC	1				p.W473	W	c.1417_1419	tgg	c.1419G>A	p.W473*	TGA	1				p.V739	V	c.2215_2217	gtc	c.2215G>A	p.V739I	ATC	2				p.L32	L	c.94_96	ctg	c.94C>A	p.L32M	ATG	1				p.T633	T	c.1897_1899	aca
		p.F372	F	c.1114_1116	ttc	c.1116C>T	p.F372=	TTT	1				p.P477	P	c.1429_1431	ccc	c.1429C>G	p.P477A	GCC	1				p.C741	C	c.2221_2223	tgt	c.2222G>T	p.C741F	TTT	1				p.E33	E	c.97_99	gaa	c.97G>T	p.E33*	TAA	1				p.E638	E	c.1912_1914	gag
		p.M382	M	c.1144_1146	atg	c.1144A>T	p.M382L	TTG	1				p.P477	P	c.1429_1431	ccc	c.1429C>T	p.P477S	TCC	1				p.H750	H	c.2248_2250	cat	c.2250T>C	p.H750=	CAC	1				p.S36	S	c.106_108	agc	c.108C>T	p.S36=	AGT	1				p.R648	R	c.1942_1944	cga
		p.L385	L	c.1153_1155	ctc	c.1155C>T	p.L385=	CTT	1				p.P477	P	c.1429_1431	ccc	c.1431C>T	p.P477=	CCT	2				p.G751	G	c.2251_2253	gga	c.2253A>T	p.G751=	GGT	1				p.V38	V	c.112_114	gtc	c.114C>T	p.V38=	GTT	2				p.T652	T	c.1954_1956	act
		p.T387	T	c.1159_1161	aca	c.1160C>T	p.T387I	ATA	2				p.Y480	Y	c.1438_1440	tac	c.1438T>C	p.Y480H	CAC	1				p.A757	A	c.2269_2271	gcc	c.2270C>T	p.A757V	GTC	1				p.K41	K	c.121_123	aaa	c.121A>C	p.K41Q	CAA	1				p.R653	R	c.1957_1959	cga
		p.H389	H	c.1165_1167	cac	c.1165C>A	p.H389N	AAC	2				p.I482	I	c.1444_1446	atc	c.1444A>G	p.I482V	GTC	1				p.I759	I	c.2275_2277	ata	c.2276T>C	p.I759T	ACA	1				p.T44	T	c.130_132	acc	c.132C>A	p.T44=	ACA	1				p.G657	G	c.1969_1971	ggg
		p.H390	H	c.1168_1170	cat	c.1170T>C	p.H390=	CAC	1				p.F484	F	c.1450_1452	ttc	c.1450T>C	p.F484L	CTC	1				p.P761	P	c.2281_2283	cct	c.2281C>T	p.P761S	TCT	1				p.R45	R	c.133_135	cga	c.133C>A	p.R45=	AGA	1				p.L658	L	c.1972_1974	ttg
		p.G393	G	c.1177_1179	ggc	c.1177G>T	p.G393C	TGC	1				p.G487	G	c.1459_1461	ggg	c.1460G>A	p.G487E	GAG	1				p.P761	P	c.2281_2283	cct	c.2282C>T	p.P761L	CTT	1				p.K47	K	c.139_141	aag	c.140A>C	p.K47T	ACG	1				p.N660	N	c.1978_1980	aat
		p.G393	G	c.1177_1179	ggc	c.1179C>T	p.G393=	GGT	1				p.G487	G	c.1459_1461	ggg	c.1461G>A	p.G487=	GGA	1				p.C764	C	c.2290_2292	tgt	c.2292T>G	p.C764W	TGG	1				p.K51	K	c.151_153	aag	c.151A>G	p.K51E	GAG	1				p.E664	E	c.1990_1992	gag
		p.I395	I	c.1183_1185	ata	c.1183A>G	p.I395V	GTA	1				p.G487	G	c.1459_1461	ggg	c.1461G>C	p.G487=	GGC	1				p.G767	G	c.2299_2301	ggg	c.2300G>C	p.G767A	GCG	1				p.K51	K	c.151_153	aag	c.152A>G	p.K51R	AGG	1				p.E664	E	c.1990_1992	gag
		p.Q396	Q	c.1186_1188	cag	c.1186C>A	p.Q396K	AAG	1				p.D491	D	c.1471_1473	gac	c.1471G>A	p.D491N	AAC	1				p.Q773	Q	c.2317_2319	cag	c.2317C>G	p.Q773E	GAG	1				p.E57	E	c.169_171	gag	c.169G>T	p.E57*	TAG	1				p.E668	E	c.2002_2004	gaa
		p.L404	L	c.1210_1212	ctg	c.1210C>T	p.L404=	TTG	1				p.E499	E	c.1495_1497	gag	c.1495G>C	p.E499Q	CAG	1				p.Q779	Q	c.2335_2337	cag	c.2335C>T	p.Q779*	TAG	1				p.A58	A	c.172_174	gct	c.174T>G	p.A58=	GCG	2				p.D672	D	c.2014_2016	gat
		p.L408	L	c.1222_1224	ctg	c.1222C>A	p.L408M	ATG	1				p.K501	K	c.1501_1503	aaa	c.1503A>C	p.K501N	AAC	1				p.Q787	Q	c.2359_2361	cag	c.2359C>G	p.Q787E	GAG	1				p.S62	S	c.184_186	agt	c.186T>A	p.S62R	AGA	2				p.E674	E	c.2020_2022	gaa
		p.R410	R	c.1228_1230	cgg	c.1229G>T	p.R410L	CTG	1				p.I502	I	c.1504_1506	atc	c.1506C>A	p.I502=	ATA	1				p.P790	P	c.2368_2370	cca	c.2369C>T	p.P790L	CTA	1				p.G66	G	c.196_198	ggg	c.197G>A	p.G66E	GAG	1				p.S679	S	c.2035_2037	tca
		p.R410	R	c.1228_1230	cgg	c.1230G>A	p.R410=	CGA	1				p.I502	I	c.1504_1506	atc	c.1506C>T	p.I502=	ATT	1				p.P790	P	c.2368_2370	cca	c.2370A>T	p.P790=	CCT	1				p.S70	S	c.208_210	tca	c.209C>A	p.S70*	TAA	1				p.S679	S	c.2035_2037	tca
		p.G411	G	c.1231_1233	ggg	c.1233G>A	p.G411=	GGA	1				p.A504	A	c.1510_1512	gcc	c.1512C>G	p.A504=	GCG	1				p.V791	V	c.2371_2373	gta	c.2373A>G	p.V791=	GTG	1				p.S70	S	c.208_210	tca	c.209C>T	p.S70L	TTA	2				p.S679	S	c.2035_2037	tca
		p.A412	A	c.1234_1236	gcc	c.1236C>T	p.A412=	GCT	1				p.Q505	Q	c.1513_1515	cag	c.1515G>A	p.Q505=	CAA	1				p.Q796	Q	c.2386_2388	cag	c.2387A>C	p.Q796P	CCG	1				p.S72	S	c.214_216	agt	c.214A>C	p.S72R	CGT	1				p.V683	V	c.2047_2049	gtt
		p.P414	P	c.1240_1242	ccc	c.1241C>T	p.P414L	CTC	1				p.W511	W	c.1531_1533	tgg	c.1532G>A	p.W511*	TAG	1				p.Q796	Q	c.2386_2388	cag	c.2388G>T	p.Q796H	CAT	1				p.A73	A	c.217_219	gcc	c.219C>T	p.A73=	GCT	1				p.H684	H	c.2050_2052	cat
		p.E418	E	c.1252_1254	gag	c.1252G>A	p.E418K	AAG	2				p.G518	G	c.1552_1554	ggg	c.1552G>T	p.G518W	TGG	1				p.G805	G	c.2413_2415	gga	c.2413G>T	p.G805*	TGA	1				p.R75	R	c.223_225	agg	c.225G>A	p.R75=	AGA	3				p.Q686	Q	c.2056_2058	caa
		p.E418	E	c.1252_1254	gag	c.1254G>A	p.E418=	GAA	1				p.G518	G	c.1552_1554	ggg	c.1554G>A	p.G518=	GGA	1				p.G805	G	c.2413_2415	gga	c.2414G>A	p.G805E	GAA	1				p.R75	R	c.223_225	agg	c.225G>T	p.R75S	AGT	3				p.Q686	Q	c.2056_2058	caa
		p.I420	I	c.1258_1260	att	c.1258A>G	p.I420V	GTT	1				p.D519	D	c.1555_1557	gat	c.1555G>A	p.D519N	AAT	1				p.V806	V	c.2416_2418	gtt	c.2416G>A	p.V806I	ATT	1				p.I76	I	c.226_228	atc	c.228C>T	p.I76=	ATT	1				p.F690	F	c.2068_2070	ttc
		p.G421	G	c.1261_1263	ggg	c.1261G>A	p.G421R	AGG	1				p.D519	D	c.1555_1557	gat	c.1557T>C	p.D519=	GAC	1				p.P812	P	c.2434_2436	cca	c.2434C>T	p.P812S	TCA	1				p.E83	E	c.247_249	gag	c.247G>T	p.E83*	TAG	1				p.A692	A	c.2074_2076	gca
		p.G421	G	c.1261_1263	ggg	c.1261G>C	p.G421R	CGG	1				p.A528	A	c.1582_1584	gcc	c.1582G>A	p.A528T	ACC	1				p.A813	A	c.2437_2439	gct	c.2438C>T	p.A813V	GTT	1				p.L87	L	c.259_261	ctc	c.259C>A	p.L87I	ATC	1				p.A692	A	c.2074_2076	gca
		p.S429	S	c.1285_1287	tcc	c.1286C>T	p.S429F	TTC	1				p.Y534	Y	c.1600_1602	tac	c.1602C>A	p.Y534*	TAA	1				p.N819	N	c.2455_2457	aat	c.2456A>C	p.N819T	ACT	1				p.Q96	Q	c.286_288	cag	c.286C>A	p.Q96K	AAG	2				p.N698	N	c.2092_2094	aac
		p.P431	P	c.1291_1293	cct	c.1292C>T	p.P431L	CTT	1				p.Y534	Y	c.1600_1602	tac	c.1602C>T	p.Y534=	TAT	1				p.T821	T	c.2461_2463	act	c.2461A>T	p.T821S	TCT	1				p.Q96	Q	c.286_288	cag	c.287A>G	p.Q96R	CGG	1				p.G704	G	c.2110_2112	gga
		p.G438	G	c.1312_1314	ggc	c.1313G>A	p.G438D	GAC	4				p.A538	A	c.1612_1614	gct	c.1612G>A	p.A538T	ACT	2				p.T821	T	c.2461_2463	act	c.2463T>C	p.T821=	ACC	1				p.T98	T	c.292_294	acc	c.293C>T	p.T98I	ATC	9				p.G709	G	c.2125_2127	ggt
		p.S449	S	c.1345_1347	agt	c.1346G>A	p.S449N	AAT	1				p.Q539	Q	c.1615_1617	cag	c.1616A>G	p.Q539R	CGG	1				p.Q822	Q	c.2464_2466	cag	c.2465A>C	p.Q822P	CCG	1				p.E101	E	c.301_303	gag	c.301G>C	p.E101Q	CAG	1				p.G709	G	c.2125_2127	ggt
		p.I451	I	c.1351_1353	atc	c.1352T>C	p.I451T	ACC	1				p.D545	D	c.1633_1635	gac	c.1633G>A	p.D545N	AAC	1				p.Q822	Q	c.2464_2466	cag	c.2466G>C	p.Q822H	CAC	1				p.E108	E	c.322_324	gag	c.322G>A	p.E108K	AAG	1				p.A713	A	c.2137_2139	gcg
		p.I462	I	c.1384_1386	att	c.1386T>G	p.I462M	ATG	1				p.L546	L	c.1636_1638	ctg	c.1636C>A	p.L546M	ATG	1				p.T824	T	c.2470_2472	acc	c.2470A>G	p.T824A	GCC	1				p.E108	E	c.322_324	gag	c.322G>T	p.E108*	TAG	1				p.V717	V	c.2149_2151	gtc
		p.A463	A	c.1387_1389	gcc	c.1389C>T	p.A463=	GCT	1				p.L546	L	c.1636_1638	ctg	c.1637T>G	p.L546R	CGG	2				p.Q828	Q	c.2482_2484	cag	c.2482C>T	p.Q828*	TAG	1				p.A111	A	c.331_333	gcc	c.331G>A	p.A111T	ACC	1				p.L723	L	c.2167_2169	ctg
		p.L465	L	c.1393_1395	ctg	c.1393C>A	p.L465M	ATG	2				p.R547	R	c.1639_1641	cgg	c.1640G>T	p.R547L	CTG	1				p.L830	L	c.2488_2490	ctt	c.2490T>C	p.L830=	CTC	1				p.A111	A	c.331_333	gcc	c.331G>T	p.A111S	TCC	2				p.Q727	Q	c.2179_2181	cag
		p.D472	D	c.1414_1416	gac	c.1416C>T	p.D472=	GAT	1				p.P548	P	c.1642_1644	ccg	c.1642C>T	p.P548S	TCG	1				p.E835	E	c.2503_2505	gaa	c.2505A>T	p.E835D	GAT	1				p.L112	L	c.334_336	ttg	c.335T>G	p.L112W	TGG	1				p.T729	T	c.2185_2187	aca
		p.W476	W	c.1426_1428	tgg	c.1426T>C	p.W476R	CGG	1				p.E550	E	c.1648_1650	gag	c.1648G>A	p.E550K	AAG	1				p.A836	A	c.2506_2508	gcc	c.2506G>A	p.A836T	ACC	1				p.F122	F	c.364_366	ttt	c.365T>C	p.F122S	TCT	1				p.S730	S	c.2188_2190	tcc
		p.G477	G	c.1429_1431	ggg	c.1429G>A	p.G477R	AGG	1				p.R553	R	c.1657_1659	cgg	c.1659G>A	p.R553=	CGA	1				p.P840	P	c.2518_2520	cct	c.2518C>T	p.P840S	TCT	1				p.S127	S	c.379_381	tcc	c.380C>A	p.S127Y	TAC	1				p.E745	E	c.2233_2235	gag
		p.G477	G	c.1429_1431	ggg	c.1429G>T	p.G477W	TGG	1				p.Q558	Q	c.1672_1674	cag	c.1673A>C	p.Q558P	CCG	1				p.T843	T	c.2527_2529	aca	c.2527A>T	p.T843S	TCA	2				p.E130	E	c.388_390	gag	c.389A>G	p.E130G	GGG	1				p.L749	L	c.2245_2247	ctg
		p.V478	V	c.1432_1434	gtc	c.1432G>A	p.V478I	ATC	1				p.A559	A	c.1675_1677	gcc	c.1675G>A	p.A559T	ACC	1				p.S844	S	c.2530_2532	tcc	c.2531C>T	p.S844F	TTC	1				p.L131	L	c.391_393	ctc	c.393C>T	p.L131=	CTT	1				p.M752	M	c.2254_2256	atg
		p.V478	V	c.1432_1434	gtc	c.1434C>G	p.V478=	GTG	1				p.W563	W	c.1687_1689	tgg	c.1687T>C	p.W563R	CGG	2				p.F847	F	c.2539_2541	ttc	c.2540T>A	p.F847Y	TAC	1				p.E137	E	c.409_411	gaa	c.409G>A	p.E137K	AAA	2				p.Q753	Q	c.2257_2259	cag
		p.S480	S	c.1438_1440	agt	c.1438A>G	p.S480G	GGT	1				p.N564	N	c.1690_1692	aac	c.1690A>G	p.N564D	GAC	2															p.G138	G	c.412_414	ggg	c.413G>A	p.G138E	GAG	1				p.P760	P	c.2278_2280	cca
		p.R482	R	c.1444_1446	cgt	c.1445G>C	p.R482P	CCT	1				p.P568	P	c.1702_1704	ccc	c.1704C>T	p.P568=	CCT	1															p.G138	G	c.412_414	ggg	c.414G>A	p.G138=	GGA	1				p.K763	K	c.2287_2289	aag
		p.T483	T	c.1447_1449	acc	c.1447A>G	p.T483A	GCC	1				p.L570	L	c.1708_1710	ttg	c.1710G>A	p.L570=	TTA	1															p.Q140	Q	c.418_420	cag	c.420G>A	p.Q140=	CAA	1				p.F764	F	c.2290_2292	ttc
		p.P484	P	c.1450_1452	ccc	c.1451C>A	p.P484H	CAC	1				p.P579	P	c.1735_1737	ccc	c.1735C>T	p.P579S	TCC	1															p.E146	E	c.436_438	gag	c.436G>A	p.E146K	AAG	1				p.Q767	Q	c.2299_2301	cag
		p.S486	S	c.1456_1458	tcc	c.1458C>T	p.S486=	TCT	1				p.P579	P	c.1735_1737	ccc	c.1736C>A	p.P579H	CAC	1															p.E146	E	c.436_438	gag	c.438G>A	p.E146=	GAA	2
		p.K498	K	c.1492_1494	aag	c.1493A>T	p.K498M	ATG	1				p.P592	P	c.1774_1776	ccg	c.1775C>G	p.P592R	CGG	1															p.K147	K	c.439_441	aaa	c.441A>T	p.K147N	AAT	1
		p.P505	P	c.1513_1515	cct	c.1513C>G	p.P505A	GCT	1				p.R593	R	c.1777_1779	agg	c.1779G>A	p.R593=	AGA	1															p.T151	T	c.451_453	act	c.453T>C	p.T151=	ACC	1
		p.R508	R	c.1522_1524	cga	c.1522C>A	p.R508=	AGA	1				p.L603	L	c.1807_1809	ctc	c.1808T>C	p.L603P	CCC	2															p.K157	K	c.469_471	aag	c.471G>A	p.K157=	AAA	1
		p.E510	E	c.1528_1530	gaa	c.1528G>T	p.E510*	TAA	1																										p.R158	R	c.472_474	agg	c.473G>A	p.R158K	AAG	1
		p.D514	D	c.1540_1542	gat	c.1540G>C	p.D514H	CAT	2																										p.R158	R	c.472_474	agg	c.473G>T	p.R158M	ATG	2
		p.G516	G	c.1546_1548	gga	c.1547G>T	p.G516V	GTA	1																										p.R158	R	c.472_474	agg	c.474G>A	p.R158=	AGA	2
		p.H520	H	c.1558_1560	cat	c.1558C>T	p.H520Y	TAT	3																										p.G159	G	c.475_477	ggc	c.477C>T	p.G159=	GGT	1
		p.T525	T	c.1573_1575	aca	c.1573A>G	p.T525A	GCA	2																										p.I160	I	c.478_480	atc	c.480C>T	p.I160=	ATT	2
		p.P526	P	c.1576_1578	cca	c.1576C>T	p.P526S	TCA	5																										p.E171	E	c.511_513	gaa	c.511G>A	p.E171K	AAA	2
		p.P526	P	c.1576_1578	cca	c.1577C>A	p.P526Q	CAA	1																										p.E172	E	c.514_516	gaa	c.514G>A	p.E172K	AAA	2
		p.Y527	Y	c.1579_1581	tac	c.1579T>A	p.Y527N	AAC	1																										p.A173	A	c.517_519	gcc	c.519C>T	p.A173=	GCT	1
		p.Y527	Y	c.1579_1581	tac	c.1581C>G	p.Y527*	TAG	1																										p.L177	L	c.529_531	ttg	c.531G>C	p.L177F	TTC	1
		p.R529	R	c.1585_1587	agg	c.1587G>A	p.R529=	AGA	1																										p.D180	D	c.538_540	gat	c.538G>A	p.D180N	AAT	1
		p.F531	F	c.1591_1593	ttt	c.1592T>A	p.F531Y	TAT	1																										p.V182	V	c.544_546	gtg	c.546G>A	p.V182=	GTA	1
		p.V535	V	c.1603_1605	gtc	c.1604T>C	p.V535A	GCC	2																										p.N185	N	c.553_555	aac	c.555C>T	p.N185=	AAT	1
		p.L536	L	c.1606_1608	ctg	c.1606C>G	p.L536V	GTG	1																										p.C186	C	c.556_558	tgc	c.557G>T	p.C186F	TTC	1
		p.H541	H	c.1621_1623	cat	c.1622A>G	p.H541R	CGT	1																										p.T188	T	c.562_564	act	c.563C>T	p.T188I	ATT	1
		p.E542	E	c.1624_1626	gaa	c.1626A>C	p.E542D	GAC	1																										p.T191	T	c.571_573	acc	c.572C>T	p.T191I	ATC	2
		p.A543	A	c.1627_1629	gcc	c.1627G>T	p.A543S	TCC	1																										p.R195	R	c.583_585	agg	c.585G>A	p.R195=	AGA	1
		p.A543	A	c.1627_1629	gcc	c.1629C>G	p.A543=	GCG	1																										p.V199	V	c.595_597	gtg	c.595G>A	p.V199M	ATG	1
		p.L544	L	c.1630_1632	ctg	c.1632G>T	p.L544=	CTT	1																										p.A200	A	c.598_600	gca	c.598G>T	p.A200S	TCA	1
		p.K546	K	c.1636_1638	aag	c.1637A>C	p.K546T	ACG	1																										p.T205	T	c.613_615	act	c.613A>C	p.T205P	CCT	1
		p.A548	A	c.1642_1644	gca	c.1642G>T	p.A548S	TCA	1																										p.E206	E	c.616_618	gaa	c.616G>C	p.E206Q	CAA	2
		p.G552	G	c.1654_1656	ggc	c.1656C>T	p.G552=	GGT	1																										p.R207	R	c.619_621	aga	c.620G>T	p.R207I	ATA	1
		p.P553	P	c.1657_1659	cca	c.1659A>G	p.P553=	CCG	1																										p.D208	D	c.622_624	gac	c.622G>A	p.D208N	AAC	1
		p.Q556	Q	c.1666_1668	cag	c.1666C>A	p.Q556K	AAG	1																										p.D208	D	c.622_624	gac	c.622G>T	p.D208Y	TAC	1
		p.C557	C	c.1669_1671	tgt	c.1669T>C	p.C557R	CGT	1																										p.L209	L	c.625_627	ctg	c.627G>T	p.L209=	CTT	1
		p.Y560	Y	c.1678_1680	tac	c.1679A>G	p.Y560C	TGC	1																										p.G210	G	c.628_630	ggg	c.630G>C	p.G210=	GGC	1
		p.A567	A	c.1699_1701	gcc	c.1699G>C	p.A567P	CCC	1																										p.P217	P	c.649_651	ccc	c.651C>T	p.P217=	CCT	1
		p.A567	A	c.1699_1701	gcc	c.1701C>T	p.A567=	GCT	1																										p.I222	I	c.664_666	atc	c.664A>G	p.I222V	GTC	1
		p.L569	L	c.1705_1707	ctc	c.1707C>T	p.L569=	CTT	1																										p.S223	S	c.667_669	agc	c.669C>T	p.S223=	AGT	1
		p.R570	R	c.1708_1710	cgg	c.1709G>T	p.R570L	CTG	1																										p.P224	P	c.670_672	cca	c.670C>T	p.P224S	TCA	1
		p.K586	K	c.1756_1758	aag	c.1758G>T	p.K586N	AAT	1																										p.T232	T	c.694_696	acc	c.696C>A	p.T232=	ACA	1
		p.G590	G	c.1768_1770	ggc	c.1768G>T	p.G590C	TGC	1																										p.T232	T	c.694_696	acc	c.696C>T	p.T232=	ACT	1
		p.G590	G	c.1768_1770	ggc	c.1769G>A	p.G590D	GAC	1																										p.I239	I	c.715_717	atc	c.717C>T	p.I239=	ATT	1
		p.A593	A	c.1777_1779	gcc	c.1777G>A	p.A593T	ACC	3																										p.S240	S	c.718_720	agc	c.718A>C	p.S240R	CGC	2
		p.L594	L	c.1780_1782	ctg	c.1780C>A	p.L594M	ATG	1																										p.Q243	Q	c.727_729	cag	c.727C>G	p.Q243E	GAG	1
		p.D595	D	c.1783_1785	gat	c.1783G>C	p.D595H	CAT	1																										p.S244	S	c.730_732	tcc	c.731C>A	p.S244Y	TAC	1
		p.P598	P	c.1792_1794	ccg	c.1794G>C	p.P598=	CCC	1																										p.S244	S	c.730_732	tcc	c.732C>T	p.S244=	TCT	1
		p.F603	F	c.1807_1809	ttc	c.1809C>T	p.F603=	TTT	1																										p.C245	C	c.733_735	tgt	c.733T>C	p.C245R	CGT	2
		p.P605	P	c.1813_1815	cca	c.1813C>T	p.P605S	TCA	1																										p.L249	L	c.745_747	ctg	c.746T>A	p.L249Q	CAG	1
		p.L610	L	c.1828_1830	ctg	c.1828C>A	p.L610M	ATG	2																										p.R253	R	c.757_759	agg	c.758G>A	p.R253K	AAG	1
		p.E612	E	c.1834_1836	gag	c.1834G>A	p.E612K	AAG	1																										p.R253	R	c.757_759	agg	c.759G>A	p.R253=	AGA	1
		p.E638	E	c.1912_1914	gag	c.1913A>G	p.E638G	GGG	1																										p.V256	V	c.766_768	gtg	c.768G>A	p.V256=	GTA	1
		p.V643	V	c.1927_1929	gtg	c.1929G>T	p.V643=	GTT	1																										p.A257	A	c.769_771	gca	c.769G>C	p.A257P	CCA	1
		p.E646	E	c.1936_1938	gag	c.1937A>G	p.E646G	GGG	1																										p.I260	I	c.778_780	atc	c.780C>T	p.I260=	ATT	1
		p.A647	A	c.1939_1941	gct	c.1939G>A	p.A647T	ACT	1																										p.K262	K	c.784_786	aag	c.786G>A	p.K262=	AAA	1
		p.A649	A	c.1945_1947	gcc	c.1945G>A	p.A649T	ACC	1																										p.F267	F	c.799_801	ttc	c.801C>T	p.F267=	TTT	1
		p.F652	F	c.1954_1956	ttt	c.1956T>G	p.F652L	TTG	1																										p.L268	L	c.802_804	ctg	c.803T>C	p.L268P	CCG	1
		p.E655	E	c.1963_1965	gaa	c.1963G>A	p.E655K	AAA	1																										p.K273	K	c.817_819	aag	c.819G>A	p.K273=	AAA	1
		p.D657	D	c.1969_1971	gac	c.1971C>T	p.D657=	GAT	1																										p.G277	G	c.829_831	ggg	c.830G>T	p.G277V	GTG	1
		p.R658	R	c.1972_1974	cgg	c.1972C>A	p.R658=	AGG	1																										p.V282	V	c.844_846	gtg	c.846G>A	p.V282=	GTA	1
		p.W664	W	c.1990_1992	tgg	c.1992G>T	p.W664C	TGT	1																										p.T283	T	c.847_849	aca	c.847A>G	p.T283A	GCA	1
		p.W672	W	c.2014_2016	tgg	c.2016G>A	p.W672*	TGA	1																										p.Q284	Q	c.850_852	cag	c.851A>T	p.Q284L	CTG	1
		p.Y674	Y	c.2020_2022	tac	c.2021A>G	p.Y674C	TGC	1																										p.Q284	Q	c.850_852	cag	c.852G>C	p.Q284H	CAC	1
		p.N677	N	c.2029_2031	aac	c.2031C>T	p.N677=	AAT	1																										p.L286	L	c.856_858	ttg	c.858G>A	p.L286=	TTA	1
		p.T679	T	c.2035_2037	acc	c.2037C>T	p.T679=	ACT	1																										p.P292	P	c.874_876	cca	c.874C>G	p.P292A	GCA	1
		p.E681	E	c.2041_2043	gag	c.2041G>T	p.E681*	TAG	1																										p.K293	K	c.877_879	aag	c.877A>G	p.K293E	GAG	1
		p.L686	L	c.2056_2058	ctg	c.2058G>T	p.L686=	CTT	1																										p.N295	N	c.883_885	aac	c.885C>A	p.N295K	AAA	1
		p.A704	A	c.2110_2112	gcc	c.2112C>G	p.A704=	GCG	1																										p.S296	S	c.886_888	agc	c.887G>T	p.S296I	ATC	1
		p.R705	R	c.2113_2115	agg	c.2114G>A	p.R705K	AAG	1																										p.R297	R	c.889_891	cgc	c.890G>T	p.R297L	CTC	1
		p.R705	R	c.2113_2115	agg	c.2114G>C	p.R705T	ACG	1																										p.F298	F	c.892_894	ttc	c.894C>A	p.F298L	TTA	1
		p.D708	D	c.2122_2124	gat	c.2123A>G	p.D708G	GGT	1																										p.K304	K	c.910_912	aag	c.911A>G	p.K304R	AGG	1
		p.N710	N	c.2128_2130	aac	c.2130C>T	p.N710=	AAT	1																										p.K305	K	c.913_915	aag	c.915G>A	p.K305=	AAA	2
		p.L712	L	c.2134_2136	ttg	c.2134T>C	p.L712=	CTG	1																										p.K305	K	c.913_915	aag	c.915G>C	p.K305N	AAC	1
		p.I721	I	c.2161_2163	ata	c.2163A>G	p.I721M	ATG	1																										p.G307	G	c.919_921	ggc	c.919G>A	p.G307S	AGC	2
		p.Q725	Q	c.2173_2175	cag	c.2173C>T	p.Q725*	TAG	1																										p.A309	A	c.925_927	gca	c.925G>C	p.A309P	CCA	1
		p.D726	D	c.2176_2178	gac	c.2176G>A	p.D726N	AAC	1																										p.S312	S	c.934_936	agc	c.934A>T	p.S312C	TGC	1
		p.A731	A	c.2191_2193	gca	c.2192C>T	p.A731V	GTA	1																										p.S315	S	c.943_945	tcc	c.944C>T	p.S315F	TTC	1
		p.A731	A	c.2191_2193	gca	c.2193A>G	p.A731=	GCG	2																										p.P318	P	c.952_954	cct	c.952C>T	p.P318S	TCT	1
		p.L732	L	c.2194_2196	ctg	c.2194C>G	p.L732V	GTG	1																										p.Q321	Q	c.961_963	cag	c.963G>A	p.Q321=	CAA	1
		p.Q735	Q	c.2203_2205	cag	c.2205G>T	p.Q735H	CAT	1																										p.K327	K	c.979_981	aag	c.981G>A	p.K327=	AAA	1
		p.I743	I	c.2227_2229	atc	c.2229C>T	p.I743=	ATT	1																										p.E331	E	c.991_993	gaa	c.991G>C	p.E331Q	CAA	1
		p.L744	L	c.2230_2232	ctg	c.2230C>A	p.L744M	ATG	1																										p.E331	E	c.991_993	gaa	c.991G>T	p.E331*	TAA	1
		p.E748	E	c.2242_2244	gaa	c.2242G>A	p.E748K	AAA	2																										p.K334	K	c.1000_1002	aaa	c.1002A>G	p.K334=	AAG	1
		p.T750	T	c.2248_2250	acc	c.2250C>A	p.T750=	ACA	1																										p.L335	L	c.1003_1005	cta	c.1004T>A	p.L335Q	CAA	1
		p.S752	S	c.2254_2256	agc	c.2255G>A	p.S752N	AAC	1																										p.T336	T	c.1006_1008	acc	c.1006A>G	p.T336A	GCC	1
		p.H758	H	c.2272_2274	cac	c.2272C>T	p.H758Y	TAC	1																										p.E339	E	c.1015_1017	gag	c.1015G>T	p.E339*	TAG	1
		p.P759	P	c.2275_2277	ccg	c.2275C>T	p.P759S	TCG	1																										p.Q343	Q	c.1027_1029	cag	c.1027C>T	p.Q343*	TAG	2
		p.E767	E	c.2299_2301	gag	c.2299G>C	p.E767Q	CAG	1																										p.R344	R	c.1030_1032	aga	c.1031G>A	p.R344K	AAA	1
		p.V773	V	c.2317_2319	gtg	c.2317G>T	p.V773L	TTG	1																										p.A345	A	c.1033_1035	gct	c.1034C>T	p.A345V	GTT	1
		p.A775	A	c.2323_2325	gcc	c.2324C>T	p.A775V	GTC	1																										p.L347	L	c.1039_1041	ctc	c.1039C>A	p.L347I	ATC	2
		p.W785	W	c.2353_2355	tgg	c.2353T>A	p.W785R	AGG	2																										p.L347	L	c.1039_1041	ctc	c.1040T>C	p.L347P	CCC	1
		p.W785	W	c.2353_2355	tgg	c.2353T>G	p.W785G	GGG	1																										p.F348	F	c.1042_1044	ttc	c.1044C>A	p.F348L	TTA	1
		p.W785	W	c.2353_2355	tgg	c.2355G>T	p.W785C	TGT	1																										p.L351	L	c.1051_1053	ctg	c.1051C>A	p.L351M	ATG	1
		p.A786	A	c.2356_2358	gca	c.2357C>T	p.A786V	GTA	1																										p.V352	V	c.1054_1056	gtt	c.1054G>A	p.V352I	ATT	1
		p.E788	E	c.2362_2364	gag	c.2362G>A	p.E788K	AAG	1																										p.E354	E	c.1060_1062	gag	c.1062G>T	p.E354D	GAT	1
		p.E788	E	c.2362_2364	gag	c.2362G>C	p.E788Q	CAG	1																										p.L355	L	c.1063_1065	ctg	c.1063C>A	p.L355M	ATG	1
		p.E788	E	c.2362_2364	gag	c.2362G>T	p.E788*	TAG	1																										p.R356	R	c.1066_1068	aga	c.1067G>A	p.R356K	AAA	1
		p.E788	E	c.2362_2364	gag	c.2363A>G	p.E788G	GGG	2																										p.G357	G	c.1069_1071	ggc	c.1071C>T	p.G357=	GGT	1
		p.E788	E	c.2362_2364	gag	c.2364G>A	p.E788=	GAA	1																										p.D360	D	c.1078_1080	gat	c.1078G>C	p.D360H	CAT	1
		p.G789	G	c.2365_2367	ggc	c.2365G>T	p.G789C	TGC	1																										p.E361	E	c.1081_1083	gaa	c.1083A>C	p.E361D	GAC	1
		p.K793	K	c.2377_2379	aag	c.2377A>G	p.K793E	GAG	2																										p.V363	V	c.1087_1089	gtc	c.1089C>T	p.V363=	GTT	1
		p.G795	G	c.2383_2385	ggg	c.2383G>A	p.G795R	AGG	1																										p.S365	S	c.1093_1095	tct	c.1094C>A	p.S365Y	TAT	1
		p.G795	G	c.2383_2385	ggg	c.2384G>A	p.G795E	GAG	1																										p.L366	L	c.1096_1098	ctc	c.1098C>A	p.L366=	CTA	1
		p.R796	R	c.2386_2388	aga	c.2387G>C	p.R796T	ACA	1																										p.L367	L	c.1099_1101	ttg	c.1100T>A	p.L367*	TAG	2
		p.A797	A	c.2389_2391	gcc	c.2390C>T	p.A797V	GTC	1																										p.Q369	Q	c.1105_1107	cag	c.1105C>T	p.Q369*	TAG	1
		p.L799	L	c.2395_2397	ctc	c.2397C>T	p.L799=	CTT	1																										p.L370	L	c.1108_1110	ctg	c.1110G>A	p.L370=	CTA	2
		p.P803	P	c.2407_2409	ccg	c.2407C>A	p.P803T	ACG	1																										p.T378	T	c.1132_1134	act	c.1133C>T	p.T378I	ATT	1
		p.P803	P	c.2407_2409	ccg	c.2408C>A	p.P803Q	CAG	3																										p.V383	V	c.1147_1149	gtt	c.1148T>C	p.V383A	GCT	5
		p.I809	I	c.2425_2427	atc	c.2427C>G	p.I809M	ATG	1																										p.Q387	Q	c.1159_1161	cag	c.1159C>A	p.Q387K	AAG	1
		p.R814	R	c.2440_2442	cgg	c.2440C>A	p.R814=	AGG	1																										p.Q387	Q	c.1159_1161	cag	c.1160A>C	p.Q387P	CCG	1
		p.L815	L	c.2443_2445	ctc	c.2443C>A	p.L815I	ATC	1																										p.Q389	Q	c.1165_1167	cag	c.1166A>C	p.Q389P	CCG	1
		p.V819	V	c.2455_2457	gta	c.2457A>G	p.V819=	GTG	2																										p.Q389	Q	c.1165_1167	cag	c.1166A>G	p.Q389R	CGG	1
		p.G822	G	c.2464_2466	ggg	c.2466G>A	p.G822=	GGA	1																										p.S391	S	c.1171_1173	tcc	c.1172C>T	p.S391F	TTC	1
		p.R826	R	c.2476_2478	agg	c.2477G>T	p.R826M	ATG	1																										p.Q396	Q	c.1186_1188	cag	c.1187A>G	p.Q396R	CGG	1
		p.Y829	Y	c.2485_2487	tac	c.2487C>G	p.Y829*	TAG	1																										p.A403	A	c.1207_1209	gcc	c.1208C>A	p.A403D	GAC	1
		p.P832	P	c.2494_2496	cca	c.2495C>T	p.P832L	CTA	1																										p.P405	P	c.1213_1215	ccc	c.1213C>A	p.P405T	ACC	1
		p.S833	S	c.2497_2499	tcc	c.2499C>T	p.S833=	TCT	3																										p.P405	P	c.1213_1215	ccc	c.1213C>T	p.P405S	TCC	1
		p.R840	R	c.2518_2520	cgg	c.2520G>A	p.R840=	CGA	1																										p.L406	L	c.1216_1218	ctt	c.1216C>T	p.L406F	TTT	1
		p.L850	L	c.2548_2550	ctc	c.2548C>T	p.L850F	TTC	1																										p.L407	L	c.1219_1221	ctg	c.1221G>C	p.L407=	CTC	2
		p.A854	A	c.2560_2562	gcc	c.2562C>A	p.A854=	GCA	1																										p.T412	T	c.1234_1236	acc	c.1235C>G	p.T412S	AGC	1
		p.Y855	Y	c.2563_2565	tac	c.2565C>A	p.Y855*	TAA	1																										p.V415	V	c.1243_1245	gtg	c.1243G>A	p.V415M	ATG	1
		p.A859	A	c.2575_2577	gcc	c.2576C>T	p.A859V	GTC	1																										p.A416	A	c.1246_1248	gcc	c.1247C>T	p.A416V	GTC	1
		p.H861	H	c.2581_2583	cac	c.2583C>T	p.H861=	CAT	1																										p.L417	L	c.1249_1251	ctg	c.1251G>A	p.L417=	CTA	1
		p.H863	H	c.2587_2589	cac	c.2587C>T	p.H863Y	TAC	1																										p.I418	I	c.1252_1254	atc	c.1254C>A	p.I418=	ATA	1
		p.Y864	Y	c.2590_2592	tac	c.2590T>C	p.Y864H	CAC	1																										p.I418	I	c.1252_1254	atc	c.1254C>T	p.I418=	ATT	2
		p.H868	H	c.2602_2604	cac	c.2604C>A	p.H868Q	CAA	1																										p.E428	E	c.1282_1284	gag	c.1284G>T	p.E428D	GAT	1
		p.I869	I	c.2605_2607	atc	c.2605A>G	p.I869V	GTC	1																										p.I429	I	c.1285_1287	atc	c.1285A>G	p.I429V	GTC	1
		p.L871	L	c.2611_2613	ctg	c.2612T>A	p.L871Q	CAG	1																										p.I429	I	c.1285_1287	atc	c.1287C>A	p.I429=	ATA	1
		p.G873	G	c.2617_2619	ggg	c.2618G>A	p.G873E	GAG	1																										p.R434	R	c.1300_1302	agg	c.1302G>A	p.R434=	AGA	1
		p.P874	P	c.2620_2622	ccc	c.2622C>T	p.P874=	CCT	1																										p.D435	D	c.1303_1305	gat	c.1304A>G	p.D435G	GGT	1
		p.P876	P	c.2626_2628	cct	c.2626C>T	p.P876S	TCT	2																										p.S438	S	c.1312_1314	agc	c.1314C>A	p.S438R	AGA	1
		p.P876	P	c.2626_2628	cct	c.2627C>T	p.P876L	CTT	1																										p.A440	A	c.1318_1320	gcc	c.1319C>T	p.A440V	GTC	1
		p.H878	H	c.2632_2634	cac	c.2632C>T	p.H878Y	TAC	1																										p.L442	L	c.1324_1326	ttg	c.1326G>A	p.L442=	TTA	1
		p.G881	G	c.2641_2643	ggg	c.2642G>A	p.G881E	GAG	1																										p.S446	S	c.1336_1338	agc	c.1338C>T	p.S446=	AGT	1
		p.G881	G	c.2641_2643	ggg	c.2643G>A	p.G881=	GGA	1																										p.H447	H	c.1339_1341	cac	c.1340A>T	p.H447L	CTC	1
		p.W884	W	c.2650_2652	tgg	c.2651G>A	p.W884*	TAG	1																										p.A448	A	c.1342_1344	gcg	c.1344G>C	p.A448=	GCC	1
		p.A885	A	c.2653_2655	gcg	c.2654C>A	p.A885E	GAG	1																										p.Y452	Y	c.1354_1356	tat	c.1354T>A	p.Y452N	AAT	1
		p.W888	W	c.2662_2664	tgg	c.2664G>T	p.W888C	TGT	1																										p.H453	H	c.1357_1359	cat	c.1357C>T	p.H453Y	TAT	1
		p.L894	L	c.2680_2682	ttg	c.2682G>A	p.L894=	TTA	1																										p.K454	K	c.1360_1362	aag	c.1362G>A	p.K454=	AAA	1
		p.V895	V	c.2683_2685	gtg	c.2684T>G	p.V895G	GGG	1																										p.N456	N	c.1366_1368	aac	c.1367A>G	p.N456S	AGC	1
		p.P897	P	c.2689_2691	ccc	c.2690C>A	p.P897H	CAC	1																										p.N456	N	c.1366_1368	aac	c.1368C>T	p.N456=	AAT	1
		p.P899	P	c.2695_2697	cct	c.2695C>T	p.P899S	TCT	1																										p.P457	P	c.1369_1371	cct	c.1369C>T	p.P457S	TCT	1
		p.L911	L	c.2731_2733	cta	c.2731C>G	p.L911V	GTA	1																										p.P457	P	c.1369_1371	cct	c.1370C>T	p.P457L	CTT	1
		p.Q913	Q	c.2737_2739	cag	c.2738A>G	p.Q913R	CGG	2																										p.G459	G	c.1375_1377	ggg	c.1375G>T	p.G459W	TGG	1
		p.R918	R	c.2752_2754	agg	c.2753G>T	p.R918M	ATG	1																										p.G459	G	c.1375_1377	ggg	c.1376G>A	p.G459E	GAG	1
		p.R918	R	c.2752_2754	agg	c.2754G>A	p.R918=	AGA	1																										p.Q461	Q	c.1381_1383	cag	c.1383G>T	p.Q461H	CAT	1
		p.E923	E	c.2767_2769	gag	c.2767G>A	p.E923K	AAG	2																										p.L463	L	c.1387_1389	ctg	c.1387C>T	p.L463=	TTG	1
		p.E923	E	c.2767_2769	gag	c.2768A>G	p.E923G	GGG	1																										p.L463	L	c.1387_1389	ctg	c.1389G>T	p.L463=	CTT	1
		p.D926	D	c.2776_2778	gat	c.2776G>A	p.D926N	AAT	1																										p.M471	M	c.1411_1413	atg	c.1413G>A	p.M471I	ATA	1
		p.F927	F	c.2779_2781	ttc	c.2781C>A	p.F927L	TTA	1																										p.E472	E	c.1414_1416	gaa	c.1414G>T	p.E472*	TAA	1
		p.S930	S	c.2788_2790	tcc	c.2789C>T	p.S930F	TTC	1																										p.D476	D	c.1426_1428	gat	c.1426G>A	p.D476N	AAT	1
		p.S930	S	c.2788_2790	tcc	c.2790C>T	p.S930=	TCT	1																										p.D477	D	c.1429_1431	gac	c.1429G>C	p.D477H	CAC	1
		p.L931	L	c.2791_2793	ctg	c.2791C>A	p.L931M	ATG	1																										p.C478	C	c.1432_1434	tgc	c.1432T>A	p.C478S	AGC	1
		p.V936	V	c.2806_2808	gtg	c.2806G>T	p.V936L	TTG	1																										p.G480	G	c.1438_1440	ggg	c.1440G>A	p.G480=	GGA	1
		p.P938	P	c.2812_2814	cct	c.2813C>G	p.P938R	CGT	1																										p.E482	E	c.1444_1446	gaa	c.1444G>A	p.E482K	AAA	1
		p.W941	W	c.2821_2823	tgg	c.2822G>A	p.W941*	TAG	1																										p.D483	D	c.1447_1449	gat	c.1447G>T	p.D483Y	TAT	2
		p.W941	W	c.2821_2823	tgg	c.2823G>T	p.W941C	TGT	1																										p.T485	T	c.1453_1455	acc	c.1454C>T	p.T485I	ATC	1
		p.S944	S	c.2830_2832	tcg	c.2830T>C	p.S944P	CCG	1																										p.Y486	Y	c.1456_1458	tat	c.1458T>C	p.Y486=	TAC	1
		p.D951	D	c.2851_2853	gac	c.2851G>T	p.D951Y	TAC	1																										p.G493	G	c.1477_1479	gga	c.1478G>A	p.G493E	GAA	3
		p.G952	G	c.2854_2856	ggg	c.2854G>T	p.G952W	TGG	1																										p.M499	M	c.1495_1497	atg	c.1497G>A	p.M499I	ATA	1
		p.G952	G	c.2854_2856	ggg	c.2855G>A	p.G952E	GAG	2																										p.L502	L	c.1504_1506	tta	c.1504T>G	p.L502V	GTA	1
		p.R953	R	c.2857_2859	cgg	c.2858G>T	p.R953L	CTG	2																										p.E505	E	c.1513_1515	gaa	c.1513G>T	p.E505*	TAA	1
		p.E954	E	c.2860_2862	gag	c.2860G>A	p.E954K	AAG	1																										p.L506	L	c.1516_1518	ctc	c.1518C>A	p.L506=	CTA	1
		p.E954	E	c.2860_2862	gag	c.2860G>C	p.E954Q	CAG	1																										p.L506	L	c.1516_1518	ctc	c.1518C>T	p.L506=	CTT	1
		p.E954	E	c.2860_2862	gag	c.2862G>T	p.E954D	GAT	1																										p.L511	L	c.1531_1533	ctg	c.1533G>C	p.L511=	CTC	1
		p.A959	A	c.2875_2877	gcc	c.2877C>A	p.A959=	GCA	1																										p.Q515	Q	c.1543_1545	caa	c.1544A>G	p.Q515R	CGA	2
		p.A959	A	c.2875_2877	gcc	c.2877C>T	p.A959=	GCT	1																										p.K518	K	c.1552_1554	aag	c.1554G>A	p.K518=	AAA	1
		p.A961	A	c.2881_2883	gcc	c.2883C>T	p.A961=	GCT	1																										p.L521	L	c.1561_1563	ctg	c.1561C>A	p.L521M	ATG	1
		p.W962	W	c.2884_2886	tgg	c.2884T>A	p.W962R	AGG	1																										p.M522	M	c.1564_1566	atg	c.1566G>T	p.M522I	ATT	1
		p.W962	W	c.2884_2886	tgg	c.2885G>A	p.W962*	TAG	1																										p.A527	A	c.1579_1581	gcc	c.1579G>A	p.A527T	ACC	1
		p.F970	F	c.2908_2910	ttc	c.2910C>T	p.F970=	TTT	1																										p.A527	A	c.1579_1581	gcc	c.1579G>T	p.A527S	TCC	1
		p.K973	K	c.2917_2919	aag	c.2918A>T	p.K973M	ATG	1																										p.A527	A	c.1579_1581	gcc	c.1580C>T	p.A527V	GTC	2
		p.T977	T	c.2929_2931	acc	c.2930C>T	p.T977I	ATC	1																										p.I528	I	c.1582_1584	atc	c.1584C>A	p.I528=	ATA	1
		p.V978	V	c.2932_2934	gtg	c.2932G>T	p.V978L	TTG	1																										p.E535	E	c.1603_1605	gag	c.1605G>A	p.E535=	GAA	1
		p.L980	L	c.2938_2940	ttg	c.2939T>C	p.L980S	TCG	1																										p.K537	K	c.1609_1611	aaa	c.1609A>G	p.K537E	GAA	1
		p.E989	E	c.2965_2967	gaa	c.2965G>C	p.E989Q	CAA	1																										p.D538	D	c.1612_1614	gac	c.1612G>C	p.D538H	CAC	1
		p.F996	F	c.2986_2988	ttc	c.2988C>T	p.F996=	TTT	1																										p.D540	D	c.1618_1620	gac	c.1618G>C	p.D540H	CAC	1
		p.Q998	Q	c.2992_2994	cag	c.2992C>A	p.Q998K	AAG	1																										p.L544	L	c.1630_1632	ctt	c.1630C>G	p.L544V	GTT	1
		p.D1001	D	c.3001_3003	gac	c.3001G>T	p.D1001Y	TAC	1																										p.Q546	Q	c.1636_1638	cag	c.1636C>T	p.Q546*	TAG	1
		p.A1005	A	c.3013_3015	gcc	c.3015C>T	p.A1005=	GCT	1																										p.D551	D	c.1651_1653	gat	c.1651G>A	p.D551N	AAT	1
		p.R1007	R	c.3019_3021	agg	c.3020G>T	p.R1007M	ATG	1																										p.S553	S	c.1657_1659	tct	c.1658C>T	p.S553F	TTT	1
		p.A1010	A	c.3028_3030	gcc	c.3029C>T	p.A1010V	GTC	1																										p.P554	P	c.1660_1662	ccg	c.1660C>T	p.P554S	TCG	1
		p.P1012	P	c.3034_3036	ccc	c.3036C>A	p.P1012=	CCA	1																										p.P554	P	c.1660_1662	ccg	c.1662G>T	p.P554=	CCT	1
		p.H1015	H	c.3043_3045	cat	c.3043C>T	p.H1015Y	TAT	1																										p.D556	D	c.1666_1668	gat	c.1666G>A	p.D556N	AAT	1
		p.E1016	E	c.3046_3048	gag	c.3046G>A	p.E1016K	AAG	1																										p.D556	D	c.1666_1668	gat	c.1668T>A	p.D556E	GAA	1
		p.L1024	L	c.3070_3072	ctc	c.3070C>A	p.L1024I	ATC	1																										p.R558	R	c.1672_1674	cga	c.1674A>G	p.R558=	CGG	1
		p.T1028	T	c.3082_3084	acg	c.3084G>T	p.T1028=	ACT	1																										p.A561	A	c.1681_1683	gcc	c.1681G>T	p.A561S	TCC	1
		p.P1029	P	c.3085_3087	ccc	c.3086C>A	p.P1029H	CAC	1																										p.A561	A	c.1681_1683	gcc	c.1683C>T	p.A561=	GCT	1
		p.P1029	P	c.3085_3087	ccc	c.3086C>T	p.P1029L	CTC	1																										p.M564	M	c.1690_1692	atg	c.1690A>C	p.M564L	CTG	1
		p.S1034	S	c.3100_3102	agt	c.3101G>T	p.S1034I	ATT	2																										p.M566	M	c.1696_1698	atg	c.1696A>C	p.M566L	CTG	1
		p.L1035	L	c.3103_3105	ctc	c.3105C>G	p.L1035=	CTG	1																										p.M566	M	c.1696_1698	atg	c.1697T>C	p.M566T	ACG	1
		p.N1036	N	c.3106_3108	aac	c.3107A>G	p.N1036S	AGC	1																										p.S570	S	c.1708_1710	tca	c.1708T>G	p.S570A	GCA	1
		p.G1042	G	c.3124_3126	ggt	c.3125G>C	p.G1042A	GCT	1																										p.Q571	Q	c.1711_1713	cag	c.1711C>T	p.Q571*	TAG	1
		p.S1044	S	c.3130_3132	agc	c.3131G>A	p.S1044N	AAC	1																										p.Q571	Q	c.1711_1713	cag	c.1713G>A	p.Q571=	CAA	1
		p.E1046	E	c.3136_3138	gag	c.3138G>T	p.E1046D	GAT	1																										p.A572	A	c.1714_1716	gca	c.1715C>A	p.A572E	GAA	1
		p.H1047	H	c.3139_3141	cat	c.3139C>T	p.H1047Y	TAT	1																										p.I574	I	c.1720_1722	att	c.1721T>C	p.I574T	ACT	1
		p.D1048	D	c.3142_3144	gac	c.3143A>T	p.D1048V	GTC	1																										p.N575	N	c.1723_1725	aac	c.1723A>G	p.N575D	GAC	1
		p.N1050	N	c.3148_3150	aac	c.3149A>C	p.N1050T	ACC	1																										p.P582	P	c.1744_1746	cca	c.1744C>T	p.P582S	TCA	1
		p.L1052	L	c.3154_3156	ctg	c.3156G>A	p.L1052=	CTA	1																										p.P582	P	c.1744_1746	cca	c.1745C>A	p.P582Q	CAA	1
		p.M1053	M	c.3157_3159	atg	c.3158T>C	p.M1053T	ACG	1																										p.Q585	Q	c.1753_1755	cag	c.1755G>T	p.Q585H	CAT	1
		p.K1054	K	c.3160_3162	aag	c.3162G>T	p.K1054N	AAT	1																										p.N591	N	c.1771_1773	aac	c.1773C>A	p.N591K	AAA	1
		p.L1057	L	c.3169_3171	ctt	c.3170T>G	p.L1057R	CGT	1																										p.F592	F	c.1774_1776	ttt	c.1775T>C	p.F592S	TCT	1
		p.A1061	A	c.3181_3183	gcc	c.3183C>T	p.A1061=	GCT	1																										p.A594	A	c.1780_1782	gct	c.1781C>A	p.A594D	GAT	1
		p.P1064	P	c.3190_3192	ccc	c.3191C>A	p.P1064H	CAC	1																										p.S595	S	c.1783_1785	tcc	c.1784C>T	p.S595F	TTC	1
		p.P1064	P	c.3190_3192	ccc	c.3191C>T	p.P1064L	CTC	1																										p.S595	S	c.1783_1785	tcc	c.1785C>T	p.S595=	TCT	1
		p.Q1071	Q	c.3211_3213	cag	c.3212A>G	p.Q1071R	CGG	1																										p.A598	A	c.1792_1794	gcc	c.1792G>T	p.A598S	TCC	1
		p.R1073	R	c.3217_3219	cgc	c.3217C>G	p.R1073G	GGC	1																										p.E604	E	c.1810_1812	gaa	c.1810G>A	p.E604K	AAA	1
		p.W1074	W	c.3220_3222	tgg	c.3221G>A	p.W1074*	TAG	2																										p.I608	I	c.1822_1824	atc	c.1824C>G	p.I608M	ATG	1
		p.V1076	V	c.3226_3228	gta	c.3226G>T	p.V1076L	TTA	2																										p.Q609	Q	c.1825_1827	caa	c.1825C>T	p.Q609*	TAA	1
		p.D1078	D	c.3232_3234	gat	c.3232G>A	p.D1078N	AAT	1																										p.L611	L	c.1831_1833	ctg	c.1831C>A	p.L611M	ATG	1
		p.Q1088	Q	c.3262_3264	cag	c.3262C>A	p.Q1088K	AAG	1																										p.K612	K	c.1834_1836	aaa	c.1835A>G	p.K612R	AGA	1
		p.Q1088	Q	c.3262_3264	cag	c.3263A>G	p.Q1088R	CGG	1																										p.K613	K	c.1837_1839	aag	c.1838A>T	p.K613M	ATG	2
		p.R1094	R	c.3280_3282	agg	c.3281G>A	p.R1094K	AAG	2																										p.L614	L	c.1840_1842	tta	c.1842A>G	p.L614=	TTG	1
		p.L1095	L	c.3283_3285	ctg	c.3283C>T	p.L1095=	TTG	1																										p.V615	V	c.1843_1845	gtg	c.1844T>C	p.V615A	GCG	1
		p.Y1097	Y	c.3289_3291	tac	c.3289T>C	p.Y1097H	CAC	1																										p.L619	L	c.1855_1857	ctg	c.1857G>A	p.L619=	CTA	1
		p.Y1097	Y	c.3289_3291	tac	c.3291C>G	p.Y1097*	TAG	1																										p.E621	E	c.1861_1863	gaa	c.1861G>T	p.E621*	TAA	1
		p.Q1098	Q	c.3292_3294	cag	c.3294G>T	p.Q1098H	CAT	1																										p.S622	S	c.1864_1866	tct	c.1865C>A	p.S622Y	TAT	1
		p.G1099	G	c.3295_3297	ggc	c.3296G>A	p.G1099D	GAC	1																										p.L624	L	c.1870_1872	ctt	c.1872T>G	p.L624=	CTG	1
		p.G1099	G	c.3295_3297	ggc	c.3296G>T	p.G1099V	GTC	1																										p.P625	P	c.1873_1875	cca	c.1873C>T	p.P625S	TCA	2
		p.V1104	V	c.3310_3312	gtg	c.3312G>A	p.V1104=	GTA	1																										p.P625	P	c.1873_1875	cca	c.1874C>T	p.P625L	CTA	1
		p.R1106	R	c.3316_3318	agg	c.3316A>G	p.R1106G	GGG	1																										p.V627	V	c.1879_1881	gtc	c.1880T>G	p.V627G	GGC	1
		p.G1114	G	c.3340_3342	ggg	c.3342G>A	p.G1114=	GGA	1																										p.M628	M	c.1882_1884	atg	c.1884G>A	p.M628I	ATA	1
		p.A1115	A	c.3343_3345	gcc	c.3344C>T	p.A1115V	GTC	1																										p.D629	D	c.1885_1887	gac	c.1885G>A	p.D629N	AAC	2
		p.H1118	H	c.3352_3354	cac	c.3352C>A	p.H1118N	AAC	1																										p.R631	R	c.1891_1893	aga	c.1892G>A	p.R631K	AAA	1
		p.S1122	S	c.3364_3366	agc	c.3366C>A	p.S1122R	AGA	1																										p.K632	K	c.1894_1896	aaa	c.1895A>G	p.K632R	AGA	1
		p.S1122	S	c.3364_3366	agc	c.3366C>G	p.S1122R	AGG	1																										p.K632	K	c.1894_1896	aaa	c.1896A>T	p.K632N	AAT	1
		p.P1124	P	c.3370_3372	cct	c.3371C>A	p.P1124H	CAT	1																										p.F633	F	c.1897_1899	ttc	c.1899C>T	p.F633=	TTT	2
		p.R1127	R	c.3379_3381	agg	c.3380G>T	p.R1127M	ATG	1																										p.Y637	Y	c.1909_1911	tat	c.1910A>C	p.Y637S	TCT	2
		p.F1129	F	c.3385_3387	ttt	c.3386T>C	p.F1129S	TCT	1																										p.L639	L	c.1915_1917	ctc	c.1915C>A	p.L639I	ATC	1
		p.F1129	F	c.3385_3387	ttt	c.3387T>C	p.F1129=	TTC	4																										p.S644	S	c.1930_1932	tct	c.1931C>A	p.S644Y	TAT	1
		p.V1130	V	c.3388_3390	gtc	c.3388G>A	p.V1130I	ATC	1																										p.S644	S	c.1930_1932	tct	c.1931C>T	p.S644F	TTT	1
		p.V1130	V	c.3388_3390	gtc	c.3390C>T	p.V1130=	GTT	1																										p.P646	P	c.1936_1938	cca	c.1936C>T	p.P646S	TCA	1
		p.I1133	I	c.3397_3399	atc	c.3397A>G	p.I1133V	GTC	1																										p.P646	P	c.1936_1938	cca	c.1937C>A	p.P646Q	CAA	1
		p.A1141	A	c.3421_3423	gca	c.3421G>A	p.A1141T	ACA	2																										p.A651	A	c.1951_1953	gcc	c.1952C>A	p.A651D	GAC	1
		p.L1142	L	c.3424_3426	ctg	c.3424C>T	p.L1142=	TTG	1																										p.K654	K	c.1960_1962	aaa	c.1960A>T	p.K654*	TAA	1
		p.L1142	L	c.3424_3426	ctg	c.3426G>A	p.L1142=	CTA	1																										p.I655	I	c.1963_1965	ata	c.1963A>G	p.I655V	GTA	1
		p.A1146	A	c.3436_3438	gct	c.3436G>T	p.A1146S	TCT	1																										p.I655	I	c.1963_1965	ata	c.1964T>A	p.I655K	AAA	1
		p.A1146	A	c.3436_3438	gct	c.3437C>T	p.A1146V	GTT	2																										p.G657	G	c.1969_1971	ggg	c.1969G>A	p.G657R	AGG	1
		p.P1151	P	c.3451_3453	ccc	c.3451C>T	p.P1151S	TCC	1																										p.G657	G	c.1969_1971	ggg	c.1969G>T	p.G657W	TGG	1
		p.L1152	L	c.3454_3456	ctg	c.3454C>T	p.L1152=	TTG	1																										p.G657	G	c.1969_1971	ggg	c.1970G>A	p.G657E	GAG	1
		p.A1163	A	c.3487_3489	gcc	c.3488C>T	p.A1163V	GTC	1																										p.G657	G	c.1969_1971	ggg	c.1971G>A	p.G657=	GGA	2
		p.G1164	G	c.3490_3492	ggg	c.3492G>A	p.G1164=	GGA	1																										p.L659	L	c.1975_1977	ctt	c.1975C>A	p.L659I	ATT	1
		p.A1170	A	c.3508_3510	gcc	c.3508G>T	p.A1170S	TCC	1																										p.I660	I	c.1978_1980	ata	c.1980A>G	p.I660M	ATG	1
		p.M1171	M	c.3511_3513	atg	c.3512T>C	p.M1171T	ACG	1																										p.P668	P	c.2002_2004	cct	c.2002C>T	p.P668S	TCT	2
		p.K1172	K	c.3514_3516	aag	c.3515A>G	p.K1172R	AGG	1																										p.P668	P	c.2002_2004	cct	c.2003C>T	p.P668L	CTT	1
		p.W1179	W	c.3535_3537	tgg	c.3537G>T	p.W1179C	TGT	1																										p.E670	E	c.2008_2010	gaa	c.2008G>A	p.E670K	AAA	1
		p.G1188	G	c.3562_3564	ggc	c.3562G>A	p.G1188S	AGC	1																										p.L673	L	c.2017_2019	ctg	c.2018T>G	p.L673R	CGG	2
		p.P1190	P	c.3568_3570	ccc	c.3568C>T	p.P1190S	TCC	3																										p.T676	T	c.2026_2028	acc	c.2027C>A	p.T676N	AAC	1
		p.P1190	P	c.3568_3570	ccc	c.3569C>A	p.P1190H	CAC	1																										p.L677	L	c.2029_2031	ctc	c.2029C>T	p.L677F	TTC	1
		p.M1197	M	c.3589_3591	atg	c.3590T>C	p.M1197T	ACG	2																										p.A683	A	c.2047_2049	gct	c.2049T>C	p.A683=	GCC	1
		p.K1202	K	c.3604_3606	aag	c.3606G>T	p.K1202N	AAT	1																										p.S684	S	c.2050_2052	tca	c.2051C>A	p.S684*	TAA	1
		p.P1203	P	c.3607_3609	ccg	c.3607C>G	p.P1203A	GCG	1																										p.D686	D	c.2056_2058	gac	c.2056G>T	p.D686Y	TAC	1
		p.D1206	D	c.3616_3618	gac	c.3618C>G	p.D1206E	GAG	1																										p.I688	I	c.2062_2064	atc	c.2062A>G	p.I688V	GTC	1
		p.R1209	R	c.3625_3627	cgc	c.3626G>T	p.R1209L	CTC	2																										p.I688	I	c.2062_2064	atc	c.2064C>G	p.I688M	ATG	1
		p.E1211	E	c.3631_3633	gag	c.3632A>C	p.E1211A	GCG	1																										p.E689	E	c.2065_2067	gag	c.2065G>C	p.E689Q	CAG	1
		p.E1211	E	c.3631_3633	gag	c.3633G>A	p.E1211=	GAA	1																										p.E689	E	c.2065_2067	gag	c.2067G>T	p.E689D	GAT	1
		p.G1216	G	c.3646_3648	ggg	c.3648G>A	p.G1216=	GGA	2																										p.I690	I	c.2068_2070	att	c.2069T>A	p.I690N	AAT	1
		p.E1217	E	c.3649_3651	gag	c.3649G>A	p.E1217K	AAG	1																										p.E693	E	c.2077_2079	gaa	c.2077G>T	p.E693*	TAA	1
		p.W1221	W	c.3661_3663	tgg	c.3662G>A	p.W1221*	TAG	1																										p.G694	G	c.2080_2082	gga	c.2081G>A	p.G694E	GAA	3
		p.P1228	P	c.3682_3684	ccg	c.3682C>T	p.P1228S	TCG	3																										p.G696	G	c.2086_2088	ggc	c.2088C>A	p.G696=	GGA	1
		p.R1232	R	c.3694_3696	cgc	c.3696C>T	p.R1232=	CGT	2																										p.E698	E	c.2092_2094	gag	c.2092G>C	p.E698Q	CAG	1
		p.P1238	P	c.3712_3714	cca	c.3712C>T	p.P1238S	TCA	1																										p.E698	E	c.2092_2094	gag	c.2094G>A	p.E698=	GAA	2
		p.D1239	D	c.3715_3717	gac	c.3716A>G	p.D1239G	GGC	1																										p.A703	A	c.2107_2109	gct	c.2109T>C	p.A703=	GCC	1
		p.F1245	F	c.3733_3735	ttc	c.3735C>T	p.F1245=	TTT	3																										p.F705	F	c.2113_2115	ttt	c.2113T>C	p.F705L	CTT	1
		p.G1247	G	c.3739_3741	ggc	c.3739G>A	p.G1247S	AGC	1																										p.F705	F	c.2113_2115	ttt	c.2114T>C	p.F705S	TCT	1
		p.G1247	G	c.3739_3741	ggc	c.3739G>T	p.G1247C	TGC	1																										p.G706	G	c.2116_2118	ggg	c.2116G>A	p.G706R	AGG	1
		p.F1264	F	c.3790_3792	ttc	c.3792C>T	p.F1264=	TTT	2																										p.G706	G	c.2116_2118	ggg	c.2116G>T	p.G706W	TGG	1
		p.L1265	L	c.3793_3795	ctg	c.3795G>A	p.L1265=	CTA	1																										p.G706	G	c.2116_2118	ggg	c.2118G>A	p.G706=	GGA	1
		p.L1270	L	c.3808_3810	ctg	c.3808C>T	p.L1270=	TTG	1																										p.G709	G	c.2125_2127	gga	c.2125G>A	p.G709R	AGA	1
		p.V1271	V	c.3811_3813	gta	c.3811G>A	p.V1271I	ATA	1																										p.G709	G	c.2125_2127	gga	c.2126G>A	p.G709E	GAA	6
		p.G1275	G	c.3823_3825	ggc	c.3824G>C	p.G1275A	GCC	1																										p.F710	F	c.2128_2130	ttt	c.2130T>C	p.F710=	TTC	1
		p.G1275	G	c.3823_3825	ggc	c.3824G>T	p.G1275V	GTC	2																										p.F711	F	c.2131_2133	ttc	c.2131T>C	p.F711L	CTC	1
		p.R1284	R	c.3850_3852	cgc	c.3852C>T	p.R1284=	CGT	3																										p.F711	F	c.2131_2133	ttc	c.2133C>T	p.F711=	TTT	2
		p.H1289	H	c.3865_3867	cac	c.3867C>T	p.H1289=	CAT	1																										p.P712	P	c.2134_2136	cca	c.2134C>T	p.P712S	TCA	1
		p.R1290	R	c.3868_3870	cgg	c.3870G>A	p.R1290=	CGA	1																										p.S714	S	c.2140_2142	agt	c.2141G>T	p.S714I	ATT	2
		p.H1291	H	c.3871_3873	cac	c.3871C>T	p.H1291Y	TAC	2																										p.Y720	Y	c.2158_2160	tac	c.2159A>G	p.Y720C	TGC	1
		p.S1306	S	c.3916_3918	tcc	c.3916T>G	p.S1306A	GCC	3																										p.G724	G	c.2170_2172	ggt	c.2170G>T	p.G724C	TGT	1
																																			p.Q725	Q	c.2173_2175	caa	c.2173C>A	p.Q725K	AAA	1
																																			p.P727	P	c.2179_2181	cct	c.2179C>T	p.P727S	TCT	4
																																			p.V730	V	c.2188_2190	gtc	c.2190C>T	p.V730=	GTT	1
																																			p.L734	L	c.2200_2202	tta	c.2201T>G	p.L734*	TGA	1
																																			p.L734	L	c.2200_2202	tta	c.2202A>T	p.L734F	TTT	1
																																			p.D736	D	c.2206_2208	gac	c.2207A>G	p.D736G	GGC	1
																																			p.H737	H	c.2209_2211	cac	c.2210A>T	p.H737L	CTC	1
																																			p.Y740	Y	c.2218_2220	tat	c.2219A>G	p.Y740C	TGT	1
																																			p.T741	T	c.2221_2223	acc	c.2221A>G	p.T741A	GCC	1
																																			p.T741	T	c.2221_2223	acc	c.2221A>T	p.T741S	TCC	1
																																			p.D744	D	c.2230_2232	gat	c.2230G>A	p.D744N	AAT	1
																																			p.E747	E	c.2239_2241	gag	c.2239G>C	p.E747Q	CAG	1
																																			p.D749	D	c.2245_2247	gat	c.2245G>A	p.D749N	AAT	1
																																			p.D749	D	c.2245_2247	gat	c.2245G>T	p.D749Y	TAT	1
																																			p.N752	N	c.2254_2256	aat	c.2256T>C	p.N752=	AAC	1
																																			p.I754	I	c.2260_2262	ata	c.2262A>G	p.I754M	ATG	1
																																			p.M755	M	c.2263_2265	atg	c.2265G>C	p.M755I	ATC	1
																																			p.M755	M	c.2263_2265	atg	c.2265G>T	p.M755I	ATT	1
																																			p.L756	L	c.2266_2268	ctc	c.2266C>T	p.L756F	TTC	1
																																			p.L756	L	c.2266_2268	ctc	c.2268C>T	p.L756=	CTT	1
																																			p.S757	S	c.2269_2271	agt	c.2271T>C	p.S757=	AGC	1
																																			p.E759	E	c.2275_2277	gag	c.2275G>A	p.E759K	AAG	1
																																			p.E759	E	c.2275_2277	gag	c.2277G>A	p.E759=	GAA	1
																																			p.L761	L	c.2281_2283	ctg	c.2283G>C	p.L761=	CTC	1
																																			p.P771	P	c.2311_2313	ccg	c.2311C>A	p.P771T	ACG	1
																																			p.P771	P	c.2311_2313	ccg	c.2311C>T	p.P771S	TCG	1
																																			p.E772	E	c.2314_2316	gaa	c.2315A>G	p.E772G	GGA	1
																																			p.A775	A	c.2323_2325	gcc	c.2323G>A	p.A775T	ACC	1
																																			p.Y776	Y	c.2326_2328	tac	c.2326T>C	p.Y776H	CAC	1
																																			p.Y776	Y	c.2326_2328	tac	c.2328C>A	p.Y776*	TAA	1
																																			p.L777	L	c.2329_2331	ctc	c.2329C>A	p.L777I	ATC	2
																																			p.I779	I	c.2335_2337	atc	c.2337C>T	p.I779=	ATT	1
																																			p.L780	L	c.2338_2340	ttg	c.2340G>A	p.L780=	TTA	1
																																			p.G781	G	c.2341_2343	gga	c.2342G>A	p.G781E	GAA	2
																																			p.A787	A	c.2359_2361	gcc	c.2360C>T	p.A787V	GTC	1
																																			p.H790	H	c.2368_2370	cat	c.2369A>G	p.H790R	CGT	1
																																			p.L792	L	c.2374_2376	ctc	c.2376C>G	p.L792=	CTG	1
																																			p.Q793	Q	c.2377_2379	cag	c.2379G>A	p.Q793=	CAA	1
																																			p.L794	L	c.2380_2382	ctc	c.2382C>T	p.L794=	CTT	1
																																			p.L795	L	c.2383_2385	ctg	c.2384T>A	p.L795Q	CAG	1
																																			p.G796	G	c.2386_2388	gga	c.2386G>A	p.G796R	AGA	1
																																			p.G796	G	c.2386_2388	gga	c.2387G>A	p.G796E	GAA	1
																																			p.L800	L	c.2398_2400	ctg	c.2400G>A	p.L800=	CTA	1
																																			p.L800	L	c.2398_2400	ctg	c.2400G>C	p.L800=	CTC	1
																																			p.A803	A	c.2407_2409	gcc	c.2407G>T	p.A803S	TCC	1
																																			p.T805	T	c.2413_2415	act	c.2414C>A	p.T805N	AAT	1
																																			p.L806	L	c.2416_2418	ctg	c.2416C>T	p.L806=	TTG	1
																																			p.Q807	Q	c.2419_2421	cag	c.2419C>G	p.Q807E	GAG	2
																																			p.I809	I	c.2425_2427	atc	c.2427C>T	p.I809=	ATT	2
																																			p.P810	P	c.2428_2430	ccc	c.2430C>T	p.P810=	CCT	1
																																			p.R818	R	c.2452_2454	agg	c.2454G>A	p.R818=	AGA	1
																																			p.S821	S	c.2461_2463	tca	c.2461T>C	p.S821P	CCA	1
																																			p.D824	D	c.2470_2472	gac	c.2470G>A	p.D824N	AAC	1
																																			p.L827	L	c.2479_2481	ctt	c.2479C>G	p.L827V	GTT	1
																																			p.H828	H	c.2482_2484	cac	c.2482C>A	p.H828N	AAC	1
																																			p.N834	N	c.2500_2502	aat	c.2502T>C	p.N834=	AAC	1
																																			p.A835	A	c.2503_2505	gcc	c.2505C>T	p.A835=	GCT	2
																																			p.P839	P	c.2515_2517	ccc	c.2515C>T	p.P839S	TCC	1
																																			p.G841	G	c.2521_2523	gga	c.2521G>A	p.G841R	AGA	1
																																			p.G841	G	c.2521_2523	gga	c.2522G>A	p.G841E	GAA	1
																																			p.I848	I	c.2542_2544	ata	c.2542A>T	p.I848L	TTA	1
																																			p.I848	I	c.2542_2544	ata	c.2543T>C	p.I848T	ACA	1
																																			p.S849	S	c.2545_2547	tct	c.2546C>T	p.S849F	TTT	2
																																			p.I854	I	c.2560_2562	att	c.2560A>G	p.I854V	GTT	1
																																			p.A855	A	c.2563_2565	gct	c.2564C>T	p.A855V	GTT	1
																																			p.P856	P	c.2566_2568	ccc	c.2567C>T	p.P856L	CTC	1
																																			p.E865	E	c.2593_2595	gaa	c.2593G>A	p.E865K	AAA	1
																																			p.E865	E	c.2593_2595	gaa	c.2593G>T	p.E865*	TAA	1
																																			p.N868	N	c.2602_2604	aac	c.2602A>G	p.N868D	GAC	1
																																			p.M869	M	c.2605_2607	atg	c.2607G>T	p.M869I	ATT	3
																																			p.Q870	Q	c.2608_2610	cag	c.2610G>A	p.Q870=	CAA	1
																																			p.K876	K	c.2626_2628	aaa	c.2628A>T	p.K876N	AAT	3
																																			p.S878	S	c.2632_2634	tcc	c.2633C>T	p.S878F	TTC	2
																																			p.T885	T	c.2653_2655	aca	c.2655A>G	p.T885=	ACG	1
																																			p.N886	N	c.2656_2658	aat	c.2656A>C	p.N886H	CAT	3
																																			p.G888	G	c.2662_2664	ggc	c.2663G>A	p.G888D	GAC	1
																																			p.P892	P	c.2674_2676	ccg	c.2675C>A	p.P892Q	CAG	1
																																			p.D893	D	c.2677_2679	gac	c.2677G>T	p.D893Y	TAC	1
																																			p.R896	R	c.2686_2688	agg	c.2688G>C	p.R896S	AGC	1
																																			p.G898	G	c.2692_2694	ggg	c.2693G>A	p.G898E	GAG	2
																																			p.M901	M	c.2701_2703	atg	c.2703G>A	p.M901I	ATA	1
																																			p.M901	M	c.2701_2703	atg	c.2703G>C	p.M901I	ATC	1
																																			p.M901	M	c.2701_2703	atg	c.2703G>T	p.M901I	ATT	1
																																			p.F905	F	c.2713_2715	ttc	c.2715C>A	p.F905L	TTA	1
																																			p.F905	F	c.2713_2715	ttc	c.2715C>T	p.F905=	TTT	1
																																			p.F906	F	c.2716_2718	ttc	c.2716T>G	p.F906V	GTC	1
																																			p.F906	F	c.2716_2718	ttc	c.2718C>T	p.F906=	TTT	2
																																			p.H907	H	c.2719_2721	cac	c.2720A>T	p.H907L	CTC	1
																																			p.G910	G	c.2728_2730	ggt	c.2729G>C	p.G910A	GCT	1
																																			p.G910	G	c.2728_2730	ggt	c.2730T>G	p.G910=	GGG	1
																																			p.L911	L	c.2731_2733	ctg	c.2731C>G	p.L911V	GTG	1
																																			p.E912	E	c.2734_2736	gag	c.2736G>A	p.E912=	GAA	1
																																			p.A916	A	c.2746_2748	gcc	c.2746G>A	p.A916T	ACC	1
																																			p.A916	A	c.2746_2748	gcc	c.2746G>T	p.A916S	TCC	1
																																			p.L917	L	c.2749_2751	cta	c.2750T>C	p.L917P	CCA	1
																																			p.K918	K	c.2752_2754	aaa	c.2753A>G	p.K918R	AGA	1
																																			p.L922	L	c.2764_2766	ctg	c.2764C>T	p.L922=	TTG	1
																																			p.K923	K	c.2767_2769	aag	c.2768A>G	p.K923R	AGG	1
																																			p.K923	K	c.2767_2769	aag	c.2769G>T	p.K923N	AAT	1
																																			p.I925	I	c.2773_2775	atc	c.2775C>T	p.I925=	ATT	2
																																			p.I926	I	c.2776_2778	att	c.2778T>G	p.I926M	ATG	1
																																			p.P927	P	c.2779_2781	cct	c.2780C>T	p.P927L	CTT	1
																																			p.K934	K	c.2800_2802	aag	c.2802G>T	p.K934N	AAT	1
																																			p.L935	L	c.2803_2805	ctg	c.2805G>T	p.L935=	CTT	1
																																			p.G939	G	c.2815_2817	ggc	c.2816G>A	p.G939D	GAC	1
																																			p.G939	G	c.2815_2817	ggc	c.2817C>A	p.G939=	GGA	1
																																			p.T941	T	c.2821_2823	aca	c.2822C>G	p.T941R	AGA	1
																																			p.H943	H	c.2827_2829	cat	c.2827C>T	p.H943Y	TAT	1
																																			p.L944	L	c.2830_2832	ttg	c.2832G>T	p.L944F	TTT	1
																																			p.T947	T	c.2839_2841	acc	c.2840C>A	p.T947N	AAC	1
																																			p.T950	T	c.2848_2850	acg	c.2849C>A	p.T950K	AAG	2
																																			p.E951	E	c.2851_2853	gag	c.2851G>A	p.E951K	AAG	2
																																			p.E951	E	c.2851_2853	gag	c.2851G>C	p.E951Q	CAG	1
																																			p.V952	V	c.2854_2856	gtg	c.2854G>T	p.V952L	TTG	1
																																			p.I957	I	c.2869_2871	att	c.2869A>G	p.I957V	GTT	1
																																			p.R960	R	c.2878_2880	agg	c.2879G>T	p.R960M	ATG	1
																																			p.Q961	Q	c.2881_2883	cag	c.2881C>A	p.Q961K	AAG	1
																																			p.S962	S	c.2884_2886	tcc	c.2884T>C	p.S962P	CCC	1
																																			p.S964	S	c.2890_2892	tca	c.2891C>A	p.S964*	TAA	1
																																			p.A980	A	c.2938_2940	gct	c.2939C>T	p.A980V	GTT	1
																																			p.S982	S	c.2944_2946	tcc	c.2946C>T	p.S982=	TCT	1
																																			p.S989	S	c.2965_2967	tcc	c.2965T>C	p.S989P	CCC	1
																																			p.S989	S	c.2965_2967	tcc	c.2966C>T	p.S989F	TTC	1
																																			p.Y992	Y	c.2974_2976	tac	c.2976C>T	p.Y992=	TAT	1
																																			p.Y993	Y	c.2977_2979	tat	c.2978A>G	p.Y993C	TGT	1
																																			p.L995	L	c.2983_2985	ctg	c.2985G>C	p.L995=	CTC	1
																																			p.T996	T	c.2986_2988	acc	c.2988C>A	p.T996=	ACA	1
																																			p.G997	G	c.2989_2991	ggg	c.2990G>C	p.G997A	GCG	1
																																			p.E1002	E	c.3004_3006	gag	c.3004G>T	p.E1002*	TAG	1
																																			p.L1003	L	c.3007_3009	ctg	c.3007C>A	p.L1003M	ATG	1
																																			p.L1005	L	c.3013_3015	ctg	c.3013C>A	p.L1005M	ATG	1
																																			p.R1006	R	c.3016_3018	agg	c.3017G>A	p.R1006K	AAG	1
																																			p.E1010	E	c.3028_3030	gag	c.3028G>A	p.E1010K	AAG	1
																																			p.E1010	E	c.3028_3030	gag	c.3030G>A	p.E1010=	GAA	1
																																			p.Q1013	Q	c.3037_3039	cag	c.3037C>A	p.Q1013K	AAG	1
																																			p.S1017	S	c.3049_3051	agc	c.3051C>A	p.S1017R	AGA	1
																																			p.T1019	T	c.3055_3057	acc	c.3055A>C	p.T1019P	CCC	1
																																			p.T1019	T	c.3055_3057	acc	c.3055A>G	p.T1019A	GCC	1
																																			p.R1024	R	c.3070_3072	aga	c.3070A>G	p.R1024G	GGA	1
																																			p.A1028	A	c.3082_3084	gcc	c.3082G>A	p.A1028T	ACC	1
																																			p.V1030	V	c.3088_3090	gtg	c.3089T>G	p.V1030G	GGG	1
																																			p.L1033	L	c.3097_3099	ctg	c.3099G>T	p.L1033=	CTT	1
																																			p.Q1038	Q	c.3112_3114	caa	c.3112C>T	p.Q1038*	TAA	2
																																			p.E1040	E	c.3118_3120	gaa	c.3118G>A	p.E1040K	AAA	1
																																			p.K1043	K	c.3127_3129	aag	c.3129G>T	p.K1043N	AAT	1
																																			p.Q1044	Q	c.3130_3132	cag	c.3132G>T	p.Q1044H	CAT	1
																																			p.E1046	E	c.3136_3138	gag	c.3137A>T	p.E1046V	GTG	1
																																			p.F1051	F	c.3151_3153	ttc	c.3153C>T	p.F1051=	TTT	1
																																			p.Y1053	Y	c.3157_3159	tat	c.3159T>C	p.Y1053=	TAC	1
																																			p.Q1056	Q	c.3166_3168	cag	c.3168G>A	p.Q1056=	CAA	1
																																			p.Q1065	Q	c.3193_3195	caa	c.3195A>G	p.Q1065=	CAG	1
																																			p.P1067	P	c.3199_3201	ccg	c.3199C>T	p.P1067S	TCG	1
																																			p.P1067	P	c.3199_3201	ccg	c.3200C>A	p.P1067Q	CAG	3
																																			p.D1070	D	c.3208_3210	gat	c.3208G>C	p.D1070H	CAT	3
																																			p.G1074	G	c.3220_3222	gga	c.3221G>A	p.G1074E	GAA	1
																																			p.R1078	R	c.3232_3234	aga	c.3233G>A	p.R1078K	AAA	2
																																			p.N1080	N	c.3238_3240	aat	c.3239A>G	p.N1080S	AGT	1
																																			p.D1081	D	c.3241_3243	gat	c.3241G>A	p.D1081N	AAT	1
																																			p.D1081	D	c.3241_3243	gat	c.3241G>T	p.D1081Y	TAT	1
																																			p.T1084	T	c.3250_3252	act	c.3251C>A	p.T1084N	AAT	1
																																			p.E1085	E	c.3253_3255	gag	c.3253G>A	p.E1085K	AAG	1
																																			p.E1085	E	c.3253_3255	gag	c.3255G>A	p.E1085=	GAA	2
																																			p.I1096	I	c.3286_3288	att	c.3286A>G	p.I1096V	GTT	1
																																			p.K1099	K	c.3295_3297	aag	c.3297G>C	p.K1099N	AAC	1
																																			p.T1102	T	c.3304_3306	act	c.3304A>T	p.T1102S	TCT	1
																																			p.E1103	E	c.3307_3309	gag	c.3309G>A	p.E1103=	GAA	1
																																			p.A1105	A	c.3313_3315	gcc	c.3313G>T	p.A1105S	TCC	1
																																			p.A1105	A	c.3313_3315	gcc	c.3314C>T	p.A1105V	GTC	1
																																			p.L1106	L	c.3316_3318	ctc	c.3318C>A	p.L1106=	CTA	1
																																			p.M1107	M	c.3319_3321	atg	c.3321G>T	p.M1107I	ATT	1
																																			p.T1114	T	c.3340_3342	aca	c.3341C>T	p.T1114I	ATA	2
																																			p.K1115	K	c.3343_3345	aag	c.3345G>A	p.K1115=	AAA	1
																																			p.E1116	E	c.3346_3348	gaa	c.3346G>A	p.E1116K	AAA	1
																																			p.E1116	E	c.3346_3348	gaa	c.3346G>T	p.E1116*	TAA	1
																																			p.R1118	R	c.3352_3354	aga	c.3353G>T	p.R1118I	ATA	1
																																			p.K1119	K	c.3355_3357	aaa	c.3355A>C	p.K1119Q	CAA	2
																																			p.I1120	I	c.3358_3360	atc	c.3360C>G	p.I1120M	ATG	1
																																			p.S1125	S	c.3373_3375	tcc	c.3374C>T	p.S1125F	TTC	1
																																			p.S1125	S	c.3373_3375	tcc	c.3375C>T	p.S1125=	TCT	1
																																			p.P1127	P	c.3379_3381	ccc	c.3380C>T	p.P1127L	CTC	1
																																			p.L1129	L	c.3385_3387	ttg	c.3386T>C	p.L1129S	TCG	1
																																			p.E1132	E	c.3394_3396	gaa	c.3396A>G	p.E1132=	GAG	1
																																			p.A1133	A	c.3397_3399	gcc	c.3397G>A	p.A1133T	ACC	1
																																			p.E1136	E	c.3406_3408	gag	c.3406G>T	p.E1136*	TAG	1
																																			p.L1138	L	c.3412_3414	ctc	c.3413T>C	p.L1138P	CCC	1
																																			p.H1140	H	c.3418_3420	cac	c.3418C>A	p.H1140N	AAC	1
																																			p.M1150	M	c.3448_3450	atg	c.3450G>A	p.M1150I	ATA	2
																																			p.D1151	D	c.3451_3453	gac	c.3451G>A	p.D1151N	AAC	2
																																			p.A1156	A	c.3466_3468	gct	c.3467C>T	p.A1156V	GTT	1
																																			p.G1158	G	c.3472_3474	ggc	c.3474C>A	p.G1158=	GGA	1
																																			p.K1163	K	c.3487_3489	aag	c.3489G>A	p.K1163=	AAA	2
																																			p.R1164	R	c.3490_3492	agg	c.3491G>T	p.R1164M	ATG	1
																																			p.A1166	A	c.3496_3498	gca	c.3496G>A	p.A1166T	ACA	1
																																			p.A1166	A	c.3496_3498	gca	c.3497C>T	p.A1166V	GTA	1
																																			p.Y1169	Y	c.3505_3507	tat	c.3507T>C	p.Y1169=	TAC	1
																																			p.D1170	D	c.3508_3510	gat	c.3508G>A	p.D1170N	AAT	1
																																			p.E1171	E	c.3511_3513	gaa	c.3511G>A	p.E1171K	AAA	2
																																			p.E1171	E	c.3511_3513	gaa	c.3511G>T	p.E1171*	TAA	1
																																			p.E1172	E	c.3514_3516	gag	c.3516G>A	p.E1172=	GAA	1
																																			p.K1173	K	c.3517_3519	aag	c.3519G>A	p.K1173=	AAA	1
																																			p.E1175	E	c.3523_3525	gaa	c.3523G>C	p.E1175Q	CAA	1
																																			p.F1176	F	c.3526_3528	ttt	c.3527T>C	p.F1176S	TCT	1
																																			p.F1176	F	c.3526_3528	ttt	c.3527T>G	p.F1176C	TGT	1
																																			p.M1189	M	c.3565_3567	atg	c.3567G>A	p.M1189I	ATA	1
																																			p.F1193	F	c.3577_3579	ttc	c.3579C>T	p.F1193=	TTT	4
																																			p.P1194	P	c.3580_3582	cct	c.3580C>T	p.P1194S	TCT	1
																																			p.D1196	D	c.3586_3588	gat	c.3587A>C	p.D1196A	GCT	1
																																			p.P1201	P	c.3601_3603	cct	c.3601C>T	p.P1201S	TCT	1
																																			p.P1201	P	c.3601_3603	cct	c.3603T>A	p.P1201=	CCA	1
																																			p.K1202	K	c.3604_3606	aag	c.3606G>C	p.K1202N	AAC	1
																																			p.M1206	M	c.3616_3618	atg	c.3618G>C	p.M1206I	ATC	2
																																			p.R1210	R	c.3628_3630	aga	c.3629G>C	p.R1210T	ACA	1
																																			p.H1214	H	c.3640_3642	cac	c.3640C>T	p.H1214Y	TAC	1
																																			p.P1217	P	c.3649_3651	cct	c.3649C>T	p.P1217S	TCT	1
																																			p.T1219	T	c.3655_3657	aca	c.3655A>G	p.T1219A	GCA	1
																																			p.H1225	H	c.3673_3675	cac	c.3673C>T	p.H1225Y	TAC	1
																																			p.H1225	H	c.3673_3675	cac	c.3675C>A	p.H1225Q	CAA	1
																																			p.V1226	V	c.3676_3678	gtg	c.3676G>T	p.V1226L	TTG	1
																																			p.G1227	G	c.3679_3681	ggt	c.3679G>A	p.G1227S	AGT	1
																																			p.G1227	G	c.3679_3681	ggt	c.3680G>A	p.G1227D	GAT	1
																																			p.M1234	M	c.3700_3702	atg	c.3702G>A	p.M1234I	ATA	1
																																			p.S1236	S	c.3706_3708	tca	c.3706T>G	p.S1236A	GCA	1
																																			p.W1237	W	c.3709_3711	tgg	c.3711G>A	p.W1237*	TGA	1
																																			p.Q1239	Q	c.3715_3717	cag	c.3716A>G	p.Q1239R	CGG	1
																																			p.Q1239	Q	c.3715_3717	cag	c.3717G>A	p.Q1239=	CAA	1
																																			p.A1241	A	c.3721_3723	gca	c.3721G>C	p.A1241P	CCA	1
																																			p.S1242	S	c.3724_3726	tct	c.3725C>A	p.S1242Y	TAT	1
																																			p.L1245	L	c.3733_3735	ctt	c.3733C>T	p.L1245F	TTT	1
																																			p.P1246	P	c.3736_3738	cct	c.3736C>A	p.P1246T	ACT	1
																																			p.Y1247	Y	c.3739_3741	tat	c.3739T>G	p.Y1247D	GAT	1
																																			p.Q1249	Q	c.3745_3747	cag	c.3746A>C	p.Q1249P	CCG	1
																																			p.T1250	T	c.3748_3750	act	c.3750T>C	p.T1250=	ACC	1
																																			p.H1254	H	c.3760_3762	cac	c.3762C>T	p.H1254=	CAT	1
																																			p.L1255	L	c.3763_3765	ctc	c.3763C>T	p.L1255F	TTC	1
																																			p.K1259	K	c.3775_3777	aag	c.3777G>A	p.K1259=	AAA	1
																																			p.F1261	F	c.3781_3783	ttc	c.3783C>A	p.F1261L	TTA	1
																																			p.Q1264	Q	c.3790_3792	cag	c.3790C>A	p.Q1264K	AAG	1
																																			p.M1266	M	c.3796_3798	atg	c.3798G>T	p.M1266I	ATT	1
																																			p.G1267	G	c.3799_3801	gga	c.3800G>A	p.G1267E	GAA	2
																																			p.D1270	D	c.3808_3810	gac	c.3808G>T	p.D1270Y	TAC	1
																																			p.F1271	F	c.3811_3813	ttc	c.3813C>T	p.F1271=	TTT	3
																																			p.H1272	H	c.3814_3816	cac	c.3814C>A	p.H1272N	AAC	1
																																			p.H1272	H	c.3814_3816	cac	c.3816C>T	p.H1272=	CAT	1
																																			p.I1273	I	c.3817_3819	atc	c.3817A>G	p.I1273V	GTC	1
																																			p.I1273	I	c.3817_3819	atc	c.3819C>T	p.I1273=	ATT	1
																																			p.P1274	P	c.3820_3822	cca	c.3821C>T	p.P1274L	CTA	1
																																			p.E1275	E	c.3823_3825	gaa	c.3823G>A	p.E1275K	AAA	1
																																			p.L1277	L	c.3829_3831	ctc	c.3829C>T	p.L1277F	TTC	2
																																			p.L1277	L	c.3829_3831	ctc	c.3831C>A	p.L1277=	CTA	1
																																			p.L1277	L	c.3829_3831	ctc	c.3831C>T	p.L1277=	CTT	1
																																			p.S1281	S	c.3841_3843	agc	c.3842G>A	p.S1281N	AAC	1
																																			p.K1291	K	c.3871_3873	aag	c.3873G>T	p.K1291N	AAT	1
																																			p.E1297	E	c.3889_3891	gag	c.3891G>A	p.E1297=	GAA	1
																																			p.P1299	P	c.3895_3897	cct	c.3895C>T	p.P1299S	TCT	1
																																			p.P1301	P	c.3901_3903	cct	c.3902C>T	p.P1301L	CTT	1
																																			p.P1301	P	c.3901_3903	cct	c.3903T>G	p.P1301=	CCG	1
																																			p.S1306	S	c.3916_3918	tcc	c.3916T>C	p.S1306P	CCC	1
																																			p.S1306	S	c.3916_3918	tcc	c.3917C>T	p.S1306F	TTC	1
																																			p.S1306	S	c.3916_3918	tcc	c.3918C>T	p.S1306=	TCT	2
																																			p.S1307	S	c.3919_3921	tcc	c.3921C>T	p.S1307=	TCT	1
																																			p.M1312	M	c.3934_3936	atg	c.3934A>G	p.M1312V	GTG	1
																																			p.M1312	M	c.3934_3936	atg	c.3934A>T	p.M1312L	TTG	1
																																			p.E1314	E	c.3940_3942	gag	c.3942G>T	p.E1314D	GAT	2
																																			p.A1320	A	c.3958_3960	gcc	c.3958G>C	p.A1320P	CCC	1
																																			p.A1320	A	c.3958_3960	gcc	c.3958G>T	p.A1320S	TCC	1
																																			p.A1320	A	c.3958_3960	gcc	c.3960C>T	p.A1320=	GCT	1
																																			p.L1321	L	c.3961_3963	ctc	c.3962T>A	p.L1321H	CAC	1
																																			p.G1327	G	c.3979_3981	gga	c.3980G>A	p.G1327E	GAA	2
																																			p.F1328	F	c.3982_3984	ttc	c.3984C>T	p.F1328=	TTT	3
																																			p.L1330	L	c.3988_3990	ctg	c.3988C>A	p.L1330M	ATG	1
																																			p.L1330	L	c.3988_3990	ctg	c.3988C>T	p.L1330=	TTG	1
																																			p.L1330	L	c.3988_3990	ctg	c.3990G>A	p.L1330=	CTA	1
																																			p.P1331	P	c.3991_3993	cca	c.3991C>T	p.P1331S	TCA	1
																																			p.S1332	S	c.3994_3996	tct	c.3995C>G	p.S1332C	TGT	1
																																			p.S1332	S	c.3994_3996	tct	c.3996T>G	p.S1332=	TCG	1
																																			p.E1334	E	c.4000_4002	gag	c.4000G>A	p.E1334K	AAG	1
																																			p.E1334	E	c.4000_4002	gag	c.4000G>C	p.E1334Q	CAG	1
																																			p.F1335	F	c.4003_4005	ttc	c.4005C>T	p.F1335=	TTT	1
																																			p.P1338	P	c.4012_4014	cct	c.4012C>T	p.P1338S	TCT	2
																																			p.P1343	P	c.4027_4029	ccc	c.4027C>T	p.P1343S	TCC	2
																																			p.P1343	P	c.4027_4029	ccc	c.4028C>T	p.P1343L	CTC	2
																																			p.K1344	K	c.4030_4032	aag	c.4031A>T	p.K1344M	ATG	1
																																			p.L1345	L	c.4033_4035	ttg	c.4035G>C	p.L1345F	TTC	1
																																			p.Y1346	Y	c.4036_4038	tat	c.4037A>T	p.Y1346F	TTT	1
																																			p.P1351	P	c.4051_4053	cct	c.4052C>T	p.P1351L	CTT	1
																																			p.G1354	G	c.4060_4062	ggt	c.4062T>G	p.G1354=	GGG	1
																																			p.L1356	L	c.4066_4068	cta	c.4066C>A	p.L1356I	ATA	1
																																			p.S1359	S	c.4075_4077	tcc	c.4076C>T	p.S1359F	TTC	1
																																			p.N1361	N	c.4081_4083	aat	c.4083T>A	p.N1361K	AAA	1
																																			p.V1362	V	c.4084_4086	gtc	c.4085T>C	p.V1362A	GCC	1
																																			p.Y1363	Y	c.4087_4089	tac	c.4087T>C	p.Y1363H	CAC	1
																																			p.L1366	L	c.4096_4098	ttg	c.4096T>G	p.L1366V	GTG	1
																																			p.N1368	N	c.4102_4104	aac	c.4104C>G	p.N1368K	AAG	1
																																			p.S1372	S	c.4114_4116	tcc	c.4115C>T	p.S1372F	TTC	1
																																			p.Y1373	Y	c.4117_4119	tac	c.4119C>A	p.Y1373*	TAA	1
																																			p.T1378	T	c.4132_4134	acc	c.4133C>T	p.T1378I	ATC	1
																																			p.D1381	D	c.4141_4143	gac	c.4141G>C	p.D1381H	CAC	1
																																			p.S1384	S	c.4150_4152	agc	c.4151G>T	p.S1384I	ATC	1
																																			p.S1384	S	c.4150_4152	agc	c.4152C>T	p.S1384=	AGT	1
																																			p.L1385	L	c.4153_4155	ctt	c.4153C>G	p.L1385V	GTT	1
																																			p.L1385	L	c.4153_4155	ctt	c.4153C>T	p.L1385F	TTT	1
																																			p.R1386	R	c.4156_4158	cgg	c.4158G>T	p.R1386=	CGT	1
																																			p.Y1389	Y	c.4165_4167	tac	c.4167C>T	p.Y1389=	TAT	1
																																			p.M1391	M	c.4171_4173	atg	c.4171A>G	p.M1391V	GTG	1
																																			p.M1391	M	c.4171_4173	atg	c.4173G>A	p.M1391I	ATA	2
																																			p.D1394	D	c.4180_4182	gac	c.4180G>A	p.D1394N	AAC	1
																																			p.S1395	S	c.4183_4185	tct	c.4184C>T	p.S1395F	TTT	1
																																			p.D1398	D	c.4192_4194	gac	c.4192G>T	p.D1398Y	TAC	1
																																			p.S1401	S	c.4201_4203	tcc	c.4202C>T	p.S1401F	TTC	2
																																			p.S1407	S	c.4219_4221	tct	c.4220C>T	p.S1407F	TTT	1
																																			p.T1417	T	c.4249_4251	acg	c.4251G>T	p.T1417=	ACT	1
																																			p.F1418	F	c.4252_4254	ttc	c.4254C>T	p.F1418=	TTT	1
																																			p.T1419	T	c.4255_4257	aca	c.4255A>G	p.T1419A	GCA	1
																																			p.T1419	T	c.4255_4257	aca	c.4255A>T	p.T1419S	TCA	1
																																			p.D1423	D	c.4267_4269	gat	c.4267G>A	p.D1423N	AAT	2
																																			p.S1425	S	c.4273_4275	tct	c.4273T>C	p.S1425P	CCT	1
																																			p.L1426	L	c.4276_4278	cta	c.4277T>A	p.L1426Q	CAA	1
																																			p.H1428	H	c.4282_4284	cac	c.4283A>G	p.H1428R	CGC	1
																																			p.H1428	H	c.4282_4284	cac	c.4284C>G	p.H1428Q	CAG	1
																																			p.L1431	L	c.4291_4293	cta	c.4291C>T	p.L1431=	TTA	1
																																			p.D1432	D	c.4294_4296	gat	c.4294G>A	p.D1432N	AAT	1
																																			p.S1433	S	c.4297_4299	tcg	c.4298C>A	p.S1433*	TAG	1
																																			p.F1437	F	c.4309_4311	ttc	c.4311C>T	p.F1437=	TTT	3
																																			p.L1443	L	c.4327_4329	ctt	c.4329T>C	p.L1443=	CTC	1
																																			p.G1444	G	c.4330_4332	gga	c.4330G>A	p.G1444R	AGA	1
																																			p.K1450	K	c.4348_4350	aaa	c.4350A>C	p.K1450N	AAC	3
																																			p.G1451	G	c.4351_4353	ggt	c.4351G>T	p.G1451C	TGT	2
																																			p.G1451	G	c.4351_4353	ggt	c.4352G>A	p.G1451D	GAT	1
																																			p.L1452	L	c.4354_4356	tta	c.4356A>G	p.L1452=	TTG	2
																																			p.D1456	D	c.4366_4368	gat	c.4366G>C	p.D1456H	CAT	1
																																			p.S1460	S	c.4378_4380	tcc	c.4379C>T	p.S1460F	TTC	1
																																			p.W1461	W	c.4381_4383	tgg	c.4382G>T	p.W1461L	TTG	1
																																			p.G1462	G	c.4384_4386	gga	c.4384G>A	p.G1462R	AGA	2
																																			p.Q1464	Q	c.4390_4392	cag	c.4392G>A	p.Q1464=	CAA	3
																																			p.A1467	A	c.4399_4401	gct	c.4399G>C	p.A1467P	CCT	1
																																			p.A1467	A	c.4399_4401	gct	c.4400C>T	p.A1467V	GTT	1
																																			p.H1470	H	c.4408_4410	cat	c.4408C>T	p.H1470Y	TAT	1
																																			p.H1470	H	c.4408_4410	cat	c.4410T>G	p.H1470Q	CAG	1
																																			p.L1471	L	c.4411_4413	ttg	c.4411T>G	p.L1471V	GTG	1
																																			p.D1472	D	c.4414_4416	gac	c.4414G>A	p.D1472N	AAC	1
																																			p.K1475	K	c.4423_4425	aag	c.4425G>A	p.K1475=	AAA	1
																																			p.K1476	K	c.4426_4428	aaa	c.4426A>G	p.K1476E	GAA	1
																																			p.Q1477	Q	c.4429_4431	cag	c.4430A>C	p.Q1477P	CCG	1
																																			p.V1481	V	c.4441_4443	gtc	c.4442T>A	p.V1481D	GAC	1
																																			p.E1483	E	c.4447_4449	gaa	c.4447G>T	p.E1483*	TAA	1
																																			p.Q1489	Q	c.4465_4467	cag	c.4465C>A	p.Q1489K	AAG	1
																																			p.S1493	S	c.4477_4479	tct	c.4478C>T	p.S1493F	TTT	1
																																			p.F1495	F	c.4483_4485	ttc	c.4484T>A	p.F1495Y	TAC	1
																																			p.F1495	F	c.4483_4485	ttc	c.4485C>T	p.F1495=	TTT	2
																																			p.A1497	A	c.4489_4491	gct	c.4491T>G	p.A1497=	GCG	1
																																			p.K1498	K	c.4492_4494	aaa	c.4492A>T	p.K1498*	TAA	1
																																			p.T1500	T	c.4498_4500	aca	c.4499C>T	p.T1500I	ATA	1
																																			p.T1500	T	c.4498_4500	aca	c.4500A>G	p.T1500=	ACG	1
																																			p.Y1501	Y	c.4501_4503	tat	c.4502A>G	p.Y1501C	TGT	1
																																			p.G1502	G	c.4504_4506	ggc	c.4506C>A	p.G1502=	GGA	1
																																			p.S1504	S	c.4510_4512	tct	c.4512T>C	p.S1504=	TCC	1
																																			p.C1505	C	c.4513_4515	tgt	c.4514G>T	p.C1505F	TTT	1
																																			p.Q1506	Q	c.4516_4518	cag	c.4516C>T	p.Q1506*	TAG	1
																																			p.D1508	D	c.4522_4524	gat	c.4522G>A	p.D1508N	AAT	1
																																			p.P1509	P	c.4525_4527	cct	c.4525C>T	p.P1509S	TCT	4
																																			p.G1516	G	c.4546_4548	gga	c.4546G>A	p.G1516R	AGA	1
																																			p.E1517	E	c.4549_4551	gag	c.4549G>A	p.E1517K	AAG	1
																																			p.L1520	L	c.4558_4560	ctg	c.4558C>T	p.L1520=	TTG	1
																																			p.L1520	L	c.4558_4560	ctg	c.4560G>A	p.L1520=	CTA	1
																																			p.L1527	L	c.4579_4581	ctc	c.4580T>A	p.L1527H	CAC	1
																																			p.Q1528	Q	c.4582_4584	caa	c.4582C>T	p.Q1528*	TAA	1
																																			p.G1529	G	c.4585_4587	ggc	c.4587C>A	p.G1529=	GGA	1
																																			p.T1530	T	c.4588_4590	acc	c.4590C>T	p.T1530=	ACT	1
																																			p.Q1532	Q	c.4594_4596	cag	c.4596G>A	p.Q1532=	CAA	1
																																			p.G1535	G	c.4603_4605	gga	c.4604G>A	p.G1535E	GAA	2
																																			p.E1538	E	c.4612_4614	gaa	c.4612G>A	p.E1538K	AAA	1
																																			p.S1543	S	c.4627_4629	tcc	c.4629C>T	p.S1543=	TCT	1
																																			p.L1544	L	c.4630_4632	ctc	c.4630C>T	p.L1544F	TTC	1
																																			p.S1548	S	c.4642_4644	tct	c.4643C>T	p.S1548F	TTT	1
																																			p.D1549	D	c.4645_4647	gat	c.4645G>T	p.D1549Y	TAT	1
																																			p.L1550	L	c.4648_4650	ctg	c.4648C>A	p.L1550M	ATG	1
																																			p.S1560	S	c.4678_4680	tcc	c.4680C>T	p.S1560=	TCT	1
																																			p.E1564	E	c.4690_4692	gag	c.4692G>T	p.E1564D	GAT	1
																																			p.E1567	E	c.4699_4701	gag	c.4701G>A	p.E1567=	GAA	1
																																			p.L1568	L	c.4702_4704	ctg	c.4702C>A	p.L1568M	ATG	2
																																			p.S1572	S	c.4714_4716	tct	c.4715C>A	p.S1572Y	TAT	1
																																			p.T1574	T	c.4720_4722	acc	c.4722C>T	p.T1574=	ACT	1
																																			p.K1579	K	c.4735_4737	aag	c.4737G>A	p.K1579=	AAA	1
																																			p.F1581	F	c.4741_4743	ttt	c.4742T>C	p.F1581S	TCT	1
																																			p.A1582	A	c.4744_4746	gcc	c.4746C>T	p.A1582=	GCT	2
																																			p.K1586	K	c.4756_4758	aag	c.4758G>A	p.K1586=	AAA	2
																																			p.T1590	T	c.4768_4770	acc	c.4769C>T	p.T1590I	ATC	1
																																			p.T1590	T	c.4768_4770	acc	c.4770C>G	p.T1590=	ACG	1
																																			p.F1591	F	c.4771_4773	ttc	c.4771T>A	p.F1591I	ATC	1
																																			p.L1598	L	c.4792_4794	ctg	c.4792C>T	p.L1598=	TTG	1
																																			p.E1601	E	c.4801_4803	gaa	c.4803A>T	p.E1601D	GAT	1
																																			p.Q1603	Q	c.4807_4809	cag	c.4809G>A	p.Q1603=	CAA	1
																																			p.F1612	F	c.4834_4836	ttc	c.4834T>C	p.F1612L	CTC	1
																																			p.L1614	L	c.4840_4842	ctg	c.4842G>A	p.L1614=	CTA	1
																																			p.L1615	L	c.4843_4845	ctt	c.4843C>T	p.L1615F	TTT	2
																																			p.L1615	L	c.4843_4845	ctt	c.4844T>C	p.L1615P	CCT	2
																																			p.G1617	G	c.4849_4851	gga	c.4849G>A	p.G1617R	AGA	1
																																			p.S1618	S	c.4852_4854	tca	c.4853C>T	p.S1618L	TTA	1
																																			p.S1621	S	c.4861_4863	tcc	c.4862C>A	p.S1621Y	TAC	1
																																			p.S1621	S	c.4861_4863	tcc	c.4862C>T	p.S1621F	TTC	6
																																			p.S1621	S	c.4861_4863	tcc	c.4863C>T	p.S1621=	TCT	1
																																			p.L1624	L	c.4870_4872	ctt	c.4870C>T	p.L1624F	TTT	1
																																			p.L1626	L	c.4876_4878	tta	c.4877T>G	p.L1626*	TGA	1
																																			p.A1628	A	c.4882_4884	gct	c.4883C>A	p.A1628D	GAT	1
																																			p.I1630	I	c.4888_4890	atc	c.4890C>G	p.I1630M	ATG	1
																																			p.G1632	G	c.4894_4896	ggc	c.4894G>A	p.G1632S	AGC	1
																																			p.K1635	K	c.4903_4905	aaa	c.4905A>C	p.K1635N	AAC	1
																																			p.A1643	A	c.4927_4929	gcg	c.4929G>T	p.A1643=	GCT	2
																																			p.L1645	L	c.4933_4935	cta	c.4933C>A	p.L1645I	ATA	1
																																			p.R1646	R	c.4936_4938	agg	c.4938G>A	p.R1646=	AGA	2
																																			p.I1647	I	c.4939_4941	att	c.4941T>G	p.I1647M	ATG	1
																																			p.G1651	G	c.4951_4953	gga	c.4951G>A	p.G1651R	AGA	1
																																			p.G1651	G	c.4951_4953	gga	c.4952G>T	p.G1651V	GTA	1
																																			p.S1653	S	c.4957_4959	tct	c.4958C>A	p.S1653Y	TAT	1
																																			p.T1654	T	c.4960_4962	acc	c.4961C>A	p.T1654N	AAC	2
																																			p.T1658	T	c.4972_4974	acc	c.4974C>A	p.T1658=	ACA	1
																																			p.K1661	K	c.4981_4983	aag	c.4982A>G	p.K1661R	AGG	1
																																			p.V1666	V	c.4996_4998	gtg	c.4998G>A	p.V1666=	GTA	1
																																			p.E1668	E	c.5002_5004	gag	c.5003A>G	p.E1668G	GGG	1
																																			p.E1668	E	c.5002_5004	gag	c.5004G>T	p.E1668D	GAT	1
																																			p.E1670	E	c.5008_5010	gag	c.5008G>T	p.E1670*	TAG	1
																																			p.E1670	E	c.5008_5010	gag	c.5010G>T	p.E1670D	GAT	1
																																			p.L1671	L	c.5011_5013	ctg	c.5011C>A	p.L1671M	ATG	1
																																			p.L1671	L	c.5011_5013	ctg	c.5013G>A	p.L1671=	CTA	1
																																			p.S1678	S	c.5032_5034	tct	c.5034T>A	p.S1678=	TCA	1
																																			p.G1679	G	c.5035_5037	ggg	c.5037G>A	p.G1679=	GGA	1
																																			p.M1682	M	c.5044_5046	atg	c.5046G>A	p.M1682I	ATA	4
																																			p.G1688	G	c.5062_5064	ggc	c.5063G>T	p.G1688V	GTC	1
																																			p.R1689	R	c.5065_5067	cgc	c.5067C>T	p.R1689=	CGT	1
																																			p.E1692	E	c.5074_5076	gaa	c.5074G>A	p.E1692K	AAA	1
																																			p.H1693	H	c.5077_5079	cac	c.5077C>A	p.H1693N	AAC	1
																																			p.H1693	H	c.5077_5079	cac	c.5079C>G	p.H1693Q	CAG	1
																																			p.F1697	F	c.5089_5091	ttc	c.5091C>T	p.F1697=	TTT	1
																																			p.D1700	D	c.5098_5100	gat	c.5098G>A	p.D1700N	AAT	1
																																			p.G1701	G	c.5101_5103	ggg	c.5101G>A	p.G1701R	AGG	1
																																			p.G1701	G	c.5101_5103	ggg	c.5101G>T	p.G1701W	TGG	1
																																			p.G1701	G	c.5101_5103	ggg	c.5102G>T	p.G1701V	GTG	1
																																			p.G1701	G	c.5101_5103	ggg	c.5103G>A	p.G1701=	GGA	2
																																			p.L1708	L	c.5122_5124	cta	c.5124A>G	p.L1708=	CTG	1
																																			p.G1711	G	c.5131_5133	gga	c.5131G>A	p.G1711R	AGA	2
																																			p.G1711	G	c.5131_5133	gga	c.5132G>A	p.G1711E	GAA	2
																																			p.A1713	A	c.5137_5139	gct	c.5139T>G	p.A1713=	GCG	1
																																			p.M1717	M	c.5149_5151	atg	c.5151G>A	p.M1717I	ATA	2
																																			p.M1717	M	c.5149_5151	atg	c.5151G>T	p.M1717I	ATT	1
																																			p.L1719	L	c.5155_5157	ctg	c.5155C>A	p.L1719M	ATG	1
																																			p.D1722	D	c.5164_5166	gac	c.5164G>T	p.D1722Y	TAC	1
																																			p.S1723	S	c.5167_5169	agc	c.5168G>T	p.S1723I	ATC	1
																																			p.N1725	N	c.5173_5175	aac	c.5175C>T	p.N1725=	AAT	1
																																			p.K1730	K	c.5188_5190	aag	c.5190G>A	p.K1730=	AAA	1
																																			p.V1731	V	c.5191_5193	gtc	c.5191G>A	p.V1731I	ATC	1
																																			p.V1731	V	c.5191_5193	gtc	c.5193C>A	p.V1731=	GTA	1
																																			p.Q1733	Q	c.5197_5199	caa	c.5197C>A	p.Q1733K	AAA	1
																																			p.Q1733	Q	c.5197_5199	caa	c.5199A>T	p.Q1733H	CAT	1
																																			p.G1735	G	c.5203_5205	gga	c.5203G>A	p.G1735R	AGA	2
																																			p.K1737	K	c.5209_5211	aag	c.5211G>T	p.K1737N	AAT	1
																																			p.L1738	L	c.5212_5214	ctc	c.5212C>A	p.L1738I	ATC	1
																																			p.D1741	D	c.5221_5223	gac	c.5221G>A	p.D1741N	AAC	1
																																			p.M1742	M	c.5224_5226	atg	c.5225T>C	p.M1742T	ACG	1
																																			p.M1743	M	c.5227_5229	atg	c.5229G>T	p.M1743I	ATT	1
																																			p.S1745	S	c.5233_5235	tca	c.5234C>T	p.S1745L	TTA	1
																																			p.M1749	M	c.5245_5247	atg	c.5247G>A	p.M1749I	ATA	2
																																			p.F1751	F	c.5251_5253	ttt	c.5253T>A	p.F1751L	TTA	1
																																			p.D1752	D	c.5254_5256	gac	c.5254G>A	p.D1752N	AAC	1
																																			p.N1755	N	c.5263_5265	aac	c.5265C>T	p.N1755=	AAT	1
																																			p.G1761	G	c.5281_5283	ggc	c.5283C>A	p.G1761=	GGA	1
																																			p.G1761	G	c.5281_5283	ggc	c.5283C>T	p.G1761=	GGT	1
																																			p.K1769	K	c.5305_5307	aaa	c.5305A>G	p.K1769E	GAA	1
																																			p.N1772	N	c.5314_5316	aac	c.5315A>G	p.N1772S	AGC	1
																																			p.S1775	S	c.5323_5325	agc	c.5324G>T	p.S1775I	ATC	1
																																			p.K1778	K	c.5332_5334	aag	c.5333A>G	p.K1778R	AGG	1
																																			p.F1779	F	c.5335_5337	ttt	c.5337T>G	p.F1779L	TTG	1
																																			p.V1784	V	c.5350_5352	gtt	c.5352T>G	p.V1784=	GTG	1
																																			p.P1790	P	c.5368_5370	ccc	c.5370C>A	p.P1790=	CCA	1
																																			p.V1794	V	c.5380_5382	gta	c.5380G>A	p.V1794I	ATA	1
																																			p.D1800	D	c.5398_5400	gac	c.5398G>A	p.D1800N	AAC	1
																																			p.D1800	D	c.5398_5400	gac	c.5400C>T	p.D1800=	GAT	1
																																			p.L1801	L	c.5401_5403	ctg	c.5403G>A	p.L1801=	CTA	4
																																			p.A1805	A	c.5413_5415	gct	c.5413G>T	p.A1805S	TCT	1
																																			p.D1807	D	c.5419_5421	gat	c.5419G>A	p.D1807N	AAT	1
																																			p.L1808	L	c.5422_5424	ctc	c.5422C>A	p.L1808I	ATC	1
																																			p.T1809	T	c.5425_5427	acc	c.5425A>T	p.T1809S	TCC	1
																																			p.N1811	N	c.5431_5433	aat	c.5432A>G	p.N1811S	AGT	1
																																			p.G1812	G	c.5434_5436	ggg	c.5435G>A	p.G1812E	GAG	2
																																			p.G1812	G	c.5434_5436	ggg	c.5436G>A	p.G1812=	GGA	3
																																			p.L1814	L	c.5440_5442	cta	c.5440C>T	p.L1814=	TTA	1
																																			p.E1817	E	c.5449_5451	gaa	c.5450A>T	p.E1817V	GTA	1
																																			p.P1818	P	c.5452_5454	ccc	c.5454C>T	p.P1818=	CCT	4
																																			p.L1819	L	c.5455_5457	ctg	c.5455C>A	p.L1819M	ATG	1
																																			p.N1826	N	c.5476_5478	aac	c.5476A>G	p.N1826D	GAC	1
																																			p.G1829	G	c.5485_5487	gga	c.5486G>A	p.G1829E	GAA	2
																																			p.Y1831	Y	c.5491_5493	tac	c.5493C>A	p.Y1831*	TAA	1
																																			p.Q1832	Q	c.5494_5496	caa	c.5495A>G	p.Q1832R	CGA	1
																																			p.E1835	E	c.5503_5505	gaa	c.5503G>A	p.E1835K	AAA	2
																																			p.K1837	K	c.5509_5511	aaa	c.5511A>G	p.K1837=	AAG	1
																																			p.I1839	I	c.5515_5517	atc	c.5517C>G	p.I1839M	ATG	1
																																			p.I1839	I	c.5515_5517	atc	c.5517C>T	p.I1839=	ATT	1
																																			p.A1841	A	c.5521_5523	gcc	c.5522C>T	p.A1841V	GTC	1
																																			p.S1844	S	c.5530_5532	tct	c.5531C>T	p.S1844F	TTT	1
																																			p.A1846	A	c.5536_5538	gcc	c.5537C>A	p.A1846D	GAC	1
																																			p.S1848	S	c.5542_5544	tca	c.5543C>T	p.S1848L	TTA	3
																																			p.A1849	A	c.5545_5547	gca	c.5545G>C	p.A1849P	CCA	1
																																			p.V1859	V	c.5575_5577	gtt	c.5575G>T	p.V1859F	TTT	1
																																			p.Q1860	Q	c.5578_5580	cag	c.5580G>A	p.Q1860=	CAA	1
																																			p.Q1860	Q	c.5578_5580	cag	c.5580G>T	p.Q1860H	CAT	1
																																			p.G1861	G	c.5581_5583	ggt	c.5582G>T	p.G1861V	GTT	1
																																			p.G1861	G	c.5581_5583	ggt	c.5583T>G	p.G1861=	GGG	1
																																			p.V1862	V	c.5584_5586	gtg	c.5586G>A	p.V1862=	GTA	1
																																			p.E1863	E	c.5587_5589	gag	c.5587G>A	p.E1863K	AAG	1
																																			p.E1863	E	c.5587_5589	gag	c.5587G>C	p.E1863Q	CAG	1
																																			p.S1865	S	c.5593_5595	agc	c.5595C>T	p.S1865=	AGT	1
																																			p.H1866	H	c.5596_5598	cat	c.5596C>G	p.H1866D	GAT	1
																																			p.L1868	L	c.5602_5604	ctc	c.5604C>A	p.L1868=	CTA	1
																																			p.D1871	D	c.5611_5613	gac	c.5612A>G	p.D1871G	GGC	2
																																			p.I1872	I	c.5614_5616	atc	c.5615T>A	p.I1872N	AAC	1
																																			p.G1874	G	c.5620_5622	ggg	c.5622G>T	p.G1874=	GGT	1
																																			p.L1875	L	c.5623_5625	ctg	c.5623C>G	p.L1875V	GTG	1
																																			p.L1875	L	c.5623_5625	ctg	c.5623C>T	p.L1875=	TTG	1
																																			p.A1876	A	c.5626_5628	gct	c.5628T>C	p.A1876=	GCC	1
																																			p.A1878	A	c.5632_5634	gcc	c.5632G>A	p.A1878T	ACC	1
																																			p.M1881	M	c.5641_5643	atg	c.5643G>A	p.M1881I	ATA	1
																																			p.N1884	N	c.5650_5652	aac	c.5652C>A	p.N1884K	AAA	1
																																			p.S1887	S	c.5659_5661	tca	c.5660C>T	p.S1887L	TTA	2
																																			p.D1888	D	c.5662_5664	gac	c.5663A>G	p.D1888G	GGC	1
																																			p.H1891	H	c.5671_5673	cat	c.5673T>C	p.H1891=	CAC	1
																																			p.F1892	F	c.5674_5676	ttc	c.5676C>T	p.F1892=	TTT	1
																																			p.F1896	F	c.5686_5688	ttc	c.5688C>T	p.F1896=	TTT	1
																																			p.S1898	S	c.5692_5694	tct	c.5693C>T	p.S1898F	TTT	1
																																			p.P1902	P	c.5704_5706	ccg	c.5706G>T	p.P1902=	CCT	1
																																			p.M1905	M	c.5713_5715	atg	c.5715G>A	p.M1905I	ATA	1
																																			p.T1906	T	c.5716_5718	acc	c.5716A>G	p.T1906A	GCC	1
																																			p.T1906	T	c.5716_5718	acc	c.5717C>T	p.T1906I	ATC	1
																																			p.D1908	D	c.5722_5724	gat	c.5722G>T	p.D1908Y	TAT	1
																																			p.H1910	H	c.5728_5730	cat	c.5730T>A	p.H1910Q	CAA	1
																																			p.T1911	T	c.5731_5733	aca	c.5731A>G	p.T1911A	GCA	1
																																			p.T1911	T	c.5731_5733	aca	c.5732C>A	p.T1911K	AAA	1
																																			p.N1914	N	c.5740_5742	aat	c.5741A>G	p.N1914S	AGT	1
																																			p.G1915	G	c.5743_5745	ggg	c.5744G>A	p.G1915E	GAG	1
																																			p.G1915	G	c.5743_5745	ggg	c.5745G>A	p.G1915=	GGA	2
																																			p.A1918	A	c.5752_5754	gct	c.5752G>C	p.A1918P	CCT	1
																																			p.A1918	A	c.5752_5754	gct	c.5752G>T	p.A1918S	TCT	1
																																			p.A1918	A	c.5752_5754	gct	c.5754T>A	p.A1918=	GCA	1
																																			p.L1919	L	c.5755_5757	ctc	c.5755C>A	p.L1919I	ATC	1
																																			p.W1920	W	c.5758_5760	tgg	c.5760G>A	p.W1920*	TGA	1
																																			p.G1921	G	c.5761_5763	gga	c.5761G>A	p.G1921R	AGA	1
																																			p.G1921	G	c.5761_5763	gga	c.5762G>A	p.G1921E	GAA	1
																																			p.E1922	E	c.5764_5766	gaa	c.5764G>A	p.E1922K	AAA	1
																																			p.H1923	H	c.5767_5769	cat	c.5769T>C	p.H1923=	CAC	1
																																			p.G1925	G	c.5773_5775	ggg	c.5774G>T	p.G1925V	GTG	1
																																			p.Q1926	Q	c.5776_5778	cag	c.5776C>A	p.Q1926K	AAG	1
																																			p.Y1928	Y	c.5782_5784	tat	c.5784T>C	p.Y1928=	TAC	1
																																			p.K1930	K	c.5788_5790	aaa	c.5788A>G	p.K1930E	GAA	1
																																			p.F1931	F	c.5791_5793	ttc	c.5793C>T	p.F1931=	TTT	1
																																			p.L1932	L	c.5794_5796	ctg	c.5795T>A	p.L1932Q	CAG	1
																																			p.L1933	L	c.5797_5799	ttg	c.5799G>A	p.L1933=	TTA	1
																																			p.A1935	A	c.5803_5805	gca	c.5803G>A	p.A1935T	ACA	2
																																			p.P1937	P	c.5809_5811	cct	c.5809C>T	p.P1937S	TCT	2
																																			p.P1937	P	c.5809_5811	cct	c.5810C>A	p.P1937H	CAT	1
																																			p.F1942	F	c.5824_5826	ttc	c.5826C>A	p.F1942L	TTA	1
																																			p.S1943	S	c.5827_5829	tct	c.5828C>A	p.S1943Y	TAT	1
																																			p.H1944	H	c.5830_5832	cat	c.5831A>G	p.H1944R	CGT	2
																																			p.D1945	D	c.5833_5835	gat	c.5833G>A	p.D1945N	AAT	2
																																			p.D1945	D	c.5833_5835	gat	c.5834A>C	p.D1945A	GCT	1
																																			p.Y1946	Y	c.5836_5838	tac	c.5837A>G	p.Y1946C	TGC	1
																																			p.S1951	S	c.5851_5853	agt	c.5853T>C	p.S1951=	AGC	1
																																			p.H1952	H	c.5854_5856	cat	c.5856T>A	p.H1952Q	CAA	1
																																			p.L1954	L	c.5860_5862	ctc	c.5862C>A	p.L1954=	CTA	1
																																			p.S1956	S	c.5866_5868	tct	c.5867C>A	p.S1956Y	TAT	1
																																			p.R1957	R	c.5869_5871	agg	c.5870G>T	p.R1957M	ATG	1
																																			p.R1957	R	c.5869_5871	agg	c.5871G>A	p.R1957=	AGA	1
																																			p.H1966	H	c.5896_5898	cac	c.5898C>A	p.H1966Q	CAA	3
																																			p.K1967	K	c.5899_5901	aaa	c.5901A>C	p.K1967N	AAC	1
																																			p.V1968	V	c.5902_5904	gtc	c.5904C>T	p.V1968=	GTT	1
																																			p.S1969	S	c.5905_5907	agt	c.5905A>G	p.S1969G	GGT	1
																																			p.A1970	A	c.5908_5910	gcc	c.5909C>T	p.A1970V	GTC	2
																																			p.E1976	E	c.5926_5928	gag	c.5926G>A	p.E1976K	AAG	1
																																			p.G1979	G	c.5935_5937	ggc	c.5936G>T	p.G1979V	GTC	1
																																			p.W1981	W	c.5941_5943	tgg	c.5943G>A	p.W1981*	TGA	1
																																			p.L1983	L	c.5947_5949	ctc	c.5947C>T	p.L1983F	TTC	1
																																			p.Q1986	Q	c.5956_5958	caa	c.5956C>A	p.Q1986K	AAA	1
																																			p.E1991	E	c.5971_5973	gaa	c.5971G>A	p.E1991K	AAA	1
																																			p.Y1992	Y	c.5974_5976	tac	c.5976C>T	p.Y1992=	TAT	1
																																			p.S1993	S	c.5977_5979	agc	c.5978G>T	p.S1993I	ATC	1
																																			p.N2000	N	c.5998_6000	aac	c.6000C>T	p.N2000=	AAT	1
																																			p.D2003	D	c.6007_6009	gat	c.6007G>C	p.D2003H	CAT	1
																																			p.E2008	E	c.6022_6024	gag	c.6022G>A	p.E2008K	AAG	1
																																			p.T2010	T	c.6028_6030	act	c.6029C>T	p.T2010I	ATT	1
																																			p.G2011	G	c.6031_6033	gga	c.6031G>A	p.G2011R	AGA	1
																																			p.T2013	T	c.6037_6039	act	c.6037A>G	p.T2013A	GCT	1
																																			p.L2014	L	c.6040_6042	ctg	c.6040C>A	p.L2014M	ATG	1
																																			p.L2020	L	c.6058_6060	cta	c.6060A>G	p.L2020=	CTG	1
																																			p.D2021	D	c.6061_6063	gac	c.6061G>T	p.D2021Y	TAC	1
																																			p.S2022	S	c.6064_6066	tcc	c.6065C>T	p.S2022F	TTC	2
																																			p.I2024	I	c.6070_6072	att	c.6072T>A	p.I2024=	ATA	1
																																			p.P2027	P	c.6079_6081	cca	c.6079C>T	p.P2027S	TCA	1
																																			p.S2031	S	c.6091_6093	agt	c.6091A>T	p.S2031C	TGT	1
																																			p.E2032	E	c.6094_6096	gag	c.6096G>A	p.E2032=	GAA	1
																																			p.P2033	P	c.6097_6099	ccc	c.6097C>T	p.P2033S	TCC	1
																																			p.I2036	I	c.6106_6108	atc	c.6108C>T	p.I2036=	ATT	2
																																			p.A2039	A	c.6115_6117	gct	c.6115G>T	p.A2039S	TCT	2
																																			p.A2039	A	c.6115_6117	gct	c.6116C>G	p.A2039G	GGT	1
																																			p.E2041	E	c.6121_6123	gag	c.6121G>C	p.E2041Q	CAG	1
																																			p.E2041	E	c.6121_6123	gag	c.6123G>A	p.E2041=	GAA	1
																																			p.R2043	R	c.6127_6129	aga	c.6127A>G	p.R2043G	GGA	1
																																			p.A2045	A	c.6133_6135	gcc	c.6134C>T	p.A2045V	GTC	1
																																			p.V2046	V	c.6136_6138	gtt	c.6137T>C	p.V2046A	GCT	1
																																			p.E2047	E	c.6139_6141	gag	c.6139G>A	p.E2047K	AAG	1
																																			p.P2049	P	c.6145_6147	ccc	c.6145C>G	p.P2049A	GCC	1
																																			p.P2049	P	c.6145_6147	ccc	c.6145C>T	p.P2049S	TCC	1
																																			p.P2049	P	c.6145_6147	ccc	c.6146C>G	p.P2049R	CGC	1
																																			p.P2049	P	c.6145_6147	ccc	c.6146C>T	p.P2049L	CTC	1
																																			p.E2051	E	c.6151_6153	gaa	c.6151G>T	p.E2051*	TAA	1
																																			p.F2057	F	c.6169_6171	ttt	c.6170T>G	p.F2057C	TGT	1
																																			p.Y2060	Y	c.6178_6180	tat	c.6178T>A	p.Y2060N	AAT	1
																																			p.D2061	D	c.6181_6183	gat	c.6181G>A	p.D2061N	AAT	3
																																			p.S2068	S	c.6202_6204	tcc	c.6203C>A	p.S2068Y	TAC	1
																																			p.S2068	S	c.6202_6204	tcc	c.6203C>T	p.S2068F	TTC	2
																																			p.S2068	S	c.6202_6204	tcc	c.6204C>T	p.S2068=	TCT	2
																																			p.L2071	L	c.6211_6213	ctc	c.6213C>T	p.L2071=	CTT	1
																																			p.P2072	P	c.6214_6216	cca	c.6215C>T	p.P2072L	CTA	1
																																			p.F2073	F	c.6217_6219	ttt	c.6218T>C	p.F2073S	TCT	1
																																			p.F2073	F	c.6217_6219	ttt	c.6218T>G	p.F2073C	TGT	1
																																			p.F2073	F	c.6217_6219	ttt	c.6219T>C	p.F2073=	TTC	1
																																			p.E2075	E	c.6223_6225	gag	c.6223G>C	p.E2075Q	CAG	1
																																			p.E2075	E	c.6223_6225	gag	c.6224A>T	p.E2075V	GTG	1
																																			p.Q2078	Q	c.6232_6234	caa	c.6234A>G	p.Q2078=	CAG	1
																																			p.E2079	E	c.6235_6237	gaa	c.6235G>A	p.E2079K	AAA	3
																																			p.R2083	R	c.6247_6249	agg	c.6249G>A	p.R2083=	AGA	2
																																			p.V2091	V	c.6271_6273	gta	c.6271G>T	p.V2091L	TTA	1
																																			p.V2095	V	c.6283_6285	gta	c.6285A>G	p.V2095=	GTG	1
																																			p.I2102	I	c.6304_6306	atc	c.6304A>C	p.I2102L	CTC	2
																																			p.Q2106	Q	c.6316_6318	caa	c.6318A>C	p.Q2106H	CAC	1
																																			p.R2112	R	c.6334_6336	aga	c.6335G>A	p.R2112K	AAA	2
																																			p.A2114	A	c.6340_6342	gcc	c.6341C>T	p.A2114V	GTC	1
																																			p.L2115	L	c.6343_6345	ctg	c.6344T>C	p.L2115P	CCG	1
																																			p.L2115	L	c.6343_6345	ctg	c.6345G>A	p.L2115=	CTA	1
																																			p.G2116	G	c.6346_6348	gga	c.6347G>A	p.G2116E	GAA	2
																																			p.L2118	L	c.6352_6354	ctc	c.6354C>T	p.L2118=	CTT	1
																																			p.N2123	N	c.6367_6369	aat	c.6367A>T	p.N2123Y	TAT	1
																																			p.D2124	D	c.6370_6372	gat	c.6372T>G	p.D2124E	GAG	1
																																			p.L2126	L	c.6376_6378	ctg	c.6377T>A	p.L2126Q	CAG	1
																																			p.W2131	W	c.6391_6393	tgg	c.6392G>T	p.W2131L	TTG	1
																																			p.E2132	E	c.6394_6396	gag	c.6394G>A	p.E2132K	AAG	1
																																			p.S2136	S	c.6406_6408	tca	c.6407C>T	p.S2136L	TTA	1
																																			p.A2144	A	c.6430_6432	gct	c.6430G>T	p.A2144S	TCT	1
																																			p.K2148	K	c.6442_6444	aag	c.6444G>T	p.K2148N	AAT	1
																																			p.E2153	E	c.6457_6459	gaa	c.6457G>A	p.E2153K	AAA	1
																																			p.D2155	D	c.6463_6465	gat	c.6463G>A	p.D2155N	AAT	1
																																			p.I2158	I	c.6472_6474	att	c.6472A>T	p.I2158F	TTT	1
																																			p.D2161	D	c.6481_6483	gat	c.6481G>C	p.D2161H	CAT	1
																																			p.D2162	D	c.6484_6486	gat	c.6484G>A	p.D2162N	AAT	1
																																			p.D2162	D	c.6484_6486	gat	c.6484G>T	p.D2162Y	TAT	2
																																			p.A2163	A	c.6487_6489	gcc	c.6487G>T	p.A2163S	TCC	2
																																			p.A2163	A	c.6487_6489	gcc	c.6489C>A	p.A2163=	GCA	1
																																			p.I2165	I	c.6493_6495	atc	c.6495C>A	p.I2165=	ATA	1
																																			p.N2166	N	c.6496_6498	aac	c.6497A>C	p.N2166T	ACC	1
																																			p.N2166	N	c.6496_6498	aac	c.6498C>A	p.N2166K	AAA	1
																																			p.E2169	E	c.6505_6507	gaa	c.6505G>A	p.E2169K	AAA	1
																																			p.E2169	E	c.6505_6507	gaa	c.6505G>T	p.E2169*	TAA	1
																																			p.K2170	K	c.6508_6510	aaa	c.6510A>C	p.K2170N	AAC	1
																																			p.S2172	S	c.6514_6516	tct	c.6515C>A	p.S2172Y	TAT	2
																																			p.Q2173	Q	c.6517_6519	caa	c.6519A>C	p.Q2173H	CAC	2
																																			p.L2174	L	c.6520_6522	ctg	c.6522G>A	p.L2174=	CTA	1
																																			p.T2176	T	c.6526_6528	aca	c.6526A>G	p.T2176A	GCA	1
																																			p.T2176	T	c.6526_6528	aca	c.6528A>G	p.T2176=	ACG	2
																																			p.Y2177	Y	c.6529_6531	tat	c.6531T>C	p.Y2177=	TAC	1
																																			p.M2178	M	c.6532_6534	atg	c.6532A>T	p.M2178L	TTG	1
																																			p.M2178	M	c.6532_6534	atg	c.6534G>A	p.M2178I	ATA	3
																																			p.I2179	I	c.6535_6537	ata	c.6535A>G	p.I2179V	GTA	1
																																			p.Q2180	Q	c.6538_6540	caa	c.6540A>C	p.Q2180H	CAC	1
																																			p.F2181	F	c.6541_6543	ttt	c.6542T>A	p.F2181Y	TAT	1
																																			p.F2181	F	c.6541_6543	ttt	c.6542T>G	p.F2181C	TGT	1
																																			p.Q2183	Q	c.6547_6549	cag	c.6547C>T	p.Q2183*	TAG	1
																																			p.Q2183	Q	c.6547_6549	cag	c.6548A>G	p.Q2183R	CGG	1
																																			p.I2185	I	c.6553_6555	att	c.6553A>C	p.I2185L	CTT	1
																																			p.S2188	S	c.6562_6564	agt	c.6563G>T	p.S2188I	ATT	1
																																			p.Y2189	Y	c.6565_6567	tat	c.6566A>G	p.Y2189C	TGT	1
																																			p.K2195	K	c.6583_6585	aaa	c.6585A>G	p.K2195=	AAG	1
																																			p.D2203	D	c.6607_6609	gat	c.6607G>A	p.D2203N	AAT	1
																																			p.D2203	D	c.6607_6609	gat	c.6607G>C	p.D2203H	CAT	1
																																			p.I2205	I	c.6613_6615	atc	c.6615C>A	p.I2205=	ATA	1
																																			p.I2206	I	c.6616_6618	att	c.6618T>C	p.I2206=	ATC	1
																																			p.L2209	L	c.6625_6627	tta	c.6625T>A	p.L2209I	ATA	1
																																			p.H2215	H	c.6643_6645	cac	c.6643C>A	p.H2215N	AAC	1
																																			p.Y2216	Y	c.6646_6648	tat	c.6646T>A	p.Y2216N	AAT	1
																																			p.Y2216	Y	c.6646_6648	tat	c.6646T>C	p.Y2216H	CAT	2
																																			p.H2217	H	c.6649_6651	cat	c.6649C>A	p.H2217N	AAT	1
																																			p.V2220	V	c.6658_6660	gta	c.6660A>G	p.V2220=	GTG	1
																																			p.N2221	N	c.6661_6663	aat	c.6661A>C	p.N2221H	CAT	1
																																			p.L2222	L	c.6664_6666	tta	c.6665T>G	p.L2222*	TGA	1
																																			p.T2225	T	c.6673_6675	aca	c.6674C>A	p.T2225K	AAA	1
																																			p.I2226	I	c.6676_6678	atc	c.6678C>A	p.I2226=	ATA	1
																																			p.H2227	H	c.6679_6681	cat	c.6679C>T	p.H2227Y	TAT	3
																																			p.D2228	D	c.6682_6684	gat	c.6682G>A	p.D2228N	AAT	1
																																			p.D2228	D	c.6682_6684	gat	c.6682G>T	p.D2228Y	TAT	1
																																			p.D2228	D	c.6682_6684	gat	c.6684T>C	p.D2228=	GAC	1
																																			p.F2232	F	c.6694_6696	ttt	c.6696T>A	p.F2232L	TTA	1
																																			p.N2239	N	c.6715_6717	aac	c.6717C>A	p.N2239K	AAA	1
																																			p.G2242	G	c.6724_6726	gga	c.6725G>A	p.G2242E	GAA	1
																																			p.S2243	S	c.6727_6729	agt	c.6729T>A	p.S2243R	AGA	1
																																			p.S2247	S	c.6739_6741	tcc	c.6740C>T	p.S2247F	TTC	1
																																			p.D2253	D	c.6757_6759	gat	c.6758A>C	p.D2253A	GCT	1
																																			p.D2253	D	c.6757_6759	gat	c.6759T>A	p.D2253E	GAA	1
																																			p.T2254	T	c.6760_6762	act	c.6760A>T	p.T2254S	TCT	2
																																			p.T2254	T	c.6760_6762	act	c.6761C>A	p.T2254N	AAT	1
																																			p.K2255	K	c.6763_6765	aag	c.6764A>C	p.K2255T	ACG	1
																																			p.K2255	K	c.6763_6765	aag	c.6765G>A	p.K2255=	AAA	1
																																			p.I2260	I	c.6778_6780	atc	c.6780C>A	p.I2260=	ATA	1
																																			p.I2260	I	c.6778_6780	atc	c.6780C>T	p.I2260=	ATT	1
																																			p.I2262	I	c.6784_6786	ata	c.6784A>G	p.I2262V	GTA	1
																																			p.E2264	E	c.6790_6792	gaa	c.6790G>A	p.E2264K	AAA	1
																																			p.E2264	E	c.6790_6792	gaa	c.6790G>T	p.E2264*	TAA	1
																																			p.Q2268	Q	c.6802_6804	cag	c.6804G>C	p.Q2268H	CAC	1
																																			p.I2276	I	c.6826_6828	ata	c.6827T>C	p.I2276T	ACA	1
																																			p.I2278	I	c.6832_6834	atc	c.6834C>A	p.I2278=	ATA	2
																																			p.Q2279	Q	c.6835_6837	cag	c.6837G>A	p.Q2279=	CAA	1
																																			p.H2280	H	c.6838_6840	cac	c.6838C>T	p.H2280Y	TAC	1
																																			p.G2283	G	c.6847_6849	gga	c.6847G>A	p.G2283R	AGA	2
																																			p.G2283	G	c.6847_6849	gga	c.6848G>A	p.G2283E	GAA	1
																																			p.H2288	H	c.6862_6864	cac	c.6863A>G	p.H2288R	CGC	1
																																			p.D2293	D	c.6877_6879	gat	c.6878A>C	p.D2293A	GCT	1
																																			p.D2293	D	c.6877_6879	gat	c.6879T>A	p.D2293E	GAA	1
																																			p.L2297	L	c.6889_6891	ctt	c.6891T>G	p.L2297=	CTG	1
																																			p.Q2300	Q	c.6898_6900	caa	c.6898C>T	p.Q2300*	TAA	1
																																			p.G2302	G	c.6904_6906	gga	c.6905G>A	p.G2302E	GAA	1
																																			p.G2302	G	c.6904_6906	gga	c.6905G>T	p.G2302V	GTA	1
																																			p.T2304	T	c.6910_6912	aca	c.6912A>T	p.T2304=	ACT	1
																																			p.S2306	S	c.6916_6918	tca	c.6917C>T	p.S2306L	TTA	3
																																			p.D2312	D	c.6934_6936	gac	c.6934G>A	p.D2312N	AAC	1
																																			p.D2312	D	c.6934_6936	gac	c.6936C>T	p.D2312=	GAT	2
																																			p.L2314	L	c.6940_6942	ctt	c.6940C>A	p.L2314I	ATT	1
																																			p.E2315	E	c.6943_6945	gag	c.6943G>T	p.E2315*	TAG	1
																																			p.V2321	V	c.6961_6963	gtt	c.6963T>C	p.V2321=	GTC	1
																																			p.N2323	N	c.6967_6969	aat	c.6968A>G	p.N2323S	AGT	1
																																			p.L2324	L	c.6970_6972	ctt	c.6970C>A	p.L2324I	ATT	1
																																			p.I2325	I	c.6973_6975	att	c.6973A>T	p.I2325F	TTT	1
																																			p.G2326	G	c.6976_6978	ggg	c.6977G>A	p.G2326E	GAG	1
																																			p.G2326	G	c.6976_6978	ggg	c.6978G>A	p.G2326=	GGA	1
																																			p.D2327	D	c.6979_6981	gat	c.6980A>C	p.D2327A	GCT	1
																																			p.V2330	V	c.6988_6990	gta	c.6990A>C	p.V2330=	GTC	1
																																			p.A2331	A	c.6991_6993	gct	c.6993T>A	p.A2331=	GCA	1
																																			p.E2332	E	c.6994_6996	gag	c.6994G>A	p.E2332K	AAG	1
																																			p.E2332	E	c.6994_6996	gag	c.6994G>T	p.E2332*	TAG	1
																																			p.E2332	E	c.6994_6996	gag	c.6996G>T	p.E2332D	GAT	1
																																			p.I2334	I	c.7000_7002	atc	c.7001T>C	p.I2334T	ACC	1
																																			p.I2334	I	c.7000_7002	atc	c.7001T>G	p.I2334S	AGC	1
																																			p.N2335	N	c.7003_7005	aat	c.7005T>A	p.N2335K	AAA	1
																																			p.L2344	L	c.7030_7032	tta	c.7030T>G	p.L2344V	GTA	1
																																			p.L2344	L	c.7030_7032	tta	c.7032A>T	p.L2344F	TTT	1
																																			p.R2347	R	c.7039_7041	agg	c.7039A>T	p.R2347W	TGG	1
																																			p.Y2348	Y	c.7042_7044	tat	c.7044T>A	p.Y2348*	TAA	1
																																			p.E2349	E	c.7045_7047	gaa	c.7045G>A	p.E2349K	AAA	3
																																			p.D2351	D	c.7051_7053	gac	c.7053C>T	p.D2351=	GAT	1
																																			p.Q2352	Q	c.7054_7056	caa	c.7054C>T	p.Q2352*	TAA	1
																																			p.Q2352	Q	c.7054_7056	caa	c.7056A>C	p.Q2352H	CAC	1
																																			p.I2354	I	c.7060_7062	atc	c.7060A>C	p.I2354L	CTC	1
																																			p.Q2355	Q	c.7063_7065	cag	c.7065G>A	p.Q2355=	CAA	1
																																			p.M2358	M	c.7072_7074	atg	c.7072A>T	p.M2358L	TTG	1
																																			p.M2358	M	c.7072_7074	atg	c.7074G>A	p.M2358I	ATA	1
																																			p.D2359	D	c.7075_7077	gat	c.7075G>C	p.D2359H	CAT	1
																																			p.K2360	K	c.7078_7080	aaa	c.7078A>T	p.K2360*	TAA	1
																																			p.E2363	E	c.7087_7089	gag	c.7087G>A	p.E2363K	AAG	1
																																			p.E2363	E	c.7087_7089	gag	c.7087G>C	p.E2363Q	CAG	1
																																			p.L2364	L	c.7090_7092	ttg	c.7091T>C	p.L2364S	TCG	1
																																			p.K2369	K	c.7105_7107	aag	c.7107G>C	p.K2369N	AAC	1
																																			p.L2370	L	c.7108_7110	ttg	c.7110G>A	p.L2370=	TTA	1
																																			p.K2371	K	c.7111_7113	aag	c.7113G>A	p.K2371=	AAA	1
																																			p.Q2382	Q	c.7144_7146	caa	c.7146A>T	p.Q2382H	CAT	1
																																			p.Q2383	Q	c.7147_7149	caa	c.7147C>A	p.Q2383K	AAA	1
																																			p.K2385	K	c.7153_7155	aag	c.7155G>A	p.K2385=	AAA	2
																																			p.Y2389	Y	c.7165_7167	tac	c.7167C>T	p.Y2389=	TAT	1
																																			p.F2390	F	c.7168_7170	ttt	c.7169T>C	p.F2390S	TCT	1
																																			p.G2395	G	c.7183_7185	gga	c.7184G>A	p.G2395E	GAA	2
																																			p.A2400	A	c.7198_7200	gct	c.7198G>A	p.A2400T	ACT	2
																																			p.V2401	V	c.7201_7203	gtc	c.7201G>T	p.V2401F	TTC	1
																																			p.F2409	F	c.7225_7227	ttt	c.7227T>C	p.F2409=	TTC	2
																																			p.F2419	F	c.7255_7257	ttc	c.7257C>T	p.F2419=	TTT	3
																																			p.S2429	S	c.7285_7287	tca	c.7286C>A	p.S2429*	TAA	1
																																			p.D2431	D	c.7291_7293	gat	c.7292A>G	p.D2431G	GGT	1
																																			p.Y2432	Y	c.7294_7296	tac	c.7296C>A	p.Y2432*	TAA	2
																																			p.D2437	D	c.7309_7311	gat	c.7310A>G	p.D2437G	GGT	1
																																			p.E2438	E	c.7312_7314	gaa	c.7312G>A	p.E2438K	AAA	2
																																			p.N2440	N	c.7318_7320	aat	c.7319A>T	p.N2440I	ATT	3
																																			p.D2441	D	c.7321_7323	gac	c.7321G>A	p.D2441N	AAC	1
																																			p.I2443	I	c.7327_7329	atc	c.7329C>T	p.I2443=	ATT	2
																																			p.Q2448	Q	c.7342_7344	cag	c.7342C>G	p.Q2448E	GAG	1
																																			p.L2450	L	c.7348_7350	ctc	c.7348C>G	p.L2450V	GTC	1
																																			p.G2452	G	c.7354_7356	ggt	c.7354G>T	p.G2452C	TGT	1
																																			p.E2453	E	c.7357_7359	gaa	c.7357G>A	p.E2453K	AAA	2
																																			p.Q2455	Q	c.7363_7365	cag	c.7363C>T	p.Q2455*	TAG	1
																																			p.L2457	L	c.7369_7371	ctg	c.7369C>T	p.L2457=	TTG	1
																																			p.L2459	L	c.7375_7377	cta	c.7375C>T	p.L2459=	TTA	1
																																			p.Q2461	Q	c.7381_7383	caa	c.7383A>G	p.Q2461=	CAG	2
																																			p.A2463	A	c.7387_7389	gct	c.7388C>T	p.A2463V	GTT	1
																																			p.E2464	E	c.7390_7392	gaa	c.7390G>A	p.E2464K	AAA	1
																																			p.A2465	A	c.7393_7395	gca	c.7393G>T	p.A2465S	TCA	1
																																			p.L2466	L	c.7396_7398	tta	c.7396T>G	p.L2466V	GTA	2
																																			p.L2468	L	c.7402_7404	ctg	c.7402C>T	p.L2468=	TTG	1
																																			p.E2471	E	c.7411_7413	gag	c.7413G>A	p.E2471=	GAA	4
																																			p.E2471	E	c.7411_7413	gag	c.7413G>T	p.E2471D	GAT	1
																																			p.E2472	E	c.7414_7416	gaa	c.7414G>A	p.E2472K	AAA	1
																																			p.A2475	A	c.7423_7425	gcc	c.7423G>A	p.A2475T	ACC	1
																																			p.A2475	A	c.7423_7425	gcc	c.7424C>A	p.A2475D	GAC	1
																																			p.V2477	V	c.7429_7431	gtt	c.7430T>C	p.V2477A	GCT	1
																																			p.V2479	V	c.7435_7437	gtg	c.7435G>A	p.V2479M	ATG	1
																																			p.Y2480	Y	c.7438_7440	tat	c.7438T>A	p.Y2480N	AAT	1
																																			p.Y2480	Y	c.7438_7440	tat	c.7440T>C	p.Y2480=	TAC	1
																																			p.S2483	S	c.7447_7449	agc	c.7448G>A	p.S2483N	AAC	1
																																			p.L2484	L	c.7450_7452	cta	c.7450C>T	p.L2484=	TTA	1
																																			p.Q2485	Q	c.7453_7455	cag	c.7455G>T	p.Q2485H	CAT	2
																																			p.D2486	D	c.7456_7458	gac	c.7456G>A	p.D2486N	AAC	2
																																			p.D2486	D	c.7456_7458	gac	c.7457A>C	p.D2486A	GCC	1
																																			p.D2486	D	c.7456_7458	gac	c.7458C>A	p.D2486E	GAA	1
																																			p.T2490	T	c.7468_7470	acc	c.7470C>A	p.T2490=	ACA	1
																																			p.I2492	I	c.7474_7476	atc	c.7476C>T	p.I2492=	ATT	1
																																			p.I2493	I	c.7477_7479	atc	c.7477A>G	p.I2493V	GTC	1
																																			p.I2493	I	c.7477_7479	atc	c.7479C>T	p.I2493=	ATT	2
																																			p.N2494	N	c.7480_7482	aat	c.7482T>G	p.N2494K	AAG	1
																																			p.W2495	W	c.7483_7485	tgg	c.7483T>C	p.W2495R	CGG	1
																																			p.Q2497	Q	c.7489_7491	cag	c.7491G>T	p.Q2497H	CAT	1
																																			p.A2499	A	c.7495_7497	gct	c.7495G>T	p.A2499S	TCT	1
																																			p.S2504	S	c.7510_7512	tct	c.7511C>A	p.S2504Y	TAT	1
																																			p.M2508	M	c.7522_7524	atg	c.7524G>T	p.M2508I	ATT	1
																																			p.K2511	K	c.7531_7533	aaa	c.7531A>G	p.K2511E	GAA	1
																																			p.K2511	K	c.7531_7533	aaa	c.7533A>G	p.K2511=	AAG	1
																																			p.T2515	T	c.7543_7545	acc	c.7545C>T	p.T2515=	ACT	4
																																			p.D2518	D	c.7552_7554	gat	c.7552G>A	p.D2518N	AAT	1
																																			p.R2520	R	c.7558_7560	cga	c.7560A>C	p.R2520=	CGC	1
																																			p.D2521	D	c.7561_7563	gac	c.7562A>G	p.D2521G	GGC	1
																																			p.R2522	R	c.7564_7566	cga	c.7564C>A	p.R2522=	AGA	1
																																			p.Q2525	Q	c.7573_7575	caa	c.7573C>G	p.Q2525E	GAA	2
																																			p.D2527	D	c.7579_7581	gac	c.7579G>A	p.D2527N	AAC	1
																																			p.I2528	I	c.7582_7584	att	c.7582A>G	p.I2528V	GTT	2
																																			p.E2531	E	c.7591_7593	gaa	c.7591G>A	p.E2531K	AAA	2
																																			p.L2532	L	c.7594_7596	ctt	c.7595T>G	p.L2532R	CGT	1
																																			p.Y2535	Y	c.7603_7605	tac	c.7604A>G	p.Y2535C	TGC	1
																																			p.G2540	G	c.7618_7620	ggc	c.7619G>T	p.G2540V	GTC	1
																																			p.S2544	S	c.7630_7632	agc	c.7631G>T	p.S2544I	ATC	1
																																			p.S2544	S	c.7630_7632	agc	c.7632C>A	p.S2544R	AGA	1
																																			p.V2547	V	c.7639_7641	gtc	c.7639G>C	p.V2547L	CTC	1
																																			p.D2552	D	c.7654_7656	gat	c.7654G>A	p.D2552N	AAT	1
																																			p.A2558	A	c.7672_7674	gct	c.7674T>G	p.A2558=	GCG	1
																																			p.N2560	N	c.7678_7680	aac	c.7680C>T	p.N2560=	AAT	1
																																			p.E2566	E	c.7696_7698	gag	c.7698G>C	p.E2566D	GAC	1
																																			p.S2569	S	c.7705_7707	tct	c.7706C>T	p.S2569F	TTT	1
																																			p.K2575	K	c.7723_7725	aaa	c.7725A>G	p.K2575=	AAG	1
																																			p.V2581	V	c.7741_7743	gta	c.7742T>A	p.V2581E	GAA	1
																																			p.E2582	E	c.7744_7746	gag	c.7746G>A	p.E2582=	GAA	1
																																			p.G2584	G	c.7750_7752	ggg	c.7750G>A	p.G2584R	AGG	1
																																			p.G2584	G	c.7750_7752	ggg	c.7750G>T	p.G2584W	TGG	1
																																			p.G2584	G	c.7750_7752	ggg	c.7751G>T	p.G2584V	GTG	1
																																			p.G2584	G	c.7750_7752	ggg	c.7752G>A	p.G2584=	GGA	1
																																			p.V2587	V	c.7759_7761	gtt	c.7759G>C	p.V2587L	CTT	1
																																			p.P2588	P	c.7762_7764	cct	c.7762C>T	p.P2588S	TCT	1
																																			p.P2588	P	c.7762_7764	cct	c.7763C>A	p.P2588H	CAT	1
																																			p.E2589	E	c.7765_7767	gaa	c.7765G>A	p.E2589K	AAA	2
																																			p.P2598	P	c.7792_7794	cct	c.7792C>T	p.P2598S	TCT	1
																																			p.A2599	A	c.7795_7797	gcc	c.7795G>T	p.A2599S	TCC	1
																																			p.A2599	A	c.7795_7797	gcc	c.7797C>T	p.A2599=	GCT	1
																																			p.L2604	L	c.7810_7812	ctt	c.7810C>T	p.L2604F	TTT	1
																																			p.Q2605	Q	c.7813_7815	cag	c.7813C>T	p.Q2605*	TAG	1
																																			p.A2606	A	c.7816_7818	gct	c.7816G>A	p.A2606T	ACT	1
																																			p.A2606	A	c.7816_7818	gct	c.7817C>T	p.A2606V	GTT	2
																																			p.Q2608	Q	c.7822_7824	cag	c.7823A>G	p.Q2608R	CGG	1
																																			p.A2610	A	c.7828_7830	gct	c.7828G>A	p.A2610T	ACT	1
																																			p.T2611	T	c.7831_7833	acc	c.7832C>A	p.T2611N	AAC	1
																																			p.F2612	F	c.7834_7836	ttc	c.7836C>T	p.F2612=	TTT	1
																																			p.Q2613	Q	c.7837_7839	cag	c.7838A>G	p.Q2613R	CGG	1
																																			p.D2616	D	c.7846_7848	gat	c.7846G>C	p.D2616H	CAT	1
																																			p.F2617	F	c.7849_7851	ttt	c.7850T>G	p.F2617C	TGT	1
																																			p.P2620	P	c.7858_7860	ccc	c.7859C>T	p.P2620L	CTC	1
																																			p.D2623	D	c.7867_7869	gat	c.7867G>A	p.D2623N	AAT	1
																																			p.L2624	L	c.7870_7872	ttg	c.7870T>A	p.L2624M	ATG	1
																																			p.L2624	L	c.7870_7872	ttg	c.7872G>C	p.L2624F	TTC	1
																																			p.R2625	R	c.7873_7875	agg	c.7874G>A	p.R2625K	AAG	1
																																			p.P2627	P	c.7879_7881	cca	c.7879C>T	p.P2627S	TCA	1
																																			p.P2627	P	c.7879_7881	cca	c.7880C>T	p.P2627L	CTA	2
																																			p.S2628	S	c.7882_7884	tca	c.7883C>G	p.S2628*	TGA	1
																																			p.S2628	S	c.7882_7884	tca	c.7883C>T	p.S2628L	TTA	1
																																			p.S2628	S	c.7882_7884	tca	c.7884A>G	p.S2628=	TCG	1
																																			p.I2631	I	c.7891_7893	ata	c.7893A>G	p.I2631M	ATG	1
																																			p.F2633	F	c.7897_7899	ttc	c.7897T>C	p.F2633L	CTC	1
																																			p.F2633	F	c.7897_7899	ttc	c.7897T>G	p.F2633V	GTC	2
																																			p.F2633	F	c.7897_7899	ttc	c.7899C>A	p.F2633L	TTA	1
																																			p.K2637	K	c.7909_7911	aaa	c.7909A>C	p.K2637Q	CAA	1
																																			p.N2638	N	c.7912_7914	aat	c.7913A>C	p.N2638T	ACT	1
																																			p.I2641	I	c.7921_7923	atc	c.7921A>C	p.I2641L	CTC	1
																																			p.I2641	I	c.7921_7923	atc	c.7923C>T	p.I2641=	ATT	3
																																			p.P2642	P	c.7924_7926	cca	c.7924C>T	p.P2642S	TCA	4
																																			p.P2642	P	c.7924_7926	cca	c.7925C>T	p.P2642L	CTA	3
																																			p.S2643	S	c.7927_7929	tcc	c.7928C>T	p.S2643F	TTC	2
																																			p.R2644	R	c.7930_7932	agg	c.7932G>A	p.R2644=	AGA	3
																																			p.S2646	S	c.7936_7938	tcc	c.7937C>T	p.S2646F	TTC	2
																																			p.S2646	S	c.7936_7938	tcc	c.7938C>A	p.S2646=	TCA	1
																																			p.S2646	S	c.7936_7938	tcc	c.7938C>T	p.S2646=	TCT	1
																																			p.E2649	E	c.7945_7947	gaa	c.7945G>A	p.E2649K	AAA	2
																																			p.I2652	I	c.7954_7956	atc	c.7956C>T	p.I2652=	ATT	1
																																			p.L2653	L	c.7957_7959	ctt	c.7957C>A	p.L2653I	ATT	1
																																			p.N2654	N	c.7960_7962	aac	c.7961A>T	p.N2654I	ATC	1
																																			p.N2654	N	c.7960_7962	aac	c.7962C>A	p.N2654K	AAA	1
																																			p.P2659	P	c.7975_7977	cct	c.7975C>T	p.P2659S	TCT	1
																																			p.S2660	S	c.7978_7980	tcc	c.7979C>T	p.S2660F	TTC	1
																																			p.S2660	S	c.7978_7980	tcc	c.7980C>T	p.S2660=	TCT	1
																																			p.I2663	I	c.7987_7989	att	c.7987A>G	p.I2663V	GTT	1
																																			p.E2667	E	c.7999_8001	gaa	c.7999G>C	p.E2667Q	CAA	1
																																			p.M2668	M	c.8002_8004	atg	c.8004G>A	p.M2668I	ATA	1
																																			p.K2671	K	c.8011_8013	aag	c.8011A>G	p.K2671E	GAG	1
																																			p.K2671	K	c.8011_8013	aag	c.8013G>A	p.K2671=	AAA	1
																																			p.K2671	K	c.8011_8013	aag	c.8013G>T	p.K2671N	AAT	1
																																			p.I2673	I	c.8017_8019	atc	c.8019C>G	p.I2673M	ATG	1
																																			p.R2674	R	c.8020_8022	aga	c.8021G>A	p.R2674K	AAA	2
																																			p.D2677	D	c.8029_8031	gac	c.8031C>T	p.D2677=	GAT	1
																																			p.Q2678	Q	c.8032_8034	cag	c.8033A>G	p.Q2678R	CGG	1
																																			p.Q2678	Q	c.8032_8034	cag	c.8034G>A	p.Q2678=	CAA	2
																																			p.L2680	L	c.8038_8040	ctg	c.8040G>A	p.L2680=	CTA	1
																																			p.S2682	S	c.8044_8046	agt	c.8045G>A	p.S2682N	AAT	1
																																			p.W2686	W	c.8056_8058	tgg	c.8057G>T	p.W2686L	TTG	1
																																			p.P2687	P	c.8059_8061	ccc	c.8061C>A	p.P2687=	CCA	1
																																			p.P2689	P	c.8065_8067	cca	c.8065C>T	p.P2689S	TCA	1
																																			p.I2691	I	c.8071_8073	ata	c.8073A>G	p.I2691M	ATG	2
																																			p.L2693	L	c.8077_8079	ctc	c.8077C>T	p.L2693F	TTC	2
																																			p.L2693	L	c.8077_8079	ctc	c.8079C>T	p.L2693=	CTT	1
																																			p.D2695	D	c.8083_8085	gat	c.8083G>T	p.D2695Y	TAT	1
																																			p.L2696	L	c.8086_8088	ctg	c.8088G>A	p.L2696=	CTA	2
																																			p.V2698	V	c.8092_8094	gtg	c.8093T>G	p.V2698G	GGG	1
																																			p.V2698	V	c.8092_8094	gtg	c.8094G>A	p.V2698=	GTA	1
																																			p.P2702	P	c.8104_8106	cct	c.8106T>A	p.P2702=	CCA	1
																																			p.A2704	A	c.8110_8112	gcg	c.8111C>A	p.A2704E	GAG	1
																																			p.R2705	R	c.8113_8115	aga	c.8113A>C	p.R2705=	CGA	1
																																			p.R2705	R	c.8113_8115	aga	c.8113A>T	p.R2705*	TGA	1
																																			p.L2708	L	c.8122_8124	ctg	c.8122C>T	p.L2708=	TTG	1
																																			p.L2708	L	c.8122_8124	ctg	c.8124G>A	p.L2708=	CTA	1
																																			p.F2711	F	c.8131_8133	ttc	c.8133C>A	p.F2711L	TTA	1
																																			p.R2712	R	c.8134_8136	cgt	c.8134C>A	p.R2712S	AGT	1
																																			p.E2715	E	c.8143_8145	gaa	c.8143G>T	p.E2715*	TAA	1
																																			p.E2720	E	c.8158_8160	gaa	c.8158G>A	p.E2720K	AAA	1
																																			p.F2721	F	c.8161_8163	ttc	c.8163C>T	p.F2721=	TTT	1
																																			p.I2723	I	c.8167_8169	atc	c.8169C>A	p.I2723=	ATA	1
																																			p.P2724	P	c.8170_8172	cca	c.8170C>A	p.P2724T	ACA	1
																																			p.N2727	N	c.8179_8181	aac	c.8180A>G	p.N2727S	AGC	1
																																			p.D2730	D	c.8188_8190	gat	c.8188G>A	p.D2730N	AAT	2
																																			p.P2734	P	c.8200_8202	cct	c.8200C>T	p.P2734S	TCT	2
																																			p.P2734	P	c.8200_8202	cct	c.8202T>C	p.P2734=	CCC	1
																																			p.D2735	D	c.8203_8205	gac	c.8203G>C	p.D2735H	CAC	1
																																			p.D2735	D	c.8203_8205	gac	c.8203G>T	p.D2735Y	TAC	1
																																			p.D2735	D	c.8203_8205	gac	c.8204A>C	p.D2735A	GCC	1
																																			p.L2736	L	c.8206_8208	ctt	c.8206C>T	p.L2736F	TTT	1
																																			p.H2737	H	c.8209_8211	cac	c.8210A>T	p.H2737L	CTC	1
																																			p.P2739	P	c.8215_8217	cca	c.8216C>T	p.P2739L	CTA	4
																																			p.E2740	E	c.8218_8220	gaa	c.8219A>G	p.E2740G	GGA	1
																																			p.F2741	F	c.8221_8223	ttc	c.8223C>T	p.F2741=	TTT	2
																																			p.Q2742	Q	c.8224_8226	cag	c.8224C>T	p.Q2742*	TAG	3
																																			p.H2745	H	c.8233_8235	cac	c.8233C>T	p.H2745Y	TAC	1
																																			p.H2748	H	c.8242_8244	cac	c.8243A>G	p.H2748R	CGC	1
																																			p.T2749	T	c.8245_8247	aca	c.8245A>G	p.T2749A	GCA	1
																																			p.E2751	E	c.8251_8253	gaa	c.8251G>A	p.E2751K	AAA	1
																																			p.V2752	V	c.8254_8256	gta	c.8254G>T	p.V2752L	TTA	1
																																			p.P2753	P	c.8257_8259	cct	c.8257C>T	p.P2753S	TCT	1
																																			p.G2756	G	c.8266_8268	ggc	c.8266G>A	p.G2756S	AGC	1
																																			p.L2758	L	c.8272_8274	cta	c.8274A>C	p.L2758=	CTC	2
																																			p.L2762	L	c.8284_8286	ctg	c.8286G>A	p.L2762=	CTA	2
																																			p.Q2765	Q	c.8293_8295	caa	c.8295A>T	p.Q2765H	CAT	1
																																			p.S2766	S	c.8296_8298	tct	c.8297C>A	p.S2766Y	TAT	1
																																			p.F2769	F	c.8305_8307	ttc	c.8307C>T	p.F2769=	TTT	3
																																			p.D2772	D	c.8314_8316	gat	c.8315A>T	p.D2772V	GTT	1
																																			p.A2773	A	c.8317_8319	gca	c.8319A>G	p.A2773=	GCG	1
																																			p.D2776	D	c.8326_8328	gac	c.8328C>T	p.D2776=	GAT	1
																																			p.G2778	G	c.8332_8334	ggg	c.8332G>T	p.G2778W	TGG	1
																																			p.G2778	G	c.8332_8334	ggg	c.8334G>A	p.G2778=	GGA	2
																																			p.N2779	N	c.8335_8337	aat	c.8336A>T	p.N2779I	ATT	1
																																			p.G2780	G	c.8338_8340	gga	c.8338G>A	p.G2780R	AGA	1
																																			p.S2783	S	c.8347_8349	tca	c.8347T>A	p.S2783T	ACA	1
																																			p.N2785	N	c.8353_8355	aac	c.8353A>C	p.N2785H	CAC	2
																																			p.N2785	N	c.8353_8355	aac	c.8353A>T	p.N2785Y	TAC	1
																																			p.A2795	A	c.8383_8385	gcc	c.8383G>T	p.A2795S	TCC	1
																																			p.A2795	A	c.8383_8385	gcc	c.8385C>A	p.A2795=	GCA	1
																																			p.G2797	G	c.8389_8391	gga	c.8389G>A	p.G2797R	AGA	4
																																			p.E2798	E	c.8392_8394	gag	c.8392G>A	p.E2798K	AAG	1
																																			p.E2798	E	c.8392_8394	gag	c.8392G>C	p.E2798Q	CAG	2
																																			p.S2799	S	c.8395_8397	tcc	c.8397C>T	p.S2799=	TCT	1
																																			p.E2802	E	c.8404_8406	gaa	c.8404G>A	p.E2802K	AAA	1
																																			p.L2804	L	c.8410_8412	ctc	c.8412C>A	p.L2804=	CTA	1
																																			p.L2804	L	c.8410_8412	ctc	c.8412C>T	p.L2804=	CTT	1
																																			p.N2811	N	c.8431_8433	aat	c.8432A>T	p.N2811I	ATT	2
																																			p.A2812	A	c.8434_8436	gca	c.8434G>T	p.A2812S	TCA	1
																																			p.A2812	A	c.8434_8436	gca	c.8435C>T	p.A2812V	GTA	1
																																			p.N2816	N	c.8446_8448	aac	c.8447A>C	p.N2816T	ACC	1
																																			p.P2817	P	c.8449_8451	cct	c.8449C>T	p.P2817S	TCT	1
																																			p.I2819	I	c.8455_8457	att	c.8455A>T	p.I2819F	TTT	1
																																			p.P2821	P	c.8461_8463	ccg	c.8461C>T	p.P2821S	TCG	1
																																			p.A2823	A	c.8467_8469	gct	c.8469T>A	p.A2823=	GCA	1
																																			p.L2824	L	c.8470_8472	ctg	c.8472G>A	p.L2824=	CTA	1
																																			p.E2826	E	c.8476_8478	gag	c.8477A>G	p.E2826G	GGG	1
																																			p.V2828	V	c.8482_8484	gtg	c.8484G>A	p.V2828=	GTA	1
																																			p.S2832	S	c.8494_8496	agc	c.8495G>A	p.S2832N	AAC	1
																																			p.R2836	R	c.8506_8508	aga	c.8507G>A	p.R2836K	AAA	3
																																			p.R2836	R	c.8506_8508	aga	c.8507G>T	p.R2836I	ATA	1
																																			p.G2840	G	c.8518_8520	ggg	c.8518G>T	p.G2840W	TGG	1
																																			p.G2840	G	c.8518_8520	ggg	c.8519G>T	p.G2840V	GTG	1
																																			p.G2840	G	c.8518_8520	ggg	c.8520G>A	p.G2840=	GGA	1
																																			p.G2840	G	c.8518_8520	ggg	c.8520G>T	p.G2840=	GGT	1
																																			p.E2842	E	c.8524_8526	gaa	c.8524G>A	p.E2842K	AAA	1
																																			p.E2842	E	c.8524_8526	gaa	c.8525A>G	p.E2842G	GGA	1
																																			p.G2847	G	c.8539_8541	gga	c.8539G>C	p.G2847R	CGA	1
																																			p.G2847	G	c.8539_8541	gga	c.8540G>T	p.G2847V	GTA	1
																																			p.N2848	N	c.8542_8544	aat	c.8543A>C	p.N2848T	ACT	1
																																			p.E2851	E	c.8551_8553	gag	c.8551G>A	p.E2851K	AAG	1
																																			p.E2851	E	c.8551_8553	gag	c.8552A>C	p.E2851A	GCG	1
																																			p.S2854	S	c.8560_8562	tca	c.8560T>G	p.S2854A	GCA	1
																																			p.S2854	S	c.8560_8562	tca	c.8561C>T	p.S2854L	TTA	1
																																			p.E2863	E	c.8587_8589	gaa	c.8587G>A	p.E2863K	AAA	2
																																			p.E2863	E	c.8587_8589	gaa	c.8587G>C	p.E2863Q	CAA	1
																																			p.T2866	T	c.8596_8598	aca	c.8596A>G	p.T2866A	GCA	1
																																			p.E2868	E	c.8602_8604	gag	c.8602G>C	p.E2868Q	CAG	1
																																			p.S2870	S	c.8608_8610	agt	c.8609G>A	p.S2870N	AAT	1
																																			p.G2872	G	c.8614_8616	gga	c.8614G>A	p.G2872R	AGA	4
																																			p.V2873	V	c.8617_8619	gtg	c.8619G>C	p.V2873=	GTC	3
																																			p.I2877	I	c.8629_8631	ata	c.8631A>T	p.I2877=	ATT	1
																																			p.N2879	N	c.8635_8637	aat	c.8635A>T	p.N2879Y	TAT	1
																																			p.Q2880	Q	c.8638_8640	cag	c.8638C>T	p.Q2880*	TAG	1
																																			p.L2881	L	c.8641_8643	ctt	c.8642T>C	p.L2881P	CCT	1
																																			p.T2882	T	c.8644_8646	acc	c.8645C>T	p.T2882I	ATC	1
																																			p.F2890	F	c.8668_8670	ttc	c.8670C>A	p.F2890L	TTA	3
																																			p.H2891	H	c.8671_8673	cac	c.8671C>A	p.H2891N	AAC	1
																																			p.L2893	L	c.8677_8679	ttg	c.8679G>T	p.L2893F	TTT	1
																																			p.P2896	P	c.8686_8688	ccc	c.8687C>T	p.P2896L	CTC	2
																																			p.F2900	F	c.8698_8700	ttc	c.8700C>A	p.F2900L	TTA	1
																																			p.S2902	S	c.8704_8706	agt	c.8704A>T	p.S2902C	TGT	1
																																			p.I2910	I	c.8728_8730	atc	c.8728A>G	p.I2910V	GTC	1
																																			p.L2913	L	c.8737_8739	ctg	c.8738T>G	p.L2913R	CGG	1
																																			p.H2918	H	c.8752_8754	cac	c.8753A>G	p.H2918R	CGC	1
																																			p.S2923	S	c.8767_8769	tct	c.8768C>A	p.S2923Y	TAT	1
																																			p.G2925	G	c.8773_8775	gga	c.8773G>A	p.G2925R	AGA	1
																																			p.G2925	G	c.8773_8775	gga	c.8774G>A	p.G2925E	GAA	1
																																			p.G2927	G	c.8779_8781	ggg	c.8779G>T	p.G2927W	TGG	1
																																			p.S2928	S	c.8782_8784	tca	c.8784A>G	p.S2928=	TCG	1
																																			p.W2929	W	c.8785_8787	tgg	c.8786G>A	p.W2929*	TAG	1
																																			p.W2929	W	c.8785_8787	tgg	c.8787G>A	p.W2929*	TGA	1
																																			p.K2930	K	c.8788_8790	aaa	c.8790A>C	p.K2930N	AAC	1
																																			p.W2931	W	c.8791_8793	tgg	c.8793G>A	p.W2931*	TGA	1
																																			p.C2933	C	c.8797_8799	tgc	c.8799C>T	p.C2933=	TGT	1
																																			p.P2934	P	c.8800_8802	ccc	c.8801C>A	p.P2934H	CAC	1
																																			p.R2935	R	c.8803_8805	aga	c.8804G>A	p.R2935K	AAA	1
																																			p.G2940	G	c.8818_8820	gga	c.8818G>A	p.G2940R	AGA	3
																																			p.G2940	G	c.8818_8820	gga	c.8819G>A	p.G2940E	GAA	1
																																			p.G2940	G	c.8818_8820	gga	c.8819G>T	p.G2940V	GTA	3
																																			p.T2941	T	c.8821_8823	aca	c.8822C>A	p.T2941K	AAA	1
																																			p.H2942	H	c.8824_8826	cat	c.8825A>G	p.H2942R	CGT	1
																																			p.E2943	E	c.8827_8829	gaa	c.8827G>A	p.E2943K	AAA	1
																																			p.S2947	S	c.8839_8841	agt	c.8840G>C	p.S2947T	ACT	1
																																			p.S2947	S	c.8839_8841	agt	c.8840G>T	p.S2947I	ATT	1
																																			p.S2947	S	c.8839_8841	agt	c.8841T>G	p.S2947R	AGG	1
																																			p.F2948	F	c.8842_8844	ttc	c.8843T>A	p.F2948Y	TAC	1
																																			p.F2948	F	c.8842_8844	ttc	c.8844C>T	p.F2948=	TTT	2
																																			p.T2949	T	c.8845_8847	acc	c.8846C>T	p.T2949I	ATC	1
																																			p.G2952	G	c.8854_8856	gga	c.8855G>A	p.G2952E	GAA	1
																																			p.T2955	T	c.8863_8865	act	c.8863A>G	p.T2955A	GCT	1
																																			p.T2955	T	c.8863_8865	act	c.8865T>G	p.T2955=	ACG	1
																																			p.S2956	S	c.8866_8868	tcc	c.8867C>T	p.S2956F	TTC	2
																																			p.F2957	F	c.8869_8871	ttt	c.8869T>A	p.F2957I	ATT	1
																																			p.G2958	G	c.8872_8874	gga	c.8873G>A	p.G2958E	GAA	2
																																			p.G2958	G	c.8872_8874	gga	c.8874A>G	p.G2958=	GGG	1
																																			p.K2962	K	c.8884_8886	aag	c.8886G>T	p.K2962N	AAT	1
																																			p.H2967	H	c.8899_8901	cac	c.8901C>T	p.H2967=	CAT	1
																																			p.R2969	R	c.8905_8907	aga	c.8906G>A	p.R2969K	AAA	3
																																			p.Q2972	Q	c.8914_8916	caa	c.8914C>A	p.Q2972K	AAA	1
																																			p.L2974	L	c.8920_8922	ttg	c.8920T>G	p.L2974V	GTG	1
																																			p.E2977	E	c.8929_8931	gaa	c.8929G>A	p.E2977K	AAA	2
																																			p.S2980	S	c.8938_8940	tcc	c.8939C>T	p.S2980F	TTC	2
																																			p.L2981	L	c.8941_8943	ctc	c.8941C>T	p.L2981F	TTC	1
																																			p.L2981	L	c.8941_8943	ctc	c.8943C>T	p.L2981=	CTT	1
																																			p.N2982	N	c.8944_8946	aac	c.8946C>G	p.N2982K	AAG	4
																																			p.Q2989	Q	c.8965_8967	caa	c.8965C>T	p.Q2989*	TAA	2
																																			p.S2990	S	c.8968_8970	tca	c.8969C>T	p.S2990L	TTA	1
																																			p.D2993	D	c.8977_8979	gat	c.8977G>C	p.D2993H	CAT	1
																																			p.H2996	H	c.8986_8988	cat	c.8986C>A	p.H2996N	AAT	1
																																			p.A3004	A	c.9010_9012	gct	c.9010G>T	p.A3004S	TCT	1
																																			p.A3004	A	c.9010_9012	gct	c.9011C>A	p.A3004D	GAT	1
																																			p.G3006	G	c.9016_9018	ggc	c.9016G>T	p.G3006C	TGC	3
																																			p.G3006	G	c.9016_9018	ggc	c.9017G>T	p.G3006V	GTC	1
																																			p.G3006	G	c.9016_9018	ggc	c.9018C>T	p.G3006=	GGT	1
																																			p.M3007	M	c.9019_9021	atg	c.9019A>G	p.M3007V	GTG	1
																																			p.L3009	L	c.9025_9027	ctg	c.9026T>A	p.L3009Q	CAG	1
																																			p.G3011	G	c.9031_9033	gga	c.9032G>A	p.G3011E	GAA	1
																																			p.G3013	G	c.9037_9039	ggg	c.9039G>A	p.G3013=	GGA	1
																																			p.K3014	K	c.9040_9042	aag	c.9042G>T	p.K3014N	AAT	1
																																			p.A3015	A	c.9043_9045	gca	c.9044C>A	p.A3015E	GAA	1
																																			p.E3016	E	c.9046_9048	gag	c.9046G>T	p.E3016*	TAG	1
																																			p.G3019	G	c.9055_9057	ggg	c.9056G>A	p.G3019E	GAG	2
																																			p.G3019	G	c.9055_9057	ggg	c.9057G>T	p.G3019=	GGT	1
																																			p.H3021	H	c.9061_9063	cat	c.9061C>A	p.H3021N	AAT	1
																																			p.D3022	D	c.9064_9066	gat	c.9064G>A	p.D3022N	AAT	1
																																			p.D3022	D	c.9064_9066	gat	c.9064G>T	p.D3022Y	TAT	1
																																			p.G3027	G	c.9079_9081	gga	c.9080G>A	p.G3027E	GAA	1
																																			p.K3028	K	c.9082_9084	aag	c.9082A>G	p.K3028E	GAG	1
																																			p.I3030	I	c.9088_9090	att	c.9088A>G	p.I3030V	GTT	1
																																			p.I3030	I	c.9088_9090	att	c.9090T>A	p.I3030=	ATA	1
																																			p.K3034	K	c.9100_9102	aaa	c.9102A>G	p.K3034=	AAG	1
																																			p.S3036	S	c.9106_9108	tct	c.9107C>A	p.S3036Y	TAT	4
																																			p.L3037	L	c.9109_9111	ctt	c.9111T>A	p.L3037=	CTA	1
																																			p.S3040	S	c.9118_9120	tca	c.9119C>T	p.S3040L	TTA	1
																																			p.A3048	A	c.9142_9144	gca	c.9142G>A	p.A3048T	ACA	1
																																			p.N3052	N	c.9154_9156	aat	c.9154A>C	p.N3052H	CAT	1
																																			p.E3053	E	c.9157_9159	gaa	c.9157G>A	p.E3053K	AAA	1
																																			p.E3053	E	c.9157_9159	gaa	c.9157G>T	p.E3053*	TAA	1
																																			p.G3054	G	c.9160_9162	ggg	c.9160G>T	p.G3054W	TGG	2
																																			p.G3054	G	c.9160_9162	ggg	c.9162G>T	p.G3054=	GGT	1
																																			p.L3056	L	c.9166_9168	ttg	c.9168G>A	p.L3056=	TTA	1
																																			p.K3057	K	c.9169_9171	aaa	c.9170A>T	p.K3057I	ATA	1
																																			p.P3061	P	c.9181_9183	cca	c.9182C>T	p.P3061L	CTA	1
																																			p.L3062	L	c.9184_9186	tta	c.9185T>G	p.L3062*	TGA	1
																																			p.R3063	R	c.9187_9189	agg	c.9188G>A	p.R3063K	AAG	1
																																			p.T3065	T	c.9193_9195	aca	c.9194C>T	p.T3065I	ATA	1
																																			p.F3070	F	c.9208_9210	ttc	c.9210C>T	p.F3070=	TTT	1
																																			p.A3075	A	c.9223_9225	gca	c.9223G>A	p.A3075T	ACA	1
																																			p.Q3084	Q	c.9250_9252	caa	c.9252A>C	p.Q3084H	CAC	1
																																			p.W3087	W	c.9259_9261	tgg	c.9261G>T	p.W3087C	TGT	2
																																			p.Q3088	Q	c.9262_9264	caa	c.9262C>A	p.Q3088K	AAA	1
																																			p.Q3088	Q	c.9262_9264	caa	c.9262C>T	p.Q3088*	TAA	2
																																			p.Q3095	Q	c.9283_9285	cag	c.9284A>G	p.Q3095R	CGG	2
																																			p.Q3095	Q	c.9283_9285	cag	c.9285G>C	p.Q3095H	CAC	1
																																			p.K3097	K	c.9289_9291	aag	c.9290A>C	p.K3097T	ACG	1
																																			p.K3097	K	c.9289_9291	aag	c.9290A>G	p.K3097R	AGG	1
																																			p.F3102	F	c.9304_9306	ttc	c.9304T>G	p.F3102V	GTC	1
																																			p.F3102	F	c.9304_9306	ttc	c.9306C>A	p.F3102L	TTA	3
																																			p.A3104	A	c.9310_9312	gct	c.9311C>T	p.A3104V	GTT	1
																																			p.G3105	G	c.9313_9315	gga	c.9313G>T	p.G3105*	TGA	1
																																			p.G3105	G	c.9313_9315	gga	c.9314G>A	p.G3105E	GAA	2
																																			p.G3105	G	c.9313_9315	gga	c.9314G>C	p.G3105A	GCA	1
																																			p.I3110	I	c.9328_9330	att	c.9329T>A	p.I3110N	AAT	1
																																			p.M3111	M	c.9331_9333	atg	c.9331A>G	p.M3111V	GTG	1
																																			p.E3112	E	c.9334_9336	gag	c.9336G>A	p.E3112=	GAA	1
																																			p.V3115	V	c.9343_9345	gta	c.9343G>A	p.V3115I	ATA	1
																																			p.G3116	G	c.9346_9348	gga	c.9346G>T	p.G3116*	TGA	2
																																			p.G3116	G	c.9346_9348	gga	c.9347G>A	p.G3116E	GAA	1
																																			p.E3120	E	c.9358_9360	gaa	c.9358G>T	p.E3120*	TAA	2
																																			p.A3121	A	c.9361_9363	gca	c.9362C>G	p.A3121G	GGA	1
																																			p.L3123	L	c.9367_9369	ctg	c.9367C>T	p.L3123=	TTG	2
																																			p.D3124	D	c.9370_9372	gat	c.9371A>G	p.D3124G	GGT	1
																																			p.P3129	P	c.9385_9387	cct	c.9386C>A	p.P3129H	CAT	1
																																			p.P3129	P	c.9385_9387	cct	c.9386C>G	p.P3129R	CGT	1
																																			p.P3133	P	c.9397_9399	cct	c.9397C>T	p.P3133S	TCT	3
																																			p.L3137	L	c.9409_9411	cta	c.9410T>C	p.L3137P	CCA	1
																																			p.P3138	P	c.9412_9414	cct	c.9413C>T	p.P3138L	CTT	2
																																			p.T3140	T	c.9418_9420	aca	c.9419C>A	p.T3140K	AAA	1
																																			p.I3141	I	c.9421_9423	ata	c.9421A>G	p.I3141V	GTA	1
																																			p.I3142	I	c.9424_9426	atc	c.9426C>T	p.I3142=	ATT	1
																																			p.P3145	P	c.9433_9435	cct	c.9434C>T	p.P3145L	CTT	1
																																			p.L3147	L	c.9439_9441	ctg	c.9439C>G	p.L3147V	GTG	1
																																			p.L3147	L	c.9439_9441	ctg	c.9441G>A	p.L3147=	CTA	1
																																			p.D3149	D	c.9445_9447	gat	c.9445G>A	p.D3149N	AAT	3
																																			p.D3149	D	c.9445_9447	gat	c.9445G>T	p.D3149Y	TAT	3
																																			p.F3150	F	c.9448_9450	ttc	c.9450C>A	p.F3150L	TTA	2
																																			p.F3150	F	c.9448_9450	ttc	c.9450C>T	p.F3150=	TTT	1
																																			p.W3153	W	c.9457_9459	tgg	c.9458G>T	p.W3153L	TTG	1
																																			p.W3153	W	c.9457_9459	tgg	c.9459G>A	p.W3153*	TGA	1
																																			p.E3154	E	c.9460_9462	gaa	c.9460G>A	p.E3154K	AAA	4
																																			p.G3157	G	c.9469_9471	ggc	c.9469G>A	p.G3157S	AGC	1
																																			p.G3157	G	c.9469_9471	ggc	c.9471C>A	p.G3157=	GGA	1
																																			p.L3158	L	c.9472_9474	ttg	c.9474G>C	p.L3158F	TTC	1
																																			p.K3159	K	c.9475_9477	aag	c.9477G>T	p.K3159N	AAT	1
																																			p.E3160	E	c.9478_9480	gaa	c.9478G>A	p.E3160K	AAA	3
																																			p.S3168	S	c.9502_9504	tca	c.9503C>A	p.S3168*	TAA	1
																																			p.S3172	S	c.9514_9516	agt	c.9516T>C	p.S3172=	AGC	1
																																			p.A3175	A	c.9523_9525	gct	c.9523G>A	p.A3175T	ACT	1
																																			p.A3175	A	c.9523_9525	gct	c.9525T>A	p.A3175=	GCA	1
																																			p.Q3176	Q	c.9526_9528	cag	c.9527A>G	p.Q3176R	CGG	1
																																			p.Q3176	Q	c.9526_9528	cag	c.9528G>A	p.Q3176=	CAA	1
																																			p.N3180	N	c.9538_9540	aac	c.9539A>G	p.N3180S	AGC	1
																																			p.P3189	P	c.9565_9567	cct	c.9565C>T	p.P3189S	TCT	2
																																			p.L3193	L	c.9577_9579	ctt	c.9577C>T	p.L3193F	TTT	1
																																			p.C3194	C	c.9580_9582	tgt	c.9581G>T	p.C3194F	TTT	1
																																			p.E3195	E	c.9583_9585	gag	c.9585G>C	p.E3195D	GAC	1
																																			p.I3197	I	c.9589_9591	atc	c.9590T>C	p.I3197T	ACC	1
																																			p.I3197	I	c.9589_9591	atc	c.9591C>G	p.I3197M	ATG	1
																																			p.Q3199	Q	c.9595_9597	cag	c.9597G>C	p.Q3199H	CAC	1
																																			p.I3201	I	c.9601_9603	atc	c.9603C>G	p.I3201M	ATG	1
																																			p.N3211	N	c.9631_9633	aac	c.9632A>G	p.N3211S	AGC	1
																																			p.R3212	R	c.9634_9636	aga	c.9635G>A	p.R3212K	AAA	3
																																			p.R3212	R	c.9634_9636	aga	c.9635G>C	p.R3212T	ACA	1
																																			p.N3213	N	c.9637_9639	aac	c.9638A>G	p.N3213S	AGC	2
																																			p.L3216	L	c.9646_9648	tta	c.9648A>C	p.L3216F	TTC	1
																																			p.D3217	D	c.9649_9651	gat	c.9650A>G	p.D3217G	GGT	1
																																			p.V3219	V	c.9655_9657	gtc	c.9657C>A	p.V3219=	GTA	1
																																			p.S3222	S	c.9664_9666	tcc	c.9665C>T	p.S3222F	TTC	1
																																			p.Y3223	Y	c.9667_9669	tat	c.9667T>C	p.Y3223H	CAT	1
																																			p.E3225	E	c.9673_9675	gaa	c.9673G>T	p.E3225*	TAA	3
																																			p.T3226	T	c.9676_9678	aca	c.9676A>G	p.T3226A	GCA	1
																																			p.D3231	D	c.9691_9693	gat	c.9692A>G	p.D3231G	GGT	2
																																			p.Y3233	Y	c.9697_9699	tac	c.9698A>G	p.Y3233C	TGC	1
																																			p.A3235	A	c.9703_9705	gct	c.9703G>A	p.A3235T	ACT	1
																																			p.A3235	A	c.9703_9705	gct	c.9704C>A	p.A3235D	GAT	2
																																			p.E3236	E	c.9706_9708	gaa	c.9707A>G	p.E3236G	GGA	1
																																			p.S3238	S	c.9712_9714	tct	c.9714T>A	p.S3238=	TCA	1
																																			p.E3241	E	c.9721_9723	gag	c.9723G>A	p.E3241=	GAA	1
																																			p.L3242	L	c.9724_9726	ctc	c.9726C>T	p.L3242=	CTT	4
																																			p.P3243	P	c.9727_9729	ccc	c.9727C>T	p.P3243S	TCC	2
																																			p.R3244	R	c.9730_9732	agg	c.9732G>A	p.R3244=	AGA	1
																																			p.Q3247	Q	c.9739_9741	caa	c.9739C>G	p.Q3247E	GAA	1
																																			p.Q3247	Q	c.9739_9741	caa	c.9739C>T	p.Q3247*	TAA	1
																																			p.P3249	P	c.9745_9747	cct	c.9745C>T	p.P3249S	TCT	5
																																			p.G3250	G	c.9748_9750	gga	c.9748G>A	p.G3250R	AGA	1
																																			p.G3250	G	c.9748_9750	gga	c.9749G>A	p.G3250E	GAA	2
																																			p.V3253	V	c.9757_9759	gtt	c.9758T>C	p.V3253A	GCT	1
																																			p.P3254	P	c.9760_9762	cca	c.9760C>A	p.P3254T	ACA	1
																																			p.P3254	P	c.9760_9762	cca	c.9760C>G	p.P3254A	GCA	1
																																			p.V3255	V	c.9763_9765	gtt	c.9764T>A	p.V3255D	GAT	1
																																			p.N3257	N	c.9769_9771	aat	c.9769A>G	p.N3257D	GAT	1
																																			p.E3259	E	c.9775_9777	gaa	c.9775G>T	p.E3259*	TAA	1
																																			p.S3261	S	c.9781_9783	tct	c.9782C>T	p.S3261F	TTT	1
																																			p.P3262	P	c.9784_9786	cca	c.9785C>T	p.P3262L	CTA	1
																																			p.F3263	F	c.9787_9789	ttc	c.9789C>T	p.F3263=	TTT	1
																																			p.T3264	T	c.9790_9792	acc	c.9791C>T	p.T3264I	ATC	1
																																			p.M3267	M	c.9799_9801	atg	c.9799A>C	p.M3267L	CTG	1
																																			p.A3269	A	c.9805_9807	gca	c.9806C>T	p.A3269V	GTA	1
																																			p.G3271	G	c.9811_9813	ggc	c.9812G>C	p.G3271A	GCC	1
																																			p.V3273	V	c.9817_9819	gtg	c.9819G>A	p.V3273=	GTA	1
																																			p.P3275	P	c.9823_9825	cca	c.9823C>T	p.P3275S	TCA	1
																																			p.A3277	A	c.9829_9831	gca	c.9830C>T	p.A3277V	GTA	1
																																			p.S3282	S	c.9844_9846	agt	c.9845G>A	p.S3282N	AAT	1
																																			p.F3283	F	c.9847_9849	ttc	c.9849C>T	p.F3283=	TTT	1
																																			p.S3284	S	c.9850_9852	tcc	c.9851C>T	p.S3284F	TTC	2
																																			p.G3287	G	c.9859_9861	ggt	c.9859G>A	p.G3287S	AGT	1
																																			p.S3294	S	c.9880_9882	tca	c.9881C>A	p.S3294*	TAA	2
																																			p.S3294	S	c.9880_9882	tca	c.9881C>T	p.S3294L	TTA	1
																																			p.S3294	S	c.9880_9882	tca	c.9882A>C	p.S3294=	TCC	1
																																			p.L3299	L	c.9895_9897	ctg	c.9895C>T	p.L3299=	TTG	2
																																			p.E3303	E	c.9907_9909	gag	c.9907G>A	p.E3303K	AAG	2
																																			p.E3303	E	c.9907_9909	gag	c.9909G>A	p.E3303=	GAA	1
																																			p.L3304	L	c.9910_9912	ctg	c.9912G>A	p.L3304=	CTA	1
																																			p.P3305	P	c.9913_9915	cca	c.9914C>A	p.P3305Q	CAA	1
																																			p.V3306	V	c.9916_9918	gtc	c.9916G>A	p.V3306I	ATC	1
																																			p.L3307	L	c.9919_9921	ctt	c.9920T>G	p.L3307R	CGT	1
																																			p.L3307	L	c.9919_9921	ctt	c.9921T>C	p.L3307=	CTC	2
																																			p.H3308	H	c.9922_9924	cat	c.9922C>T	p.H3308Y	TAT	1
																																			p.H3308	H	c.9922_9924	cat	c.9923A>G	p.H3308R	CGT	1
																																			p.H3308	H	c.9922_9924	cat	c.9924T>C	p.H3308=	CAC	1
																																			p.P3310	P	c.9928_9930	cct	c.9928C>T	p.P3310S	TCT	1
																																			p.K3314	K	c.9940_9942	aag	c.9941A>G	p.K3314R	AGG	1
																																			p.L3315	L	c.9943_9945	ctt	c.9943C>A	p.L3315I	ATT	1
																																			p.L3315	L	c.9943_9945	ctt	c.9945T>C	p.L3315=	CTC	1
																																			p.S3316	S	c.9946_9948	tct	c.9947C>A	p.S3316Y	TAT	2
																																			p.P3318	P	c.9952_9954	cca	c.9953C>A	p.P3318Q	CAA	1
																																			p.D3319	D	c.9955_9957	gat	c.9955G>A	p.D3319N	AAT	1
																																			p.K3321	K	c.9961_9963	aag	c.9963G>A	p.K3321=	AAA	2
																																			p.E3322	E	c.9964_9966	gaa	c.9964G>A	p.E3322K	AAA	2
																																			p.T3325	T	c.9973_9975	acc	c.9974C>T	p.T3325I	ATC	1
																																			p.H3328	H	c.9982_9984	cat	c.9982C>T	p.H3328Y	TAT	1
																																			p.I3329	I	c.9985_9987	att	c.9986T>C	p.I3329T	ACT	1
																																			p.F3330	F	c.9988_9990	ttt	c.9988T>G	p.F3330V	GTT	1
																																			p.I3331	I	c.9991_9993	att	c.9991A>G	p.I3331V	GTT	1
																																			p.P3332	P	c.9994_9996	cct	c.9994C>T	p.P3332S	TCT	1
																																			p.A3333	A	c.9997_9999	gcc	c.9997G>A	p.A3333T	ACC	1
																																			p.A3333	A	c.9997_9999	gcc	c.9998C>T	p.A3333V	GTC	1
																																			p.T3338	T	c.10012_10014	acc	c.10012A>G	p.T3338A	GCC	1
																																			p.D3340	D	c.10018_10020	gat	c.10018G>C	p.D3340H	CAT	1
																																			p.S3342	S	c.10024_10026	tcc	c.10025C>T	p.S3342F	TTC	2
																																			p.S3345	S	c.10033_10035	tca	c.10034C>T	p.S3345L	TTA	2
																																			p.V3347	V	c.10039_10041	gtc	c.10040T>G	p.V3347G	GGC	1
																																			p.T3352	T	c.10054_10056	acc	c.10055C>T	p.T3352I	ATC	1
																																			p.A3354	A	c.10060_10062	gct	c.10060G>T	p.A3354S	TCT	1
																																			p.A3354	A	c.10060_10062	gct	c.10061C>A	p.A3354D	GAT	1
																																			p.A3354	A	c.10060_10062	gct	c.10061C>T	p.A3354V	GTT	1
																																			p.H3365	H	c.10093_10095	cat	c.10094A>G	p.H3365R	CGT	1
																																			p.L3366	L	c.10096_10098	ctc	c.10096C>A	p.L3366I	ATC	1
																																			p.L3366	L	c.10096_10098	ctc	c.10098C>T	p.L3366=	CTT	1
																																			p.S3368	S	c.10102_10104	tct	c.10103C>A	p.S3368Y	TAT	1
																																			p.S3372	S	c.10114_10116	tct	c.10115C>T	p.S3372F	TTT	1
																																			p.Q3378	Q	c.10132_10134	cag	c.10134G>A	p.Q3378=	CAA	1
																																			p.E3382	E	c.10144_10146	gag	c.10146G>A	p.E3382=	GAA	1
																																			p.E3382	E	c.10144_10146	gag	c.10146G>T	p.E3382D	GAT	1
																																			p.T3385	T	c.10153_10155	aca	c.10154C>G	p.T3385R	AGA	1
																																			p.R3389	R	c.10165_10167	aga	c.10166G>C	p.R3389T	ACA	1
																																			p.R3391	R	c.10171_10173	agg	c.10171A>G	p.R3391G	GGG	2
																																			p.R3391	R	c.10171_10173	agg	c.10172G>A	p.R3391K	AAG	1
																																			p.L3393	L	c.10177_10179	ttg	c.10178T>C	p.L3393S	TCG	1
																																			p.K3394	K	c.10180_10182	aag	c.10181A>G	p.K3394R	AGG	1
																																			p.A3396	A	c.10186_10188	gcc	c.10188C>T	p.A3396=	GCT	2
																																			p.T3397	T	c.10189_10191	aca	c.10190C>T	p.T3397I	ATA	1
																																			p.S3400	S	c.10198_10200	tct	c.10199C>T	p.S3400F	TTT	1
																																			p.S3402	S	c.10204_10206	agc	c.10206C>A	p.S3402R	AGA	1
																																			p.S3402	S	c.10204_10206	agc	c.10206C>G	p.S3402R	AGG	1
																																			p.F3405	F	c.10213_10215	ttt	c.10214T>G	p.F3405C	TGT	1
																																			p.E3407	E	c.10219_10221	gag	c.10219G>C	p.E3407Q	CAG	1
																																			p.E3407	E	c.10219_10221	gag	c.10221G>T	p.E3407D	GAT	1
																																			p.S3409	S	c.10225_10227	agt	c.10227T>A	p.S3409R	AGA	1
																																			p.N3411	N	c.10231_10233	aac	c.10233C>G	p.N3411K	AAG	2
																																			p.N3411	N	c.10231_10233	aac	c.10233C>T	p.N3411=	AAT	1
																																			p.S3415	S	c.10243_10245	agc	c.10245C>G	p.S3415R	AGG	1
																																			p.T3417	T	c.10249_10251	acc	c.10251C>A	p.T3417=	ACA	1
																																			p.T3418	T	c.10252_10254	acg	c.10253C>A	p.T3418K	AAG	1
																																			p.K3419	K	c.10255_10257	aaa	c.10256A>C	p.K3419T	ACA	1
																																			p.M3421	M	c.10261_10263	atg	c.10263G>A	p.M3421I	ATA	4
																																			p.E3422	E	c.10264_10266	gaa	c.10264G>A	p.E3422K	AAA	1
																																			p.E3422	E	c.10264_10266	gaa	c.10266A>C	p.E3422D	GAC	1
																																			p.V3423	V	c.10267_10269	gtg	c.10268T>C	p.V3423A	GCG	1
																																			p.K3430	K	c.10288_10290	aaa	c.10290A>T	p.K3430N	AAT	1
																																			p.A3431	A	c.10291_10293	gcc	c.10293C>T	p.A3431=	GCT	1
																																			p.F3440	F	c.10318_10320	ttc	c.10318T>G	p.F3440V	GTC	1
																																			p.F3440	F	c.10318_10320	ttc	c.10320C>T	p.F3440=	TTT	2
																																			p.Q3442	Q	c.10324_10326	caa	c.10326A>C	p.Q3442H	CAC	1
																																			p.L3444	L	c.10330_10332	ctt	c.10331T>C	p.L3444P	CCT	1
																																			p.N3445	N	c.10333_10335	aat	c.10334A>G	p.N3445S	AGT	2
																																			p.G3446	G	c.10336_10338	gga	c.10337G>A	p.G3446E	GAA	2
																																			p.T3448	T	c.10342_10344	acc	c.10344C>T	p.T3448=	ACT	1
																																			p.S3450	S	c.10348_10350	tca	c.10349C>T	p.S3450L	TTA	1
																																			p.T3453	T	c.10357_10359	act	c.10359T>G	p.T3453=	ACG	1
																																			p.V3454	V	c.10360_10362	gtc	c.10360G>C	p.V3454L	CTC	1
																																			p.V3454	V	c.10360_10362	gtc	c.10362C>A	p.V3454=	GTA	1
																																			p.V3454	V	c.10360_10362	gtc	c.10362C>T	p.V3454=	GTT	1
																																			p.S3455	S	c.10363_10365	tct	c.10364C>A	p.S3455Y	TAT	2
																																			p.M3458	M	c.10372_10374	atg	c.10374G>A	p.M3458I	ATA	4
																																			p.E3459	E	c.10375_10377	gaa	c.10375G>A	p.E3459K	AAA	2
																																			p.D3463	D	c.10387_10389	gat	c.10387G>C	p.D3463H	CAT	1
																																			p.F3464	F	c.10390_10392	ttc	c.10392C>T	p.F3464=	TTT	1
																																			p.S3467	S	c.10399_10401	tca	c.10401A>T	p.S3467=	TCT	1
																																			p.S3471	S	c.10411_10413	tct	c.10412C>G	p.S3471C	TGT	1
																																			p.T3472	T	c.10414_10416	acc	c.10415C>A	p.T3472N	AAC	1
																																			p.T3472	T	c.10414_10416	acc	c.10416C>A	p.T3472=	ACA	1
																																			p.A3473	A	c.10417_10419	gct	c.10418C>T	p.A3473V	GTT	2
																																			p.G3475	G	c.10423_10425	gga	c.10424G>A	p.G3475E	GAA	1
																																			p.G3475	G	c.10423_10425	gga	c.10424G>C	p.G3475A	GCA	1
																																			p.A3476	A	c.10426_10428	gca	c.10427C>A	p.A3476E	GAA	1
																																			p.D3478	D	c.10432_10434	gac	c.10434C>T	p.D3478=	GAT	1
																																			p.S3482	S	c.10444_10446	agc	c.10445G>A	p.S3482N	AAC	1
																																			p.E3484	E	c.10450_10452	gaa	c.10450G>T	p.E3484*	TAA	1
																																			p.L3486	L	c.10456_10458	ctc	c.10458C>A	p.L3486=	CTA	1
																																			p.T3487	T	c.10459_10461	acc	c.10460C>T	p.T3487I	ATC	1
																																			p.T3487	T	c.10459_10461	acc	c.10461C>T	p.T3487=	ACT	1
																																			p.Y3489	Y	c.10465_10467	tac	c.10465T>C	p.Y3489H	CAC	1
																																			p.Y3489	Y	c.10465_10467	tac	c.10466A>G	p.Y3489C	TGC	1
																																			p.S3491	S	c.10471_10473	tcc	c.10472C>T	p.S3491F	TTC	1
																																			p.I3492	I	c.10474_10476	att	c.10474A>T	p.I3492F	TTT	1
																																			p.S3495	S	c.10483_10485	tct	c.10484C>G	p.S3495C	TGT	1
																																			p.T3496	T	c.10486_10488	acc	c.10488C>T	p.T3496=	ACT	1
																																			p.G3498	G	c.10492_10494	gga	c.10492G>A	p.G3498R	AGA	1
																																			p.D3499	D	c.10495_10497	gat	c.10497T>G	p.D3499E	GAG	2
																																			p.K3501	K	c.10501_10503	aag	c.10503G>T	p.K3501N	AAT	2
																																			p.G3502	G	c.10504_10506	ggt	c.10504G>A	p.G3502S	AGT	1
																																			p.G3502	G	c.10504_10506	ggt	c.10504G>T	p.G3502C	TGT	1
																																			p.G3502	G	c.10504_10506	ggt	c.10505G>A	p.G3502D	GAT	1
																																			p.S3503	S	c.10507_10509	tcg	c.10509G>T	p.S3503=	TCT	2
																																			p.L3505	L	c.10513_10515	ctt	c.10513C>A	p.L3505I	ATT	1
																																			p.L3505	L	c.10513_10515	ctt	c.10513C>T	p.L3505F	TTT	1
																																			p.S3506	S	c.10516_10518	tct	c.10517C>T	p.S3506F	TTT	1
																																			p.S3510	S	c.10528_10530	tca	c.10529C>T	p.S3510L	TTA	1
																																			p.G3511	G	c.10531_10533	gga	c.10532G>A	p.G3511E	GAA	2
																																			p.T3512	T	c.10534_10536	act	c.10535C>A	p.T3512N	AAT	2
																																			p.I3513	I	c.10537_10539	att	c.10537A>G	p.I3513V	GTT	1
																																			p.N3518	N	c.10552_10554	aac	c.10554C>A	p.N3518K	AAA	1
																																			p.L3521	L	c.10561_10563	ttg	c.10561T>A	p.L3521M	ATG	1
																																			p.N3522	N	c.10564_10566	aat	c.10566T>G	p.N3522K	AAG	1
																																			p.S3523	S	c.10567_10569	tcc	c.10569C>G	p.S3523=	TCG	1
																																			p.S3525	S	c.10573_10575	agc	c.10574G>A	p.S3525N	AAC	1
																																			p.T3526	T	c.10576_10578	aca	c.10576A>T	p.T3526S	TCA	1
																																			p.R3527	R	c.10579_10581	cgg	c.10580G>C	p.R3527P	CCG	1
																																			p.S3529	S	c.10585_10587	tca	c.10586C>T	p.S3529L	TTA	1
																																			p.T3535	T	c.10603_10605	act	c.10604C>T	p.T3535I	ATT	1
																																			p.D3539	D	c.10615_10617	gat	c.10615G>A	p.D3539N	AAT	3
																																			p.I3541	I	c.10621_10623	atc	c.10623C>G	p.I3541M	ATG	1
																																			p.W3542	W	c.10624_10626	tgg	c.10626G>T	p.W3542C	TGT	1
																																			p.N3543	N	c.10627_10629	aac	c.10627A>T	p.N3543Y	TAC	1
																																			p.N3543	N	c.10627_10629	aac	c.10629C>A	p.N3543K	AAA	1
																																			p.E3545	E	c.10633_10635	gaa	c.10633G>A	p.E3545K	AAA	1
																																			p.E3548	E	c.10642_10644	gaa	c.10642G>A	p.E3548K	AAA	4
																																			p.N3549	N	c.10645_10647	aat	c.10645A>C	p.N3549H	CAT	1
																																			p.A3551	A	c.10651_10653	gct	c.10653T>C	p.A3551=	GCC	1
																																			p.G3552	G	c.10654_10656	gga	c.10654G>A	p.G3552R	AGA	1
																																			p.G3552	G	c.10654_10656	gga	c.10654G>T	p.G3552*	TGA	1
																																			p.A3554	A	c.10660_10662	gcc	c.10660G>T	p.A3554S	TCC	1
																																			p.T3555	T	c.10663_10665	aca	c.10664C>T	p.T3555I	ATA	1
																																			p.Q3557	Q	c.10669_10671	caa	c.10669C>T	p.Q3557*	TAA	1
																																			p.S3561	S	c.10681_10683	tcc	c.10682C>T	p.S3561F	TTC	3
																																			p.S3561	S	c.10681_10683	tcc	c.10683C>T	p.S3561=	TCT	1
																																			p.E3564	E	c.10690_10692	gag	c.10690G>A	p.E3564K	AAG	1
																																			p.E3564	E	c.10690_10692	gag	c.10692G>A	p.E3564=	GAA	1
																																			p.S3566	S	c.10696_10698	agt	c.10696A>G	p.S3566G	GGT	1
																																			p.S3566	S	c.10696_10698	agt	c.10697G>T	p.S3566I	ATT	1
																																			p.T3567	T	c.10699_10701	acg	c.10700C>G	p.T3567R	AGG	1
																																			p.N3569	N	c.10705_10707	aac	c.10706A>C	p.N3569T	ACC	1
																																			p.L3571	L	c.10711_10713	tta	c.10713A>T	p.L3571F	TTT	1
																																			p.L3573	L	c.10717_10719	cta	c.10717C>T	p.L3573=	TTA	2
																																			p.E3574	E	c.10720_10722	gag	c.10722G>A	p.E3574=	GAA	1
																																			p.L3576	L	c.10726_10728	ctc	c.10726C>A	p.L3576I	ATC	1
																																			p.L3576	L	c.10726_10728	ctc	c.10728C>A	p.L3576=	CTA	2
																																			p.F3577	F	c.10729_10731	ttt	c.10729T>A	p.F3577I	ATT	2
																																			p.T3579	T	c.10735_10737	acc	c.10736C>T	p.T3579I	ATC	1
																																			p.G3581	G	c.10741_10743	gga	c.10742G>A	p.G3581E	GAA	1
																																			p.E3582	E	c.10744_10746	gaa	c.10744G>A	p.E3582K	AAA	1
																																			p.H3583	H	c.10747_10749	cat	c.10749T>G	p.H3583Q	CAG	1
																																			p.T3584	T	c.10750_10752	aca	c.10751C>A	p.T3584K	AAA	2
																																			p.A3587	A	c.10759_10761	gcc	c.10759G>A	p.A3587T	ACC	1
																																			p.L3589	L	c.10765_10767	ctg	c.10765C>A	p.L3589M	ATG	1
																																			p.E3590	E	c.10768_10770	gaa	c.10768G>T	p.E3590*	TAA	1
																																			p.L3591	L	c.10771_10773	ctc	c.10773C>T	p.L3591=	CTT	1
																																			p.S3592	S	c.10774_10776	tct	c.10776T>A	p.S3592=	TCA	1
																																			p.P3593	P	c.10777_10779	cca	c.10778C>T	p.P3593L	CTA	1
																																			p.Q3601	Q	c.10801_10803	cag	c.10801C>T	p.Q3601*	TAG	2
																																			p.Q3606	Q	c.10816_10818	cag	c.10818G>T	p.Q3606H	CAT	1
																																			p.S3608	S	c.10822_10824	agt	c.10823G>T	p.S3608I	ATT	1
																																			p.H3611	H	c.10831_10833	cat	c.10831C>T	p.H3611Y	TAT	1
																																			p.D3612	D	c.10834_10836	gat	c.10834G>A	p.D3612N	AAT	1
																																			p.L3616	L	c.10846_10848	ctt	c.10846C>T	p.L3616F	TTT	2
																																			p.E3619	E	c.10855_10857	gaa	c.10855G>A	p.E3619K	AAA	2
																																			p.E3619	E	c.10855_10857	gaa	c.10857A>C	p.E3619D	GAC	1
																																			p.V3620	V	c.10858_10860	gtg	c.10860G>A	p.V3620=	GTA	1
																																			p.L3622	L	c.10864_10866	ctg	c.10865T>A	p.L3622Q	CAG	1
																																			p.N3623	N	c.10867_10869	aat	c.10869T>A	p.N3623K	AAA	2
																																			p.T3626	T	c.10876_10878	act	c.10877C>T	p.T3626I	ATT	1
																																			p.T3626	T	c.10876_10878	act	c.10878T>G	p.T3626=	ACG	1
																																			p.K3627	K	c.10879_10881	aag	c.10881G>C	p.K3627N	AAC	1
																																			p.Q3629	Q	c.10885_10887	cag	c.10885C>T	p.Q3629*	TAG	1
																																			p.K3630	K	c.10888_10890	aag	c.10889A>C	p.K3630T	ACG	1
																																			p.K3630	K	c.10888_10890	aag	c.10890G>T	p.K3630N	AAT	1
																																			p.R3632	R	c.10894_10896	aga	c.10895G>A	p.R3632K	AAA	1
																																			p.W3633	W	c.10897_10899	tgg	c.10897T>C	p.W3633R	CGG	1
																																			p.W3633	W	c.10897_10899	tgg	c.10898G>A	p.W3633*	TAG	1
																																			p.W3633	W	c.10897_10899	tgg	c.10899G>A	p.W3633*	TGA	3
																																			p.K3634	K	c.10900_10902	aaa	c.10902A>T	p.K3634N	AAT	1
																																			p.E3636	E	c.10906_10908	gaa	c.10906G>A	p.E3636K	AAA	2
																																			p.R3638	R	c.10912_10914	cgg	c.10913G>T	p.R3638L	CTG	2
																																			p.I3639	I	c.10915_10917	att	c.10915A>T	p.I3639F	TTT	1
																																			p.H3640	H	c.10918_10920	cat	c.10918C>A	p.H3640N	AAT	1
																																			p.S3641	S	c.10921_10923	tct	c.10922C>A	p.S3641Y	TAT	1
																																			p.S3641	S	c.10921_10923	tct	c.10922C>T	p.S3641F	TTT	1
																																			p.G3642	G	c.10924_10926	ggg	c.10925G>T	p.G3642V	GTG	1
																																			p.S3643	S	c.10927_10929	tct	c.10928C>A	p.S3643Y	TAT	1
																																			p.F3644	F	c.10930_10932	ttc	c.10932C>T	p.F3644=	TTT	1
																																			p.N3652	N	c.10954_10956	aat	c.10956T>C	p.N3652=	AAC	1
																																			p.D3653	D	c.10957_10959	gac	c.10957G>T	p.D3653Y	TAC	1
																																			p.K3656	K	c.10966_10968	aag	c.10968G>T	p.K3656N	AAT	1
																																			p.L3659	L	c.10975_10977	ctt	c.10975C>T	p.L3659F	TTT	1
																																			p.D3660	D	c.10978_10980	gac	c.10980C>T	p.D3660=	GAT	1
																																			p.G3663	G	c.10987_10989	gga	c.10987G>A	p.G3663R	AGA	1
																																			p.G3663	G	c.10987_10989	gga	c.10988G>A	p.G3663E	GAA	3
																																			p.S3664	S	c.10990_10992	tcc	c.10991C>T	p.S3664F	TTC	1
																																			p.E3666	E	c.10996_10998	gaa	c.10997A>G	p.E3666G	GGA	1
																																			p.G3667	G	c.10999_11001	gga	c.10999G>C	p.G3667R	CGA	1
																																			p.F3671	F	c.11011_11013	ttc	c.11013C>A	p.F3671L	TTA	2
																																			p.L3672	L	c.11014_11016	ctc	c.11014C>G	p.L3672V	GTC	1
																																			p.I3675	I	c.11023_11025	atc	c.11025C>A	p.I3675=	ATA	2
																																			p.I3675	I	c.11023_11025	atc	c.11025C>T	p.I3675=	ATT	2
																																			p.I3676	I	c.11026_11028	atc	c.11028C>T	p.I3676=	ATT	2
																																			p.L3677	L	c.11029_11031	cta	c.11029C>A	p.L3677I	ATA	1
																																			p.D3681	D	c.11041_11043	gac	c.11043C>A	p.D3681E	GAA	1
																																			p.K3682	K	c.11044_11046	aag	c.11046G>C	p.K3682N	AAC	1
																																			p.S3683	S	c.11047_11049	agc	c.11048G>T	p.S3683I	ATC	1
																																			p.F3687	F	c.11059_11061	ttc	c.11061C>T	p.F3687=	TTT	2
																																			p.L3688	L	c.11062_11064	cta	c.11062C>G	p.L3688V	GTA	2
																																			p.L3688	L	c.11062_11064	cta	c.11062C>T	p.L3688=	TTA	1
																																			p.T3693	T	c.11077_11079	acc	c.11077A>C	p.T3693P	CCC	1
																																			p.T3694	T	c.11080_11082	acc	c.11082C>A	p.T3694=	ACA	1
																																			p.I3696	I	c.11086_11088	att	c.11088T>G	p.I3696M	ATG	1
																																			p.L3702	L	c.11104_11106	ctt	c.11104C>A	p.L3702I	ATT	1
																																			p.R3703	R	c.11107_11109	cgt	c.11107C>A	p.R3703S	AGT	1
																																			p.S3705	S	c.11113_11115	tca	c.11115A>G	p.S3705=	TCG	1
																																			p.T3706	T	c.11116_11118	act	c.11116A>T	p.T3706S	TCT	1
																																			p.A3707	A	c.11119_11121	gcc	c.11119G>A	p.A3707T	ACC	1
																																			p.Y3710	Y	c.11128_11130	tac	c.11129A>T	p.Y3710F	TTC	1
[truncated: 384 more rows]
[truncated: 756 more columns]

## Sheet: Tumor Suppressor Genes 
			ACVR1B ENST00000541224.5											AMER1 ENST00000330258.3 (FAM123B)											APC ENST00000257430.8											ARID1A_ENST00000430799											ARID1B_ENST00000636930 ENST00000636930.1
Color code:			WT AA	WT AA	WT CODON POSITION	WT CODON	MUTATION	MUTATION	MUTANT CODONS	RECURRENCE	WT CODONS	NUMBER OF CODONS		WT AA	WT AA	WT CODON POSITION	WT CODON	MUTATION	MUTATION	MUTANT CODONS	RECURRENCE	WT CODONS	NUMBER OF CODONS		WT AA	WT AA	WT CODON POSITION	WT CODON	MUTATION	MUTATION	MUTANT CODONS	RECURRENCE	WT CODONS	NUMBER OF CODONS		WT AA	WT AA	WT CODON POSITION	WT CODON	MUTATION	MUTATION	MUTANT CODONS	RECURRENCE	WT CODONS	NUMBER OF CODONS		WT AA	WT AA	WT CODON POSITION
			p.R67C	R	c.199_201	cgc	c.199C>T	p.R67C	TGC	4	aaa	8		p.R77	R	c.229_231	cgg	c.229C>T	p.R77W	TGG	1	aaa	17		p.R24	R	c.70_72	CGA	c.70C>T	p.R24*	TGA	2	AAA	135		p.P25	P	c.73_75	ccg	c.74C>T	p.P25L	CTG	1	aaa	16		p.T61	T	c.181_183
CSS			p.R91C	R	c.271_273	cgc	c.271C>T	p.R91C	TGC	2	aac	11		p.R178	R	c.532_534	cgt	c.532C>T	p.R178C	TGT	2	aac	15		p.R71	R	c.211_213	CGT	c.211C>T	p.R71C	TGT	1	AAC	37		p.P28	P	c.82_84	ccg	c.83C>T	p.P28L	CTG	1	aac	48		p.P195	P	c.583_585
CAS			p.P134L	P	c.400_402	ccg	c.401C>T	p.P134L	CTG	2	aag	17		p.R353	R	c.1057_1059	cga	c.1057C>T	p.R353*	TGA	24	aag	30		p.R88	R	c.262_264	CGG	c.262C>T	p.R88W	TGG	1	AAG	64		p.R54	R	c.160_162	cgg	c.160C>T	p.R54W	TGG	1	aag	52		p.A196	A	c.586_588
1stG			p.R159C	R	c.475_477	cgc	c.475C>T	p.R159C	TGC	1	aat	8		p.R358	R	c.1072_1074	cga	c.1072C>T	p.R358*	TGA	51	aat	11		p.R94	R	c.280_282	CGT	c.280C>T	p.R94C	TGT	1	AAT	121		p.A55	A	c.163_165	gcg	c.164C>T	p.A55V	GTG	2	aat	32		p.A340	A	c.1018_1020
3rdC			p.R217W	R	c.649_651	cgg	c.649C>T	p.R217W	TGG	2	aca	6		p.R418	R	c.1252_1254	cgg	c.1252C>T	p.R418W	TGG	3	aca	13		p.R99	R	c.295_297	CGG	c.295C>T	p.R99W	TGG	2	ACA	60		p.S116	S	c.346_348	tcg	c.347C>T	p.S116L	TTG	3	aca	33		p.A345	A	c.1033_1035
REST			p.R223W	R	c.667_669	cgg	c.667C>T	p.R223W	TGG	2	acc	11		p.R491	R	c.1471_1473	cgc	c.1471C>T	p.R491C	TGC	1	acc	24		p.A199	A	c.595_597	GCG	c.596C>T	p.A199V	GTG	3	ACC	33		p.P148	P	c.442_444	ccg	c.443C>T	p.P148L	CTG	2	acc	33		p.R372	R	c.1114_1116
			p.R239C	R	c.715_717	cgt	c.715C>T	p.R239C	TGT	1	acg	4		p.R497	R	c.1489_1491	cga	c.1489C>T	p.R497*	TGA	19	act	18		p.R213	R	c.637_639	CGA	c.637C>T	p.R213*	TGA	142	ACG	6		p.T157	T	c.469_471	acg	c.470C>T	p.T157M	ATG	2	acg	5		p.P544	P	c.1630_1632
			p.R257C	R	c.769_771	cgc	c.769C>T	p.R257C	TGC	1	act	2		p.R531	R	c.1591_1593	cga	c.1591C>T	p.R531*	TGA	12	aga	7		p.R216	R	c.646_648	CGA	c.646C>T	p.R216*	TGA	111	ACT	68		p.S188	S	c.562_564	tcg	c.563C>T	p.S188L	TTG	1	act	24		p.R565	R	c.1693_1695
			p.R337W	R	c.1009_1011	cgg	c.1009C>T	p.R337W	TGG	1	aga	5		p.R560	R	c.1678_1680	cgg	c.1678C>T	p.R560W	TGG	1	agc	32		p.R230	R	c.688_690	CGT	c.688C>T	p.R230C	TGT	8	AGA	72		p.A195	A	c.583_585	gcg	c.584C>T	p.A195V	GTG	1	aga	5		p.P605	P	c.1813_1815
			p.R375*	R	c.1123_1125	cga	c.1123C>T	p.R375*	TGA	4	agc	5		p.R574	R	c.1720_1722	cgg	c.1720C>T	p.R574W	TGG	4	agg	22		p.R232	R	c.694_696	CGA	c.694C>T	p.R232*	TGA	110	AGC	46		p.R213	R	c.637_639	cgc	c.637C>T	p.R213C	TGC	1	agc	47		p.P627	P	c.1879_1881
			p.R420*	R	c.1258_1260	cga	c.1258C>T	p.R420*	TGA	5	agg	7		p.R575	R	c.1723_1725	cgg	c.1723C>T	p.R575W	TGG	3	agt	20		p.R259	R	c.775_777	CGG	c.775C>T	p.R259W	TGG	3	AGG	31		p.R310	R	c.928_930	cga	c.928C>T	p.R310*	TGA	31	agg	15		p.T677	T	c.2029_2031
			p.R456*	R	c.1366_1368	cga	c.1366C>T	p.R456*	TGA	2	agt	3		p.R586	R	c.1756_1758	cga	c.1756C>T	p.R586*	TGA	4	ata	5		p.R283	R	c.847_849	CGA	c.847C>T	p.R283*	TGA	81	AGT	110		p.P314	P	c.940_942	ccg	c.941C>T	p.P314L	CTG	1	agt	29		p.T693	T	c.2077_2079
			p.R485*	R	c.1453_1455	cga	c.1453C>T	p.R485*	TGA	19	ata	3		p.R601	R	c.1801_1803	cga	c.1801C>T	p.R601*	TGA	12	atc	5		p.R302	R	c.904_906	CGA	c.904C>T	p.R302*	TGA	61	ATA	45		p.R327	R	c.979_981	cgc	c.979C>T	p.R327C	TGC	1	ata	7		p.P702	P	c.2104_2106
			p.R494C	R	c.1480_1482	cgt	c.1480C>T	p.R494C	TGT	1	atc	13		p.R626	R	c.1876_1878	cga	c.1876C>T	p.R626*	TGA	11	atg	28		p.S331	S	c.991_993	TCG	c.992C>T	p.S331L	TTG	1	ATC	18		p.S332	S	c.994_996	tcg	c.995C>T	p.S332L	TTG	2	atc	29		p.A703	A	c.2107_2109
			p.R508W	R	c.1522_1524	cgg	c.1522C>T	p.R508W	TGG	1	atg	17		p.R631	R	c.1891_1893	cga	c.1891C>T	p.R631*	TGA	19	att	3		p.R332	R	c.994_996	CGA	c.994C>T	p.R332*	TGA	28	ATG	57		p.R367	R	c.1099_1101	cga	c.1099C>T	p.R367*	TGA	10	atg	85		p.A711	A	c.2131_2133
			p.R515*	R	c.1543_1545	cga	c.1543C>T	p.R515*	TGA	3	att	16		p.R634	R	c.1900_1902	cgt	c.1900C>T	p.R634C	TGT	5	caa	17		p.R348	R	c.1042_1044	CGA	c.1042C>T	p.R348*	TGA	7	ATT	52		p.P390	P	c.1168_1170	ccg	c.1169C>T	p.P390L	CTG	2	att	19		p.R737	R	c.2209_2211
			p.R525C	R	c.1573_1575	cgc	c.1573C>T	p.R525C	TGC	1	caa	3		p.R641	R	c.1921_1923	cga	c.1921C>T	p.R641*	TGA	9	cac	16		p.R374	R	c.1120_1122	CGG	c.1120C>T	p.R374W	TGG	1	CAA	70		p.R483	R	c.1447_1449	cgg	c.1447C>T	p.R483W	TGG	1	caa	35		p.R885	R	c.2653_2655
			p.R530C	R	c.1588_1590	cgc	c.1588C>T	p.R530C	TGC	4	cac	9		p.R679	R	c.2035_2037	cgg	c.2035C>T	p.R679W	TGG	1	cag	33		p.R402	R	c.1204_1206	CGT	c.1204C>T	p.R402C	TGT	2	CAC	18		p.R643	R	c.1927_1929	cgt	c.1927C>T	p.R643C	TGT	1	cac	25		p.R927	R	c.2779_2781
			p.T45=	T	c.133_135	acg	c.135G>A	p.T45=	ACA	1	cag	14		p.R699	R	c.2095_2097	cgt	c.2095C>T	p.R699C	TGT	3	cat	12		p.R405	R	c.1213_1215	CGA	c.1213C>T	p.R405*	TGA	11	CAG	84		p.R670	R	c.2008_2010	cgc	c.2008C>T	p.R670C	TGC	1	cag	157		p.A941	A	c.2821_2823
			p.R91H	R	c.271_273	cgc	c.272G>A	p.R91H	CAC	1	cat	7		p.R704	R	c.2110_2112	cgt	c.2110C>T	p.R704C	TGT	1	cca	33		p.R414	R	c.1240_1242	CGC	c.1240C>T	p.R414C	TGC	5	CAT	49		p.R691	R	c.2071_2073	cgg	c.2071C>T	p.R691W	TGG	6	cat	12		p.A981	A	c.2941_2943
			p.P119=	P	c.355_357	ccg	c.357G>A	p.P119=	CCA	1	cca	3		p.R857	R	c.2569_2571	cga	c.2569C>T	p.R857*	TGA	2	ccc	34		p.R499	R	c.1495_1497	CGA	c.1495C>T	p.R499*	TGA	70	CCA	71		p.R726	R	c.2176_2178	cgg	c.2176C>T	p.R726W	TGG	1	cca	82		p.A987	A	c.2959_2961
			p.R154H	R	c.460_462	cgt	c.461G>A	p.R154H	CAT	1	ccc	11		p.R871	R	c.2611_2613	cga	c.2611C>T	p.R871*	TGA	1	cct	47		p.T518	T	c.1552_1554	ACG	c.1553C>T	p.T518M	ATG	2	CCC	24		p.R818	R	c.2452_2454	cgg	c.2452C>T	p.R818W	TGG	1	ccc	68		p.T1098	T	c.3292_3294
			p.R159H	R	c.475_477	cgc	c.476G>A	p.R159H	CAC	1	ccg	4		p.R881	R	c.2641_2643	cga	c.2641C>T	p.R881*	TGA	1	cga	14		p.A545	A	c.1633_1635	GCG	c.1634C>T	p.A545V	GTG	1	CCG	3		p.R839	R	c.2515_2517	cgc	c.2515C>T	p.R839C	TGC	3	ccg	16		p.R1115	R	c.3343_3345
			p.R201H	R	c.601_603	cgc	c.602G>A	p.R201H	CAC	5	cct	5		p.R894	R	c.2680_2682	cgc	c.2680C>T	p.R894C	TGC	1	cgc	3		p.R554	R	c.1660_1662	CGA	c.1660C>T	p.R554*	TGA	69	CCT	81		p.R878	R	c.2632_2634	cgt	c.2632C>T	p.R878C	TGT	3	cct	78		p.R1142	R	c.3424_3426
			p.R205Q	R	c.613_615	cga	c.614G>A	p.R205Q	CAA	1	cga	6		p.R942	R	c.2824_2826	cga	c.2824C>T	p.R942*	TGA	4	cgg	11		p.T562	T	c.1684_1686	ACG	c.1685C>T	p.T562M	ATG	4	CGA	27		p.A888	A	c.2662_2664	gcg	c.2663C>T	p.A888V	GTG	2	cga	11		p.T1337	T	c.4009_4011
			p.R225H	R	c.673_675	cgc	c.674G>A	p.R225H	CAC	1	cgc	8		p.R1022	R	c.3064_3066	cgt	c.3064C>T	p.R1022C	TGT	1	cgt	7		p.R564	R	c.1690_1692	CGA	c.1690C>T	p.R564*	TGA	71	CGC	6		p.R892	R	c.2674_2676	cga	c.2674C>T	p.R892*	TGA	36	cgc	12		p.R1366	R	c.4096_4098
			p.R257H	R	c.769_771	cgc	c.770G>A	p.R257H	CAC	4	cgg	6		p.R21	R	c.61_63	cgt	c.62G>A	p.R21H	CAT	1	cta	11		p.R623	R	c.1867_1869	CGG	c.1867C>T	p.R623W	TGG	4	CGG	11		p.T906	T	c.2716_2718	acg	c.2717C>T	p.T906M	ATG	2	cgg	27		p.R1377	R	c.4129_4131
			p.R337Q	R	c.1009_1011	cgg	c.1010G>A	p.R337Q	CAG	1	cgt	4		p.A36	A	c.106_108	gcg	c.108G>A	p.A36=	GCA	1	ctc	15		p.R640	R	c.1918_1920	CGG	c.1918C>T	p.R640W	TGG	4	CGT	16		p.R939	R	c.2815_2817	cgc	c.2815C>T	p.R939C	TGC	2	cgt	7		p.R1414	R	c.4240_4242
			p.R375Q	R	c.1123_1125	cga	c.1124G>A	p.R375Q	CAA	1	ctc	15		p.R77	R	c.229_231	cgg	c.230G>A	p.R77Q	CAG	2	ctg	26		p.A735	A	c.2203_2205	GCG	c.2204C>T	p.A735V	GTG	2	CTA	28		p.R951	R	c.2851_2853	cga	c.2851C>T	p.R951*	TGA	20	cta	12		p.S1452	S	c.4354_4356
			p.R456Q	R	c.1366_1368	cga	c.1367G>A	p.R456Q	CAA	3	ctg	27		p.R177	R	c.529_531	cgc	c.530G>A	p.R177H	CAC	1	ctt	12		p.R786	R	c.2356_2358	CGT	c.2356C>T	p.R786C	TGT	4	CTC	21		p.R987	R	c.2959_2961	cgg	c.2959C>T	p.R987W	TGG	1	ctc	27		p.R1456	R	c.4366_4368
			p.R494H	R	c.1480_1482	cgt	c.1481G>A	p.R494H	CAT	5	ctt	8		p.R178	R	c.532_534	cgt	c.533G>A	p.R178H	CAT	1	gaa	50		p.R805	R	c.2413_2415	CGA	c.2413C>T	p.R805*	TGA	56	CTG	16		p.R1062	R	c.3184_3186	cga	c.3184C>T	p.R1062*	TGA	20	ctg	45		p.P1475	P	c.4423_4425
			p.R515Q	R	c.1543_1545	cga	c.1544G>A	p.R515Q	CAA	2	gaa	13		p.R180	R	c.538_540	cgg	c.539G>A	p.R180Q	CAG	1	gac	26		p.R845	R	c.2533_2535	CGT	c.2533C>T	p.R845C	TGT	1	CTT	49		p.R1077	R	c.3229_3231	cga	c.3229C>T	p.R1077*	TGA	14	ctt	12		p.P1491	P	c.4471_4473
			p.R525H	R	c.1573_1575	cgc	c.1574G>A	p.R525H	CAC	3	gac	16		p.R353	R	c.1057_1059	cga	c.1058G>A	p.R353Q	CAA	2	gag	80		p.R856	R	c.2566_2568	CGC	c.2566C>T	p.R856C	TGC	1	GAA	160		p.R1079	R	c.3235_3237	cgt	c.3235C>T	p.R1079C	TGT	1	gaa	34		p.R1535	R	c.4603_4605
			p.T527=	T	c.1579_1581	acg	c.1581G>A	p.T527=	ACA	1	gag	18		p.R358	R	c.1072_1074	cga	c.1073G>A	p.R358Q	CAA	1	gat	33		p.R876	R	c.2626_2628	CGA	c.2626C>T	p.R876*	TGA	237	GAC	41		p.R1117	R	c.3349_3351	cgt	c.3349C>T	p.R1117C	TGT	3	gac	40		p.R1559	R	c.4675_4677
			p.R530H	R	c.1588_1590	cgc	c.1589G>A	p.R530H	CAC	5	gat	11		p.R418	R	c.1252_1254	cgg	c.1253G>A	p.R418Q	CAG	1	gca	18		p.S940	S	c.2818_2820	TCG	c.2819C>T	p.S940L	TTG	1	GAG	49		p.R1144	R	c.3430_3432	cga	c.3430C>T	p.R1144*	TGA	16	gag	54		p.S1564	S	c.4690_4692
			p.A19T	A	c.55_57	gcc	c.55G>A	p.A19T	ACC	1	gca	8		p.R491	R	c.1471_1473	cgc	c.1472G>A	p.R491H	CAC	4	gcc	55		p.S982	S	c.2944_2946	TCG	c.2945C>T	p.S982L	TTG	1	GAT	107		p.R1209	R	c.3625_3627	cgg	c.3625C>T	p.R1209W	TGG	1	gat	31		p.R1574	R	c.4720_4722
			p.D185N	D	c.553_555	gat	c.553G>A	p.D185N	AAT	1	gcc	17		p.R531	R	c.1591_1593	cga	c.1592G>A	p.R531Q	CAA	1	gcg	1		p.R1105	R	c.3313_3315	CGG	c.3313C>T	p.R1105W	TGG	3	GCA	67		p.S1239	S	c.3715_3717	tcg	c.3716C>T	p.S1239L	TTG	1	gca	26		p.T1582	T	c.4744_4746
			p.G329R	G	c.985_987	ggg	c.985G>A	p.G329R	AGG	2	gcg	2		p.R574	R	c.1720_1722	cgg	c.1721G>A	p.R574Q	CAG	1	gct	22		p.R1114	R	c.3340_3342	CGA	c.3340C>T	p.R1114*	TGA	143	GCC	37		p.R1252	R	c.3754_3756	cgg	c.3754C>T	p.R1252W	TGG	3	gcc	57		p.R1606	R	c.4816_4818
			p.G448R	G	c.1342_1344	ggg	c.1342G>A	p.G448R	AGG	5	gct	11		p.R575	R	c.1723_1725	cgg	c.1724G>A	p.R575Q	CAG	1	gga	20		p.R1171	R	c.3511_3513	CGT	c.3511C>T	p.R1171C	TGT	6	GCG	5		p.R1274	R	c.3820_3822	cgg	c.3820C>T	p.R1274W	TGG	1	gcg	5		p.P1616	P	c.4846_4848
			p.V540M	V	c.1618_1620	gtg	c.1618G>A	p.V540M	ATG	1	gga	8		p.R584	R	c.1750_1752	cgt	c.1751G>A	p.R584H	CAT	1	ggc	28		p.T1292	T	c.3874_3876	ACG	c.3875C>T	p.T1292M	ATG	4	GCT	68		p.P1283	P	c.3847_3849	ccg	c.3848C>T	p.P1283L	CTG	1	gct	31		p.T1626	T	c.4876_4878
			p.V544M	V	c.1630_1632	gtg	c.1630G>A	p.V544M	ATG	1	ggc	13		p.R586	R	c.1756_1758	cga	c.1757G>A	p.R586Q	CAA	2	ggg	27		p.A1358	A	c.4072_4074	GCG	c.4073C>T	p.A1358V	GTG	1	GGA	68		p.R1337	R	c.4009_4011	cga	c.4009C>T	p.R1337*	TGA	31	gga	36		p.R1664	R	c.4990_4992
			p.I104=	I	c.310_312	atc	c.312C>T	p.I104=	ATT	3	ggg	16		p.R641	R	c.1921_1923	cga	c.1922G>A	p.R641Q	CAA	2	ggt	14		p.R1399	R	c.4195_4197	CGT	c.4195C>T	p.R1399C	TGT	3	GGC	20		p.R1338	R	c.4012_4014	cga	c.4012C>T	p.R1338*	TGA	18	ggc	65		p.R1678	R	c.5032_5034
			p.I131=	I	c.391_393	atc	c.393C>T	p.I131=	ATT	2	ggt	4		p.R646	R	c.1936_1938	cgg	c.1937G>A	p.R646Q	CAG	1	gta	5		p.S1400	S	c.4198_4200	TCG	c.4199C>T	p.S1400L	TTG	5	GGG	16		p.T1359	T	c.4075_4077	acg	c.4076C>T	p.T1359M	ATG	3	ggg	48		p.T1692	T	c.5074_5076
			p.I207=	I	c.619_621	atc	c.621C>T	p.I207=	ATT	1	gta	6		p.R679	R	c.2035_2037	cgg	c.2036G>A	p.R679Q	CAG	1	gtc	8		p.R1450	R	c.4348_4350	CGA	c.4348C>T	p.R1450*	TGA	374	GGT	43		p.R1449	R	c.4345_4347	cgt	c.4345C>T	p.R1449C	TGT	1	ggt	23		p.P1808	P	c.5422_5424
			p.H328=	H	c.982_984	cac	c.984C>T	p.H328=	CAT	1	gtc	12		p.R699	R	c.2095_2097	cgt	c.2096G>A	p.R699H	CAT	2	gtg	19		p.P1634	P	c.4900_4902	CCG	c.4901C>T	p.P1634L	CTG	1	GTA	24		p.R1485	R	c.4453_4455	cgg	c.4453C>T	p.R1485W	TGG	1	gta	12		p.R1842	R	c.5524_5526
			p.I363=	I	c.1087_1089	atc	c.1089C>T	p.I363=	ATT	3	gtg	16		p.R816	R	c.2446_2448	cgg	c.2447G>A	p.R816Q	CAG	2	gtt	7		p.R1640	R	c.4918_4920	CGG	c.4918C>T	p.R1640W	TGG	3	GTC	11		p.R1495	R	c.4483_4485	cgg	c.4483C>T	p.R1495W	TGG	2	gtc	8		p.R1848	R	c.5542_5544
			p.Y472=	Y	c.1414_1416	tac	c.1416C>T	p.Y472=	TAT	1	gtt	7		p.R857	R	c.2569_2571	cga	c.2570G>A	p.R857Q	CAA	1	tac	11		p.R1742	R	c.5224_5226	CGT	c.5224C>T	p.R1742C	TGT	2	GTG	31		p.R1566	R	c.4696_4698	cgg	c.4696C>T	p.R1566W	TGG	2	gtg	31		p.R1883	R	c.5647_5649
			p.S539=	S	c.1615_1617	agc	c.1617C>T	p.S539=	AGT	1	taa	1		p.R881	R	c.2641_2643	cga	c.2642G>A	p.R881Q	CAA	1	tag	1		p.A1755	A	c.5263_5265	GCG	c.5264C>T	p.A1755V	GTG	1	GTT	47		p.R1596	R	c.4786_4788	cgc	c.4786C>T	p.R1596C	TGC	1	gtt	11		p.R1885	R	c.5653_5655
			p.A7=	A	c.19_21	gcc	c.21C>T	p.A7=	GCT	1	tac	10		p.R894	R	c.2680_2682	cgc	c.2681G>A	p.R894H	CAC	2	tat	21		p.R1788	R	c.5362_5364	CGT	c.5362C>T	p.R1788C	TGT	1	TAA	1		p.R1605	R	c.4813_4815	cga	c.4813C>T	p.R1605*	TGA	63	tac	24		p.R1966	R	c.5896_5898
			p.P12S	P	c.34_36	ccc	c.34C>T	p.P12S	TCC	1	tat	10		p.R942	R	c.2824_2826	cga	c.2825G>A	p.R942Q	CAA	1	tca	19		p.R1858	R	c.5572_5574	CGA	c.5572C>T	p.R1858*	TGA	6	TAC	16		p.R1640	R	c.4918_4920	cgg	c.4918C>T	p.R1640W	TGG	1	tat	43		p.A1975	A	c.5923_5925
			p.P12L	P	c.34_36	ccc	c.35C>T	p.P12L	CTC	1	tca	5		p.R1022	R	c.3064_3066	cgt	c.3065G>A	p.R1022H	CAT	1	tcc	26		p.R1920	R	c.5758_5760	CGA	c.5758C>T	p.R1920*	TGA	10	TAT	34		p.S1684	S	c.5050_5052	tcg	c.5051C>T	p.S1684L	TTG	2	tca	30		p.R1984	R	c.5950_5952
			p.L17=	L	c.49_51	ctg	c.51G>T	p.L17=	CTT	1	tcc	11		p.R1049	R	c.3145_3147	cga	c.3146G>A	p.R1049Q	CAA	2	tct	23		p.S2129	S	c.6385_6387	TCG	c.6386C>T	p.S2129L	TTG	1	TCA	116		p.P1730	P	c.5188_5190	ccg	c.5189C>T	p.P1730L	CTG	3	tcc	49		p.R1993	R	c.5977_5979
			p.G20D	G	c.58_60	ggc	c.59G>A	p.G20D	GAC	5	tcg	2		p.D97	D	c.289_291	gat	c.289G>A	p.D97N	AAT	1	tgc	10		p.R2166	R	c.6496_6498	CGA	c.6496C>T	p.R2166*	TGA	1	TCC	47		p.R1759	R	c.5275_5277	cgc	c.5275C>T	p.R1759C	TGC	2	tcg	11		p.R2030	R	c.6088_6090
			p.S24A	S	c.70_72	tcc	c.70T>G	p.S24A	GCC	5	tct	9		p.V208	V	c.622_624	gtg	c.622G>A	p.V208M	ATG	1	tgg	9		p.R2204	R	c.6610_6612	CGA	c.6610C>T	p.R2204*	TGA	20	TCG	7		p.R1774	R	c.5320_5322	cga	c.5320C>T	p.R1774*	TGA	15	tct	37		p.P2032	P	c.6094_6096
			p.P26=	P	c.76_78	ccc	c.78C>T	p.P26=	CCT	1	tgc	10		p.E380	E	c.1138_1140	gag	c.1138G>A	p.E380K	AAG	1	tgt	10		p.R2226	R	c.6676_6678	CGA	c.6676C>T	p.R2226*	TGA	2	TCT	110		p.P1777	P	c.5329_5331	ccg	c.5330C>T	p.P1777L	CTG	1	tga	1		p.P2099	P	c.6295_6297
			p.Q30H	Q	c.88_90	cag	c.90G>T	p.Q30H	CAT	2	tgg	11		p.G435	G	c.1303_1305	ggc	c.1303G>A	p.G435S	AGC	1	tta	6		p.R2237	R	c.6709_6711	CGA	c.6709C>T	p.R2237*	TGA	13	TGC	10		p.R1780	R	c.5338_5340	cgg	c.5338C>T	p.R1780W	TGG	1	tgc	10		p.R2162	R	c.6484_6486
			p.C34Y	C	c.100_102	tgt	c.101G>A	p.C34Y	TAT	1	tgt	8		p.A464	A	c.1390_1392	gcc	c.1390G>A	p.A464T	ACC	1	ttc	15		p.S2307	S	c.6919_6921	TCG	c.6920C>T	p.S2307L	TTG	10	TGG	14		p.R1799	R	c.5395_5397	cgt	c.5395C>T	p.R1799C	TGT	1	tgg	12		p.R2168	R	c.6502_6504
			p.C39Y	C	c.115_117	tgc	c.116G>A	p.C39Y	TAC	1	tta	5		p.A595	A	c.1783_1785	gcc	c.1783G>A	p.A595T	ACC	2	ttg	13		p.R2326	R	c.6976_6978	CGA	c.6976C>T	p.R2326*	TGA	1	TGT	28		p.R1848	R	c.5542_5544	cgg	c.5542C>T	p.R1848W	TGG	2	tgt	5		p.S2176	S	c.6526_6528
			p.C46R	C	c.136_138	tgt	c.136T>C	p.C46R	CGT	1	ttc	11		p.V651	V	c.1951_1953	gtc	c.1951G>A	p.V651I	ATC	1	ttt	18		p.R2439	R	c.7315_7317	CGC	c.7315C>T	p.R2439C	TGC	3	TTA	51		p.R1852	R	c.5554_5556	cgc	c.5554C>T	p.R1852C	TGC	2	tta	5		p.T2208	T	c.6622_6624
			p.T48I	T	c.142_144	aca	c.143C>T	p.T48I	ATA	1	ttg	3		p.E692	E	c.2074_2076	gag	c.2074G>A	p.E692K	AAG	1				p.S2497	S	c.7489_7491	TCG	c.7490C>T	p.S2497L	TTG	1	TTC	10		p.A1853	A	c.5557_5559	gcg	c.5558C>T	p.A1853V	GTG	1	ttc	18		p.R2252	R	c.6754_6756
			p.F57C	F	c.169_171	ttc	c.170T>G	p.F57C	TGC	1	ttt	7		p.D897	D	c.2689_2691	gac	c.2689G>A	p.D897N	AAC	1				p.R2505	R	c.7513_7515	CGA	c.7513C>T	p.R2505*	TGA	1	TTG	40		p.R1873	R	c.5617_5619	cgg	c.5617C>T	p.R1873W	TGG	1	ttg	21		p.S2266	S	c.6796_6798
			p.G61R	G	c.181_183	ggg	c.181G>A	p.G61R	AGG	2				p.E917	E	c.2749_2751	gag	c.2749G>A	p.E917K	AAG	1				p.R2530	R	c.7588_7590	CGG	c.7588C>T	p.R2530W	TGG	3	TTT	37		p.S1878	S	c.5632_5634	tcg	c.5633C>T	p.S1878L	TTG	3	ttt	19		p.A33	A	c.97_99
			p.E63V	E	c.187_189	gag	c.188A>T	p.E63V	GTG	1		547		p.S47	S	c.139_141	tcc	c.141C>T	p.S47=	TCT	1				p.R2549	R	c.7645_7647	CGT	c.7645C>T	p.R2549C	TGT	2				p.P25	P	c.73_75	ccg	c.75G>A	p.P25=	CCA	1				p.A336	A	c.1006_1008
			p.E63D	E	c.187_189	gag	c.189G>T	p.E63D	GAT	1				p.H207	H	c.619_621	cac	c.621C>T	p.H207=	CAT	1				p.R2560	R	c.7678_7680	CGA	c.7678C>T	p.R2560*	TGA	2		2844		p.P48	P	c.142_144	ccg	c.144G>A	p.P48=	CCA	3		1902		p.A346	A	c.1036_1038
			p.H64Y	H	c.190_192	cac	c.190C>T	p.H64Y	TAC	1				p.H594	H	c.1780_1782	cac	c.1782C>T	p.H594=	CAT	2				p.R2714	R	c.8140_8142	CGT	c.8140C>T	p.R2714C	TGT	2				p.P107	P	c.319_321	ccg	c.321G>A	p.P107=	CCA	3				p.R565	R	c.1693_1695
			p.V66E	V	c.196_198	gtg	c.197T>A	p.V66E	GAG	1				p.P650	P	c.1948_1950	ccc	c.1950C>T	p.P650=	CCT	2				p.R2801	R	c.8401_8403	CGG	c.8401C>T	p.R2801W	TGG	1				p.S116	S	c.346_348	tcg	c.348G>A	p.S116=	TCA	2				p.P605	P	c.1813_1815
			p.C69G	C	c.205_207	tgc	c.205T>G	p.C69G	GGC	1				p.S691	S	c.2071_2073	agc	c.2073C>T	p.S691=	AGT	1				p.R2816	R	c.8446_8448	CGA	c.8446C>T	p.R2816*	TGA	2				p.T157	T	c.469_471	acg	c.471G>A	p.T157=	ACA	2				p.P608	P	c.1822_1824
			p.C69Y	C	c.205_207	tgc	c.206G>A	p.C69Y	TAC	1				p.I811	I	c.2431_2433	atc	c.2433C>T	p.I811=	ATT	1				p.R2833	R	c.8497_8499	CGC	c.8497C>T	p.R2833C	TGC	1				p.A195	A	c.583_585	gcg	c.585G>A	p.A195=	GCA	1				p.A614	A	c.1840_1842
			p.E74K	E	c.220_222	gag	c.220G>A	p.E74K	AAG	1				p.E2	E	c.4_6	gag	c.4G>A	p.E2K	AAG	1				p.R24	R	c.70_72	CGA	c.71G>A	p.R24Q	CAA	2				p.P217	P	c.649_651	ccg	c.651G>A	p.P217=	CCA	1				p.T677	T	c.2029_2031
			p.V76=	V	c.226_228	gtc	c.228C>T	p.V76=	GTT	1				p.E2	E	c.4_6	gag	c.5A>G	p.E2G	GGG	1				p.R216	R	c.646_648	CGA	c.647G>A	p.R216Q	CAA	1				p.R310	R	c.928_930	cga	c.929G>A	p.R310Q	CAA	1				p.S705	S	c.2113_2115
			p.P77L	P	c.229_231	cct	c.230C>T	p.P77L	CTT	1				p.D6	D	c.16_18	gat	c.16G>C	p.D6H	CAT	1				p.R230	R	c.688_690	CGT	c.689G>A	p.R230H	CAT	2				p.R327	R	c.979_981	cgc	c.980G>A	p.R327H	CAC	1				p.A711	A	c.2131_2133
			p.D89N	D	c.265_267	gac	c.265G>A	p.D89N	AAC	1				p.E7	E	c.19_21	gaa	c.21A>T	p.E7D	GAT	2				p.R232	R	c.694_696	CGA	c.695G>A	p.R232Q	CAA	2				p.R344	R	c.1030_1032	cgg	c.1031G>A	p.R344Q	CAG	1				p.P719	P	c.2155_2157
			p.T98S	T	c.292_294	act	c.293C>G	p.T98S	AGT	1				p.Q10	Q	c.28_30	cag	c.28C>T	p.Q10*	TAG	2				p.R259	R	c.775_777	CGG	c.776G>A	p.R259Q	CAG	1				p.S350	S	c.1048_1050	tcg	c.1050G>A	p.S350=	TCA	1				p.P753	P	c.2257_2259
			p.Y100*	Y	c.298_300	tac	c.300C>G	p.Y100*	TAG	1				p.K12	K	c.34_36	aag	c.36G>T	p.K12N	AAT	1				p.R283	R	c.847_849	CGA	c.848G>A	p.R283Q	CAA	2				p.R367	R	c.1099_1101	cga	c.1100G>A	p.R367Q	CAA	1				p.A845	A	c.2533_2535
			p.N102S	N	c.304_306	aac	c.305A>G	p.N102S	AGC	1				p.G13	G	c.37_39	gga	c.38G>A	p.G13E	GAA	3				p.R302	R	c.904_906	CGA	c.905G>A	p.R302Q	CAA	1				p.R391	R	c.1171_1173	cgt	c.1172G>A	p.R391H	CAT	3				p.R885	R	c.2653_2655
			p.L106=	L	c.316_318	ttg	c.316T>C	p.L106=	CTG	1				p.G13	G	c.37_39	gga	c.38G>T	p.G13V	GTA	1				p.S331	S	c.991_993	TCG	c.993G>A	p.S331=	TCA	8				p.R483	R	c.1447_1449	cgg	c.1448G>A	p.R483Q	CAG	1				p.T979	T	c.2935_2937
			p.E115*	E	c.343_345	gag	c.343G>T	p.E115*	TAG	1				p.A14	A	c.40_42	gct	c.40G>A	p.A14T	ACT	1				p.R332	R	c.994_996	CGA	c.995G>A	p.R332Q	CAA	4				p.R509	R	c.1525_1527	cgg	c.1526G>A	p.R509Q	CAG	3				p.P982	P	c.2944_2946
			p.E117Q	E	c.349_351	gag	c.349G>C	p.E117Q	CAG	2				p.S17	S	c.49_51	tct	c.50C>G	p.S17C	TGT	2				p.R405	R	c.1213_1215	CGA	c.1214G>A	p.R405Q	CAA	1				p.R670	R	c.2008_2010	cgc	c.2009G>A	p.R670H	CAC	1				p.T1098	T	c.3292_3294
			p.P119S	P	c.355_357	ccg	c.355C>T	p.P119S	TCG	2				p.S17	S	c.49_51	tct	c.50C>T	p.S17F	TTT	1				p.R499	R	c.1495_1497	CGA	c.1496G>A	p.R499Q	CAA	1				p.R691	R	c.2071_2073	cgg	c.2072G>A	p.R691Q	CAG	3				p.R1115	R	c.3343_3345
			p.S120F	S	c.358_360	tcc	c.359C>T	p.S120F	TTC	1				p.T20	T	c.58_60	acc	c.59C>G	p.T20S	AGC	2				p.T518	T	c.1552_1554	ACG	c.1554G>A	p.T518=	ACA	1				p.R726	R	c.2176_2178	cgg	c.2177G>A	p.R726Q	CAG	1				p.S1226	S	c.3676_3678
			p.P124=	P	c.370_372	ccg	c.372G>T	p.P124=	CCT	1				p.T20	T	c.58_60	acc	c.59C>T	p.T20I	ATC	1				p.A545	A	c.1633_1635	GCG	c.1635G>A	p.A545=	GCA	4				p.A753	A	c.2257_2259	gcg	c.2259G>A	p.A753=	GCA	1				p.R1291	R	c.3871_3873
			p.V125G	V	c.373_375	gtg	c.374T>G	p.V125G	GGG	1				p.K27	K	c.79_81	aaa	c.81A>G	p.K27=	AAG	5				p.R554	R	c.1660_1662	CGA	c.1661G>A	p.R554Q	CAA	1				p.R839	R	c.2515_2517	cgc	c.2516G>A	p.R839H	CAC	3				p.T1337	T	c.4009_4011
			p.L127=	L	c.379_381	ctg	c.381G>A	p.L127=	CTA	1				p.A29	A	c.85_87	gcc	c.85G>A	p.A29T	ACC	1				p.R623	R	c.1867_1869	CGG	c.1868G>A	p.R623Q	CAG	2				p.R878	R	c.2632_2634	cgt	c.2633G>A	p.R878H	CAT	1				p.R1366	R	c.4096_4098
			p.G133D	G	c.397_399	ggc	c.398G>A	p.G133D	GAC	1				p.A29	A	c.85_87	gcc	c.85G>C	p.A29P	CCC	1				p.R640	R	c.1918_1920	CGG	c.1919G>A	p.R640Q	CAG	1				p.R892	R	c.2674_2676	cga	c.2675G>A	p.R892Q	CAA	1				p.R1377	R	c.4129_4131
			p.P134S	P	c.400_402	ccg	c.400C>T	p.P134S	TCG	1				p.K30	K	c.88_90	aag	c.89A>C	p.K30T	ACG	1				p.A735	A	c.2203_2205	GCG	c.2205G>A	p.A735=	GCA	1				p.T906	T	c.2716_2718	acg	c.2718G>A	p.T906=	ACA	1				p.R1414	R	c.4240_4242
			p.L140=	L	c.418_420	ctc	c.420C>T	p.L140=	CTT	1				p.A33	A	c.97_99	gca	c.97G>A	p.A33T	ACA	1				p.R786	R	c.2356_2358	CGT	c.2357G>A	p.R786H	CAT	1				p.P923	P	c.2767_2769	ccg	c.2769G>A	p.P923=	CCA	1				p.S1452	S	c.4354_4356
			p.I144T	I	c.430_432	att	c.431T>C	p.I144T	ACT	1				p.E35	E	c.103_105	gag	c.103G>A	p.E35K	AAG	1				p.R805	R	c.2413_2415	CGA	c.2414G>A	p.R805Q	CAA	3				p.S932	S	c.2794_2796	tcg	c.2796G>A	p.S932=	TCA	2				p.P1454	P	c.4360_4362
			p.F146=	F	c.436_438	ttc	c.438C>T	p.F146=	TTT	4				p.G39	G	c.115_117	gga	c.116G>A	p.G39E	GAA	1				p.R845	R	c.2533_2535	CGT	c.2534G>A	p.R845H	CAT	1				p.R939	R	c.2815_2817	cgc	c.2816G>A	p.R939H	CAC	1				p.R1508	R	c.4522_4524
			p.V148=	V	c.442_444	gtc	c.444C>G	p.V148=	GTG	1				p.T41	T	c.121_123	acc	c.123C>T	p.T41=	ACT	1				p.R856	R	c.2566_2568	CGC	c.2567G>A	p.R856H	CAC	2				p.R999	R	c.2995_2997	cgg	c.2996G>A	p.R999Q	CAG	4				p.R1535	R	c.4603_4605
			p.V155=	V	c.463_465	gtc	c.465C>G	p.V155=	GTG	1				p.P44	P	c.130_132	cca	c.130C>T	p.P44S	TCA	1				p.R876	R	c.2626_2628	CGA	c.2627G>A	p.R876Q	CAA	1				p.R1061	R	c.3181_3183	cgc	c.3182G>A	p.R1061H	CAC	1				p.R1559	R	c.4675_4677
			p.H157N	H	c.469_471	cac	c.469C>A	p.H157N	AAC	2				p.S45	S	c.133_135	tcc	c.135C>T	p.S45=	TCT	1				p.S982	S	c.2944_2946	TCG	c.2946G>A	p.S982=	TCA	1				p.R1062	R	c.3184_3186	cga	c.3185G>A	p.R1062Q	CAA	1				p.S1564	S	c.4690_4692
			p.H157Y	H	c.469_471	cac	c.469C>T	p.H157Y	TAC	1				p.S46	S	c.136_138	tca	c.137C>T	p.S46L	TTA	4				p.R1105	R	c.3313_3315	CGG	c.3314G>A	p.R1105Q	CAG	3				p.R1077	R	c.3229_3231	cga	c.3230G>A	p.R1077Q	CAA	2				p.R1574	R	c.4720_4722
			p.N158S	N	c.472_474	aac	c.473A>G	p.N158S	AGC	1				p.P49	P	c.145_147	cca	c.147A>G	p.P49=	CCG	1				p.R1114	R	c.3340_3342	CGA	c.3341G>A	p.R1114Q	CAA	1				p.R1117	R	c.3349_3351	cgt	c.3350G>A	p.R1117H	CAT	1				p.T1582	T	c.4744_4746
			p.L162=	L	c.484_486	ctg	c.486G>T	p.L162=	CTT	1				p.G50	G	c.148_150	ggt	c.148G>A	p.G50S	AGT	1				p.R1171	R	c.3511_3513	CGT	c.3512G>A	p.R1171H	CAT	1				p.R1144	R	c.3430_3432	cga	c.3431G>A	p.R1144Q	CAA	1				p.P1584	P	c.4750_4752
			p.D163N	D	c.487_489	gac	c.487G>A	p.D163N	AAC	1				p.L52	L	c.154_156	ctg	c.156G>A	p.L52=	CTA	1				p.R1399	R	c.4195_4197	CGT	c.4196G>A	p.R1399H	CAT	5				p.S1160	S	c.3478_3480	tcg	c.3480G>A	p.S1160=	TCA	3				p.A1593	A	c.4777_4779
			p.D163A	D	c.487_489	gac	c.488A>C	p.D163A	GCC	2				p.K53	K	c.157_159	aag	c.158A>G	p.K53R	AGG	1				p.T1493	T	c.4477_4479	ACG	c.4479G>A	p.T1493=	ACA	7				p.R1167	R	c.3499_3501	cgc	c.3500G>A	p.R1167H	CAC	4				p.R1606	R	c.4816_4818
			p.S168*	S	c.502_504	tca	c.503C>A	p.S168*	TAA	1				p.T55	T	c.163_165	act	c.165T>G	p.T55=	ACG	1				p.R1589	R	c.4765_4767	CGT	c.4766G>A	p.R1589H	CAT	2				p.S1239	S	c.3715_3717	tcg	c.3717G>A	p.S1239=	TCA	1				p.P1616	P	c.4846_4848
			p.E170V	E	c.508_510	gag	c.509A>T	p.E170V	GTG	1				p.L59	L	c.175_177	ctc	c.176T>A	p.L59H	CAC	1				p.P1634	P	c.4900_4902	CCG	c.4902G>A	p.P1634=	CCA	2				p.R1253	R	c.3757_3759	cgg	c.3758G>A	p.R1253Q	CAG	3				p.T1626	T	c.4876_4878
			p.L173V	L	c.517_519	ctc	c.517C>G	p.L173V	GTC	1				p.L59	L	c.175_177	ctc	c.177C>G	p.L59=	CTG	1				p.R1640	R	c.4918_4920	CGG	c.4919G>A	p.R1640Q	CAG	1				p.R1566	R	c.4696_4698	cgg	c.4697G>A	p.R1566Q	CAG	3				p.R1664	R	c.4990_4992
			p.Q180*	Q	c.538_540	cag	c.538C>T	p.Q180*	TAG	1				p.G61	G	c.181_183	ggt	c.181G>T	p.G61C	TGT	1				p.R1788	R	c.5362_5364	CGT	c.5363G>A	p.R1788H	CAT	1				p.R1605	R	c.4813_4815	cga	c.4814G>A	p.R1605Q	CAA	2				p.A1676	A	c.5026_5028
			p.S189*	S	c.565_567	tca	c.566C>G	p.S189*	TGA	1				p.G62	G	c.184_186	ggc	c.185G>A	p.G62D	GAC	1				p.T1847	T	c.5539_5541	ACG	c.5541G>A	p.T1847=	ACA	1				p.R1640	R	c.4918_4920	cgg	c.4919G>A	p.R1640Q	CAG	2				p.R1678	R	c.5032_5034
			p.S189L	S	c.565_567	tca	c.566C>T	p.S189L	TTA	1				p.G65	G	c.193_195	ggt	c.193G>A	p.G65S	AGT	1				p.R1858	R	c.5572_5574	CGA	c.5573G>A	p.R1858Q	CAA	1				p.R1673	R	c.5017_5019	cgg	c.5018G>A	p.R1673Q	CAG	3				p.T1692	T	c.5074_5076
			p.S191Y	S	c.571_573	tct	c.572C>A	p.S191Y	TAT	1				p.T68	T	c.202_204	act	c.203C>A	p.T68N	AAT	1				p.R1920	R	c.5758_5760	CGA	c.5759G>A	p.R1920Q	CAA	4				p.P1730	P	c.5188_5190	ccg	c.5190G>A	p.P1730=	CCA	1				p.R1848	R	c.5542_5544
			p.G192D	G	c.574_576	ggc	c.575G>A	p.G192D	GAC	2				p.P70	P	c.208_210	cct	c.210T>C	p.P70=	CCC	1				p.P1960	P	c.5878_5880	CCG	c.5880G>A	p.P1960=	CCA	5				p.R1759	R	c.5275_5277	cgc	c.5276G>A	p.R1759H	CAC	1				p.R1885	R	c.5653_5655
			p.L197=	L	c.589_591	ctc	c.591C>T	p.L197=	CTT	1				p.F72	F	c.214_216	ttc	c.216C>A	p.F72L	TTA	2				p.S2129	S	c.6385_6387	TCG	c.6387G>A	p.S2129=	TCA	1				p.R1774	R	c.5320_5322	cga	c.5321G>A	p.R1774Q	CAA	2				p.A1975	A	c.5923_5925
			p.F198V	F	c.592_594	ttt	c.592T>G	p.F198V	GTT	1				p.F72	F	c.214_216	ttc	c.216C>T	p.F72=	TTT	1				p.R2166	R	c.6496_6498	CGA	c.6497G>A	p.R2166Q	CAA	5				p.R1799	R	c.5395_5397	cgt	c.5396G>A	p.R1799H	CAT	1				p.R1993	R	c.5977_5979
			p.T202S	T	c.604_606	aca	c.604A>T	p.T202S	TCA	1				p.G76	G	c.226_228	gga	c.226G>T	p.G76*	TGA	1				p.R2226	R	c.6676_6678	CGA	c.6677G>A	p.R2226Q	CAA	1				p.R1873	R	c.5617_5619	cgg	c.5618G>A	p.R1873Q	CAG	1				p.P2032	P	c.6094_6096
			p.T202I	T	c.604_606	aca	c.605C>T	p.T202I	ATA	4				p.G76	G	c.226_228	gga	c.228A>G	p.G76=	GGG	5				p.S2497	S	c.7489_7491	TCG	c.7491G>A	p.S2497=	TCA	1				p.S1878	S	c.5632_5634	tcg	c.5634G>A	p.S1878=	TCA	1				p.P2099	P	c.6295_6297
			p.V203=	V	c.607_609	gtg	c.609G>T	p.V203=	GTT	1				p.S78	S	c.232_234	agc	c.233G>A	p.S78N	AAC	1				p.R2505	R	c.7513_7515	CGA	c.7514G>A	p.R2505Q	CAA	2				p.G78	G	c.232_234	ggg	c.232G>A	p.G78R	AGG	1				p.R2147	R	c.6439_6441
			p.A204S	A	c.610_612	gcc	c.610G>T	p.A204S	TCC	1				p.K79	K	c.235_237	aaa	c.236A>T	p.K79I	ATA	1				p.R2549	R	c.7645_7647	CGT	c.7646G>A	p.R2549H	CAT	1				p.A321	A	c.961_963	gcc	c.961G>A	p.A321T	ACC	1				p.R2162	R	c.6484_6486
			p.A204V	A	c.610_612	gcc	c.611C>T	p.A204V	GTC	1				p.G80	G	c.238_240	ggt	c.238G>A	p.G80S	AGT	1				p.R2560	R	c.7678_7680	CGA	c.7679G>A	p.R2560Q	CAA	1				p.G395	G	c.1183_1185	gga	c.1183G>A	p.G395R	AGA	1				p.R2168	R	c.6502_6504
			p.I207T	I	c.619_621	atc	c.620T>C	p.I207T	ACC	1				p.S81	S	c.241_243	tct	c.242C>A	p.S81Y	TAT	1				p.P2681	P	c.8041_8043	CCG	c.8043G>A	p.P2681=	CCA	1				p.A478	A	c.1432_1434	gcc	c.1432G>A	p.A478T	ACC	1				p.S2176	S	c.6526_6528
			p.E211*	E	c.631_633	gag	c.631G>T	p.E211*	TAG	1				p.S86	S	c.256_258	tcc	c.257C>T	p.S86F	TTC	1				p.R2714	R	c.8140_8142	CGT	c.8141G>A	p.R2714H	CAT	4				p.A517	A	c.1549_1551	gcc	c.1549G>A	p.A517T	ACC	1				p.T2208	T	c.6622_6624
			p.G214V	G	c.640_642	ggc	c.641G>T	p.G214V	GTC	1				p.K88	K	c.262_264	aaa	c.264A>T	p.K88N	AAT	2				p.R2721	R	c.8161_8163	CGC	c.8162G>A	p.R2721H	CAC	3				p.G881	G	c.2641_2643	ggc	c.2641G>A	p.G881S	AGC	2				p.A2238	A	c.6712_6714
			p.G216S	G	c.646_648	ggt	c.646G>A	p.G216S	AGT	3				p.L90	L	c.268_270	ctc	c.268C>A	p.L90I	ATC	2				p.R2759	R	c.8275_8277	CGT	c.8276G>A	p.R2759H	CAT	1				p.E1001	E	c.3001_3003	gaa	c.3001G>A	p.E1001K	AAA	2				p.R2252	R	c.6754_6756
			p.R217L	R	c.649_651	cgg	c.650G>T	p.R217L	CTG	1				p.L90	L	c.268_270	ctc	c.270C>T	p.L90=	CTT	1				p.R2816	R	c.8446_8448	CGA	c.8447G>A	p.R2816Q	CAA	1				p.V1007	V	c.3019_3021	gtg	c.3019G>A	p.V1007M	ATG	2				p.S2253	S	c.6757_6759
			p.F218I	F	c.652_654	ttt	c.652T>A	p.F218I	ATT	1				p.K92	K	c.274_276	aag	c.276G>T	p.K92N	AAT	1				p.R2833	R	c.8497_8499	CGC	c.8498G>A	p.R2833H	CAC	1				p.G1066	G	c.3196_3198	ggc	c.3196G>A	p.G1066S	AGC	2				p.R2261	R	c.6781_6783
			p.F218L	F	c.652_654	ttt	c.652T>C	p.F218L	CTT	1				p.D97	D	c.289_291	gat	c.291T>A	p.D97E	GAA	1				p.A160	A	c.478_480	GCT	c.478G>A	p.A160T	ACT	1				p.V1142	V	c.3424_3426	gtg	c.3424G>A	p.V1142M	ATG	3				p.S2266	S	c.6796_6798
			p.G219W	G	c.655_657	ggg	c.655G>T	p.G219W	TGG	1				p.L99	L	c.295_297	ctg	c.295C>A	p.L99M	ATG	1				p.E225	E	c.673_675	GAA	c.673G>A	p.E225K	AAA	1				p.E1158	E	c.3472_3474	gaa	c.3472G>A	p.E1158K	AAA	1				p.A16	A	c.46_48
			p.G219E	G	c.655_657	ggg	c.656G>A	p.G219E	GAG	1				p.L99	L	c.295_297	ctg	c.297G>A	p.L99=	CTA	1				p.G253	G	c.757_759	GGC	c.757G>A	p.G253S	AGC	1				p.V1433	V	c.4297_4299	gta	c.4297G>A	p.V1433I	ATA	2				p.E74	E	c.220_222
			p.W222*	W	c.664_666	tgg	c.666G>A	p.W222*	TGA	1				p.L99	L	c.295_297	ctg	c.297G>T	p.L99=	CTT	2				p.V588	V	c.1762_1764	GTA	c.1762G>A	p.V588I	ATA	3				p.A1488	A	c.4462_4464	gca	c.4462G>A	p.A1488T	ACA	1				p.A105	A	c.313_315
			p.R223L	R	c.667_669	cgg	c.668G>T	p.R223L	CTG	1				p.A102	A	c.304_306	gca	c.305C>A	p.A102E	GAA	1				p.D1003	D	c.3007_3009	GAC	c.3007G>A	p.D1003N	AAC	3				p.E1574	E	c.4720_4722	gaa	c.4720G>A	p.E1574K	AAA	1				p.G146	G	c.436_438
			p.G224=	G	c.670_672	ggc	c.672C>G	p.G224=	GGG	3				p.H104	H	c.310_312	cat	c.310C>A	p.H104N	AAT	1				p.E1209	E	c.3625_3627	GAA	c.3625G>A	p.E1209K	AAA	1				p.V1598	V	c.4792_4794	gtc	c.4792G>A	p.V1598I	ATC	2				p.G246	G	c.736_738
			p.W226*	W	c.676_678	tgg	c.677G>A	p.W226*	TAG	1				p.P106	P	c.316_318	cct	c.317C>T	p.P106L	CTT	1				p.E1322	E	c.3964_3966	GAA	c.3964G>A	p.E1322K	AAA	1				p.A1681	A	c.5041_5043	gcc	c.5041G>A	p.A1681T	ACC	2				p.G308	G	c.922_924
			p.W226C	W	c.676_678	tgg	c.678G>T	p.W226C	TGT	1				p.E107	E	c.319_321	gaa	c.319G>A	p.E107K	AAA	1				p.V1405	V	c.4213_4215	GTT	c.4213G>A	p.V1405I	ATT	1				p.E1694	E	c.5080_5082	gag	c.5080G>A	p.E1694K	AAG	1				p.A395	A	c.1183_1185
			p.R227G	R	c.679_681	agg	c.679A>G	p.R227G	GGG	1				p.D108	D	c.322_324	gat	c.323A>T	p.D108V	GTT	1				p.D1512	D	c.4534_4536	GAT	c.4534G>A	p.D1512N	AAT	2				p.G1703	G	c.5107_5109	gga	c.5107G>A	p.G1703R	AGA	19				p.G507	G	c.1519_1521
			p.R227M	R	c.679_681	agg	c.680G>T	p.R227M	ATG	1				p.E112	E	c.334_336	gaa	c.334G>A	p.E112K	AAA	1				p.E1663	E	c.4987_4989	GAA	c.4987G>A	p.E1663K	AAA	2				p.V1727	V	c.5179_5181	gtc	c.5179G>A	p.V1727I	ATC	1				p.G568	G	c.1702_1704
			p.G228=	G	c.682_684	ggt	c.684T>G	p.G228=	GGG	3				p.G115	G	c.343_345	ggc	c.343G>T	p.G115C	TGC	1				p.V2630	V	c.7888_7890	GTT	c.7888G>A	p.V2630I	ATT	3				p.E1871	E	c.5611_5613	gaa	c.5611G>A	p.E1871K	AAA	1				p.G572	G	c.1714_1716
			p.A232D	A	c.694_696	gct	c.695C>A	p.A232D	GAT	1				p.G115	G	c.343_345	ggc	c.344G>A	p.G115D	GAC	3				p.R414	R	c.1240_1242	CGC	c.1242C>T	p.R414=	CGT	2				p.H477	H	c.1429_1431	cac	c.1431C>T	p.H477=	CAT	1				p.G647	G	c.1939_1941
			p.A232V	A	c.694_696	gct	c.695C>T	p.A232V	GTT	1				p.F116	F	c.346_348	ttc	c.347T>C	p.F116S	TCC	1				p.S587	S	c.1759_1761	AGC	c.1761C>T	p.S587=	AGT	1				p.V516	V	c.1546_1548	gtc	c.1548C>T	p.V516=	GTT	2				p.G828	G	c.2482_2484
			p.K234R	K	c.700_702	aaa	c.701A>G	p.K234R	AGA	28				p.L118	L	c.352_354	ctg	c.352C>A	p.L118M	ATG	1				p.A1002	A	c.3004_3006	GCC	c.3006C>T	p.A1002=	GCT	1				p.G870	G	c.2608_2610	ggc	c.2610C>T	p.G870=	GGT	1				p.G856	G	c.2566_2568
			p.K234N	K	c.700_702	aaa	c.702A>C	p.K234N	AAC	1				p.P121	P	c.361_363	cct	c.361C>T	p.P121S	TCT	1				p.S1321	S	c.3961_3963	AGC	c.3963C>T	p.S1321=	AGT	1				p.A880	A	c.2638_2640	gcc	c.2640C>T	p.A880=	GCT	1				p.G860	G	c.2578_2580
			p.I235V	I	c.703_705	ata	c.703A>G	p.I235V	GTA	1				p.E122	E	c.364_366	gag	c.364G>A	p.E122K	AAG	1				p.I1662	I	c.4984_4986	ATC	c.4986C>T	p.I1662=	ATT	1				p.H1000	H	c.2998_3000	cac	c.3000C>T	p.H1000=	CAT	1				p.A989	A	c.2965_2967
			p.F236L	F	c.706_708	ttc	c.706T>C	p.F236L	CTC	1				p.P124	P	c.370_372	ccc	c.371C>T	p.P124L	CTC	2				p.T2715	T	c.8143_8145	ACC	c.8145C>T	p.T2715=	ACT	1				p.D1573	D	c.4717_4719	gac	c.4719C>T	p.D1573=	GAT	2				p.G1019	G	c.3055_3057
			p.F236L	F	c.706_708	ttc	c.708C>A	p.F236L	TTA	1				p.Q126	Q	c.376_378	caa	c.376C>A	p.Q126K	AAA	1				p.S2794	S	c.8380_8382	AGC	c.8382C>T	p.S2794=	AGT	1				p.C1597	C	c.4789_4791	tgc	c.4791C>T	p.C1597=	TGT	1				p.D1114	D	c.3340_3342
			p.F236=	F	c.706_708	ttc	c.708C>T	p.F236=	TTT	1				p.Q126	Q	c.376_378	caa	c.376C>T	p.Q126*	TAA	3				p.A2	A	c.4_6	GCT	c.5C>A	p.A2D	GAT	1				p.Y1870	Y	c.5608_5610	tac	c.5610C>T	p.Y1870=	TAT	1				p.G1151	G	c.3451_3453
			p.S238Y	S	c.712_714	tct	c.713C>A	p.S238Y	TAT	1				p.Q126	Q	c.376_378	caa	c.378A>T	p.Q126H	CAT	1				p.A3	A	c.7_9	GCA	c.7G>A	p.A3T	ACA	1				p.D2	D	c.4_6	gat	c.4G>T	p.D2Y	TAT	3				p.E1197	E	c.3589_3591
			p.R239S	R	c.715_717	cgt	c.715C>A	p.R239S	AGT	1				p.F127	F	c.379_381	ttt	c.380T>G	p.F127C	TGT	1				p.A4	A	c.10_12	GCT	c.10G>T	p.A4S	TCT	1				p.Q3	Q	c.7_9	cag	c.7C>T	p.Q3*	TAG	3				p.G1261	G	c.3781_3783
			p.S243Y	S	c.727_729	tct	c.728C>A	p.S243Y	TAT	1				p.S129	S	c.385_387	agc	c.386G>A	p.S129N	AAC	2				p.D7	D	c.19_21	GAT	c.19G>A	p.D7N	AAT	1				p.G5	G	c.13_15	ggc	c.13G>A	p.G5S	AGC	1				p.G1356	G	c.4066_4068
			p.E247K	E	c.739_741	gaa	c.739G>A	p.E247K	AAA	1				p.Q131	Q	c.391_393	cag	c.391C>T	p.Q131*	TAG	1				p.Q12	Q	c.34_36	CAA	c.36A>G	p.Q12=	CAG	1				p.G5	G	c.13_15	ggc	c.14G>A	p.G5D	GAC	1				p.G1404	G	c.4210_4212
			p.M255I	M	c.763_765	atg	c.765G>A	p.M255I	ATA	1				p.S132	S	c.394_396	agt	c.394A>G	p.S132G	GGT	1				p.E14	E	c.40_42	GAG	c.40G>C	p.E14Q	CAG	1				p.Q10	Q	c.28_30	cag	c.28C>T	p.Q10*	TAG	4				p.G1418	G	c.4252_4254
			p.L256V	L	c.766_768	ctg	c.766C>G	p.L256V	GTG	1				p.S132	S	c.394_396	agt	c.395G>A	p.S132N	AAT	2				p.L16	L	c.46_48	CTG	c.46C>T	p.L16=	TTG	1				p.Y12	Y	c.34_36	tat	c.36T>A	p.Y12*	TAA	4				p.E1428	E	c.4282_4284
			p.L256=	L	c.766_768	ctg	c.766C>T	p.L256=	TTG	1				p.A133	A	c.397_399	gcc	c.399C>T	p.A133=	GCT	1				p.E19	E	c.55_57	GAG	c.55G>A	p.E19K	AAG	1				p.G13	G	c.37_39	ggc	c.38G>A	p.G13D	GAC	1				p.G1490	G	c.4468_4470
			p.R257=	R	c.769_771	cgc	c.771C>T	p.R257=	CGT	2				p.G135	G	c.403_405	ggg	c.404G>T	p.G135V	GTG	1				p.N20	N	c.58_60	AAC	c.58A>T	p.N20Y	TAC	1				p.N16	N	c.46_48	aac	c.48C>G	p.N16K	AAG	1				p.V1556	V	c.4666_4668
			p.H258R	H	c.772_774	cat	c.773A>G	p.H258R	CGT	1				p.A136	A	c.406_408	gct	c.407C>A	p.A136D	GAT	1				p.N22	N	c.64_66	AAT	c.65A>G	p.N22S	AGT	1				p.P17	P	c.49_51	cca	c.50C>T	p.P17L	CTA	1				p.E1721	E	c.5161_5163
			p.E259*	E	c.775_777	gaa	c.775G>T	p.E259*	TAA	1				p.E138	E	c.412_414	gag	c.412G>T	p.E138*	TAG	2				p.L23	L	c.67_69	CTT	c.67C>A	p.L23I	ATT	1				p.Q20	Q	c.58_60	cag	c.58C>T	p.Q20*	TAG	1				p.E1725	E	c.5173_5175
			p.I261S	I	c.781_783	atc	c.782T>G	p.I261S	AGC	1				p.T139	T	c.415_417	aca	c.417A>G	p.T139=	ACG	1				p.E26	E	c.76_78	GAG	c.76G>A	p.E26K	AAG	1				p.Q21	Q	c.61_63	caa	c.61C>T	p.Q21*	TAA	9				p.D1781	D	c.5341_5343
			p.L262I	L	c.784_786	ctt	c.784C>A	p.L262I	ATT	1				p.G140	G	c.418_420	ggc	c.418G>A	p.G140S	AGC	1				p.E26	E	c.76_78	GAG	c.76G>T	p.E26*	TAG	1				p.Q22	Q	c.64_66	cag	c.64C>T	p.Q22*	TAG	1				p.E1785	E	c.5353_5355
			p.D268Y	D	c.802_804	gac	c.802G>T	p.D268Y	TAC	1				p.G140	G	c.418_420	ggc	c.419G>A	p.G140D	GAC	1				p.E28	E	c.82_84	GAA	c.82G>A	p.E28K	AAA	1				p.Q22	Q	c.64_66	cag	c.65A>G	p.Q22R	CGG	1				p.D1798	D	c.5392_5394
			p.D268G	D	c.802_804	gac	c.803A>G	p.D268G	GGC	1				p.S146	S	c.436_438	tct	c.437C>T	p.S146F	TTT	1				p.N32	N	c.94_96	AAT	c.95A>G	p.N32S	AGT	1				p.P24	P	c.70_72	cct	c.71C>T	p.P24L	CTT	1				p.D1825	D	c.5473_5475
			p.D268V	D	c.802_804	gac	c.803A>T	p.D268V	GTC	1				p.V147	V	c.439_441	gtg	c.440T>C	p.V147A	GCG	1				p.L34	L	c.100_102	CTT	c.100C>T	p.L34F	TTT	1				p.P25	P	c.73_75	ccg	c.73C>T	p.P25S	TCG	1				p.G1862	G	c.5584_5586
			p.D268E	D	c.802_804	gac	c.804C>A	p.D268E	GAA	2				p.E152	E	c.454_456	gag	c.454G>A	p.E152K	AAG	1				p.L34	L	c.100_102	CTT	c.101T>G	p.L34R	CGT	1				p.S26	S	c.76_78	tca	c.77C>A	p.S26*	TAA	1				p.A1932	A	c.5794_5796
			p.D268E	D	c.802_804	gac	c.804C>G	p.D268E	GAG	1				p.E152	E	c.454_456	gag	c.454G>T	p.E152*	TAG	1				p.T39	T	c.115_117	ACT	c.117T>C	p.T39=	ACC	1				p.G27	G	c.79_81	gga	c.79G>A	p.G27R	AGA	1				p.E1939	E	c.5815_5817
			p.A271T	A	c.811_813	gca	c.811G>A	p.A271T	ACA	1				p.E152	E	c.454_456	gag	c.456G>C	p.E152D	GAC	1				p.M44	M	c.130_132	ATG	c.130A>G	p.M44V	GTG	1				p.Q29	Q	c.85_87	cag	c.86A>G	p.Q29R	CGG	1				p.A1975	A	c.5923_5925
			p.W280*	W	c.838_840	tgg	c.840G>A	p.W280*	TGA	1				p.A154	A	c.460_462	gct	c.460G>T	p.A154S	TCT	1				p.V47	V	c.139_141	GTA	c.140T>C	p.V47A	GCA	1				p.G31	G	c.91_93	gga	c.92G>A	p.G31E	GAA	2				p.E2058	E	c.6172_6174
			p.K290N	K	c.868_870	aag	c.870G>T	p.K290N	AAT	1				p.E157	E	c.469_471	gag	c.469G>T	p.E157*	TAG	1				p.K49	K	c.145_147	AAA	c.145A>G	p.K49E	GAA	1				p.G36	G	c.106_108	ggg	c.108G>T	p.G36=	GGT	1				p.G2073	G	c.6217_6219
			p.L294V	L	c.880_882	ctt	c.880C>G	p.L294V	GTT	1				p.K158	K	c.472_474	aag	c.473A>C	p.K158T	ACG	4				p.K49	K	c.145_147	AAA	c.146A>C	p.K49T	ACA	1				p.Q37	Q	c.109_111	cag	c.109C>T	p.Q37*	TAG	5				p.E2250	E	c.6748_6750
			p.G303R	G	c.907_909	gga	c.907G>A	p.G303R	AGA	1				p.F159	F	c.475_477	ttt	c.475T>A	p.F159I	ATT	1				p.Q50	Q	c.148_150	CAA	c.148C>T	p.Q50*	TAA	1				p.P38	P	c.112_114	cca	c.113C>T	p.P38L	CTA	1				p.E2259	E	c.6775_6777
			p.R306I	R	c.916_918	aga	c.917G>T	p.R306I	ATA	1				p.P160	P	c.478_480	ccc	c.478C>T	p.P160S	TCC	1				p.G53	G	c.157_159	GGA	c.157G>T	p.G53*	TGA	1				p.Y39	Y	c.115_117	tac	c.117C>A	p.Y39*	TAA	1				p.Y827	Y	c.2479_2481
			p.L308V	L	c.922_924	tta	c.922T>G	p.L308V	GTA	2				p.P160	P	c.478_480	ccc	c.479C>G	p.P160R	CGC	1				p.G53	G	c.157_159	GGA	c.158G>T	p.G53V	GTA	1				p.Y39	Y	c.115_117	tac	c.117C>G	p.Y39*	TAG	1				p.P859	P	c.2575_2577
			p.N312I	N	c.934_936	aat	c.935A>T	p.N312I	ATT	1				p.P160	P	c.478_480	ccc	c.479C>T	p.P160L	CTC	2				p.E58	E	c.172_174	GAA	c.174A>C	p.E58D	GAC	1				p.G40	G	c.118_120	ggg	c.119G>A	p.G40E	GAG	1				p.A933	A	c.2797_2799
			p.T315=	T	c.943_945	acc	c.945C>A	p.T315=	ACA	1				p.M162	M	c.484_486	atg	c.485T>A	p.M162K	AAG	1				p.A61	A	c.181_183	GCT	c.182C>A	p.A61D	GAT	2				p.S41	S	c.121_123	tcc	c.122C>A	p.S41Y	TAC	1				p.P988	P	c.2962_2964
			p.W316*	W	c.946_948	tgg	c.948G>A	p.W316*	TGA	1				p.P163	P	c.487_489	ccc	c.487C>T	p.P163S	TCC	1				p.A61	A	c.181_183	GCT	c.183T>G	p.A61=	GCG	1				p.Q42	Q	c.124_126	cag	c.124C>T	p.Q42*	TAG	1				p.D1018	D	c.3052_3054
			p.T317R	T	c.949_951	aca	c.950C>G	p.T317R	AGA	1				p.P163	P	c.487_489	ccc	c.489C>A	p.P163=	CCA	1				p.S62	S	c.184_186	TCT	c.185C>T	p.S62F	TTT	1				p.T43	T	c.127_129	acc	c.128C>T	p.T43I	ATC	1				p.V1113	V	c.3337_3339
			p.Q318*	Q	c.952_954	cag	c.952C>T	p.Q318*	TAG	1				p.K164	K	c.490_492	aag	c.491A>T	p.K164M	ATG	1				p.Q65	Q	c.193_195	CAG	c.193C>A	p.Q65K	AAG	1				p.P44	P	c.130_132	ccg	c.130C>A	p.P44T	ACG	1				p.Y1375	Y	c.4123_4125
			p.Q318P	Q	c.952_954	cag	c.953A>C	p.Q318P	CCG	1				p.K164	K	c.490_492	aag	c.492G>A	p.K164=	AAA	1				p.I66	I	c.196_198	ATT	c.196A>C	p.I66L	CTT	1				p.Q45	Q	c.133_135	cag	c.133C>T	p.Q45*	TAG	2				p.Y1420	Y	c.4258_4260
			p.L319V	L	c.955_957	ctg	c.955C>G	p.L319V	GTG	1				p.P165	P	c.493_495	cca	c.494C>T	p.P165L	CTA	1				p.D67	D	c.199_201	GAT	c.199G>A	p.D67N	AAT	1				p.Y47	Y	c.139_141	tac	c.140A>G	p.Y47C	TGC	1				p.G1429	G	c.4285_4287
			p.Y325*	Y	c.973_975	tat	c.975T>A	p.Y325*	TAA	1				p.G168	G	c.502_504	ggc	c.502G>A	p.G168S	AGC	3				p.D67	D	c.199_201	GAT	c.199G>C	p.D67H	CAT	1				p.Q52	Q	c.154_156	cag	c.154C>T	p.Q52*	TAG	2				p.G1489	G	c.4465_4467
			p.G329W	G	c.985_987	ggg	c.985G>T	p.G329W	TGG	3				p.G168	G	c.502_504	ggc	c.502G>T	p.G168C	TGC	2				p.L68	L	c.202_204	TTA	c.202T>G	p.L68V	GTA	1				p.Q56	Q	c.166_168	cag	c.166C>T	p.Q56*	TAG	1				p.D1537	D	c.4609_4611
			p.S330=	S	c.988_990	tcc	c.990C>A	p.S330=	TCA	1				p.G168	G	c.502_504	ggc	c.503G>A	p.G168D	GAC	1				p.E70	E	c.208_210	GAG	c.208G>A	p.E70K	AAG	1				p.G61	G	c.181_183	ggc	c.181G>T	p.G61C	TGC	1				p.T1633	T	c.4897_4899
			p.L331M	L	c.991_993	ctg	c.991C>A	p.L331M	ATG	1				p.G168	G	c.502_504	ggc	c.504C>T	p.G168=	GGT	1				p.E74	E	c.220_222	GAG	c.220G>T	p.E74*	TAG	1				p.L62	L	c.184_186	ctc	c.186C>T	p.L62=	CTT	1				p.L1720	L	c.5158_5160
			p.L331P	L	c.991_993	ctg	c.992T>C	p.L331P	CCG	1				p.G171	G	c.511_513	ggc	c.511G>T	p.G171C	TGC	1				p.L75	L	c.223_225	CTT	c.223C>A	p.L75I	ATT	1				p.Y64	Y	c.190_192	tat	c.192T>G	p.Y64*	TAG	1				p.D1766	D	c.5296_5298
			p.F332=	F	c.994_996	ttt	c.996T>C	p.F332=	TTC	1				p.S174	S	c.520_522	agc	c.520A>G	p.S174G	GGC	1				p.D78	D	c.232_234	GAT	c.232G>T	p.D78Y	TAT	1				p.Q66	Q	c.196_198	cag	c.196C>T	p.Q66*	TAG	3				p.D1780	D	c.5338_5340
			p.D333Y	D	c.997_999	gat	c.997G>T	p.D333Y	TAT	1				p.S174	S	c.520_522	agc	c.520A>T	p.S174C	TGC	1				p.V85	V	c.253_255	GTA	c.253G>A	p.V85I	ATA	1				p.Q67	Q	c.199_201	cag	c.199C>T	p.Q67*	TAG	1				p.D1781	D	c.5341_5343
			p.N336I	N	c.1006_1008	aac	c.1007A>T	p.N336I	ATC	1				p.I176	I	c.526_528	atc	c.526A>G	p.I176V	GTC	1				p.V85	V	c.253_255	GTA	c.255A>G	p.V85=	GTG	2				p.Q67	Q	c.199_201	cag	c.201G>A	p.Q67=	CAA	1				p.S1797	S	c.5389_5391
			p.Y338C	Y	c.1012_1014	tac	c.1013A>G	p.Y338C	TGC	1				p.I176	I	c.526_528	atc	c.528C>A	p.I176=	ATA	1				p.R88	R	c.262_264	CGG	c.263G>T	p.R88L	CTG	1				p.P69	P	c.205_207	cct	c.205C>T	p.P69S	TCT	1				p.I1803	I	c.5407_5409
			p.V340M	V	c.1018_1020	gtg	c.1018G>A	p.V340M	ATG	1				p.R177	R	c.529_531	cgc	c.529C>A	p.R177S	AGC	1				p.K90	K	c.268_270	AAA	c.270A>C	p.K90N	AAC	1				p.P69	P	c.205_207	cct	c.206C>G	p.P69R	CGT	2				p.A1810	A	c.5428_5430
			p.T341A	T	c.1021_1023	aca	c.1021A>G	p.T341A	GCA	1				p.R177	R	c.529_531	cgc	c.531C>T	p.R177=	CGT	1				p.K90	K	c.268_270	AAA	c.270A>G	p.K90=	AAG	1				p.P69	P	c.205_207	cct	c.206C>T	p.P69L	CTT	1				p.T1867	T	c.5599_5601
			p.G344W	G	c.1030_1032	ggg	c.1030G>T	p.G344W	TGG	1				p.H179	H	c.535_537	cac	c.535C>T	p.H179Y	TAC	1				p.S92	S	c.274_276	TCC	c.275C>G	p.S92C	TGC	2				p.P70	P	c.208_210	cct	c.208C>T	p.P70S	TCT	2				p.G1903	G	c.5707_5709
			p.M345I	M	c.1033_1035	atg	c.1035G>T	p.M345I	ATT	1				p.G186	G	c.556_558	ggg	c.557G>T	p.G186V	GTG	1				p.S92	S	c.274_276	TCC	c.276C>T	p.S92=	TCT	1				p.Y71	Y	c.211_213	tat	c.212A>T	p.Y71F	TTT	1				p.I1917	I	c.5749_5751
			p.A352T	A	c.1054_1056	gct	c.1054G>A	p.A352T	ACT	1				p.G186	G	c.556_558	ggg	c.558G>A	p.G186=	GGA	1				p.L93	L	c.277_279	CTC	c.277C>A	p.L93I	ATC	2				p.Y71	Y	c.211_213	tat	c.213T>A	p.Y71*	TAA	1				p.D1931	D	c.5791_5793
			p.A352D	A	c.1054_1056	gct	c.1055C>A	p.A352D	GAT	2				p.Q189	Q	c.565_567	caa	c.565C>T	p.Q189*	TAA	1				p.S95	S	c.283_285	TCT	c.284C>T	p.S95F	TTT	1				p.Q73	Q	c.217_219	caa	c.217C>T	p.Q73*	TAA	2				p.D1967	D	c.5899_5901
			p.G355W	G	c.1063_1065	ggg	c.1063G>T	p.G355W	TGG	2				p.E191	E	c.571_573	gag	c.571G>A	p.E191K	AAG	1				p.S104	S	c.310_312	TCA	c.311C>G	p.S104*	TGA	1				p.Q74	Q	c.220_222	caa	c.220C>T	p.Q74*	TAA	2				p.H2023	H	c.6067_6069
			p.G355=	G	c.1063_1065	ggg	c.1065G>A	p.G355=	GGA	1				p.E191	E	c.571_573	gag	c.571G>C	p.E191Q	CAG	1				p.S105	S	c.313_315	AGC	c.313A>G	p.S105G	GGC	1				p.G75	G	c.223_225	ggc	c.224G>A	p.G75D	GAC	1				p.Y2158	Y	c.6472_6474
			p.A357T	A	c.1069_1071	gca	c.1069G>A	p.A357T	ACA	1				p.E191	E	c.571_573	gag	c.571G>T	p.E191*	TAG	2				p.G108	G	c.322_324	GGA	c.323G>C	p.G108A	GCA	1				p.G75	G	c.223_225	ggc	c.225C>T	p.G75=	GGT	1				p.D2182	D	c.6544_6546
			p.G365S	G	c.1093_1095	ggc	c.1093G>A	p.G365S	AGC	1				p.G193	G	c.577_579	ggg	c.578G>T	p.G193V	GTG	1				p.E109	E	c.325_327	GAG	c.325G>T	p.E109*	TAG	1				p.P76	P	c.226_228	ccc	c.227C>T	p.P76L	CTC	1				p.H2258	H	c.6772_6774
			p.G365R	G	c.1093_1095	ggc	c.1093G>C	p.G365R	CGC	1				p.E198	E	c.592_594	gag	c.592G>A	p.E198K	AAG	1				p.E109	E	c.325_327	GAG	c.326A>C	p.E109A	GCG	1				p.G80	G	c.238_240	ggt	c.239G>T	p.G80V	GTT	1				p.F1824	F	c.5470_5472
			p.G365D	G	c.1093_1095	ggc	c.1094G>A	p.G365D	GAC	4				p.E198	E	c.592_594	gag	c.592G>C	p.E198Q	CAG	4				p.C110	C	c.328_330	TGC	c.329G>A	p.C110Y	TAC	1				p.Q81	Q	c.241_243	caa	c.241C>T	p.Q81*	TAA	4				p.A2	A	c.4_6
			p.G368=	G	c.1102_1104	ggg	c.1104G>A	p.G368=	GGA	1				p.R199	R	c.595_597	agg	c.597G>T	p.R199S	AGT	1				p.M115	M	c.343_345	ATG	c.345G>C	p.M115I	ATC	1				p.Q84	Q	c.250_252	cag	c.250C>T	p.Q84*	TAG	2				p.G6	G	c.16_18
			p.P370S	P	c.1108_1110	cct	c.1108C>T	p.P370S	TCT	1				p.V200	V	c.598_600	gtc	c.598G>A	p.V200I	ATC	1				p.S117	S	c.349_351	TCA	c.350C>A	p.S117*	TAA	3				p.P86	P	c.256_258	cca	c.256C>T	p.P86S	TCA	1				p.A8	A	c.22_24
			p.H374R	H	c.1120_1122	cat	c.1121A>G	p.H374R	CGT	4				p.H205	H	c.613_615	cat	c.613C>T	p.H205Y	TAT	1				p.S117	S	c.349_351	TCA	c.350C>T	p.S117L	TTA	1				p.Y88	Y	c.262_264	tac	c.264C>A	p.Y88*	TAA	1				p.A9	A	c.25_27
			p.D376N	D	c.1126_1128	gac	c.1126G>A	p.D376N	AAC	3				p.S210	S	c.628_630	tca	c.629C>G	p.S210*	TGA	3				p.P119	P	c.355_357	CCA	c.355C>G	p.P119A	GCA	1				p.Q90	Q	c.268_270	cag	c.268C>T	p.Q90*	TAG	1				p.T13	T	c.37_39
			p.D376A	D	c.1126_1128	gac	c.1127A>C	p.D376A	GCC	1				p.S210	S	c.628_630	tca	c.629C>T	p.S210L	TTA	1				p.P119	P	c.355_357	CCA	c.355C>T	p.P119S	TCA	1				p.Q91	Q	c.271_273	caa	c.271C>T	p.Q91*	TAA	1				p.L25	L	c.73_75
			p.D376G	D	c.1126_1128	gac	c.1127A>G	p.D376G	GGC	1				p.A211	A	c.631_633	gcc	c.631G>A	p.A211T	ACC	1				p.G126	G	c.376_378	GGA	c.376G>A	p.G126R	AGA	1				p.P95	P	c.283_285	cct	c.283C>T	p.P95S	TCT	1				p.S37	S	c.109_111
			p.L377=	L	c.1129_1131	tta	c.1131A>G	p.L377=	TTG	2				p.A211	A	c.631_633	gcc	c.631G>T	p.A211S	TCC	1				p.E129	E	c.385_387	GAA	c.385G>T	p.E129*	TAA	1				p.P95	P	c.283_285	cct	c.284C>T	p.P95L	CTT	1				p.S39	S	c.115_117
			p.K378Q	K	c.1132_1134	aag	c.1132A>C	p.K378Q	CAG	3				p.A211	A	c.631_633	gcc	c.632C>T	p.A211V	GTC	1				p.S130	S	c.388_390	AGT	c.388A>C	p.S130R	CGT	1				p.Q96	Q	c.286_288	cag	c.286C>G	p.Q96E	GAG	1				p.A44	A	c.130_132
			p.K378=	K	c.1132_1134	aag	c.1134G>A	p.K378=	AAA	2				p.A211	A	c.631_633	gcc	c.633C>A	p.A211=	GCA	2				p.E135	E	c.403_405	GAA	c.403G>T	p.E135*	TAA	1				p.Q96	Q	c.286_288	cag	c.286C>T	p.Q96*	TAG	7				p.A47	A	c.139_141
			p.S379*	S	c.1135_1137	tca	c.1136C>A	p.S379*	TAA	2				p.Q213	Q	c.637_639	cag	c.637C>T	p.Q213*	TAG	3				p.E136	E	c.406_408	GAA	c.406G>A	p.E136K	AAA	1				p.Q97	Q	c.289_291	cag	c.289C>T	p.Q97*	TAG	1				p.S48	S	c.142_144
			p.S379L	S	c.1135_1137	tca	c.1136C>T	p.S379L	TTA	1				p.Q213	Q	c.637_639	cag	c.639G>A	p.Q213=	CAA	2				p.E136	E	c.406_408	GAA	c.406G>T	p.E136*	TAA	1				p.Q97	Q	c.289_291	cag	c.291G>A	p.Q97=	CAA	1				p.S52	S	c.154_156
			p.K380N	K	c.1138_1140	aag	c.1140G>T	p.K380N	AAT	1				p.P215	P	c.643_645	ccc	c.643C>T	p.P215S	TCC	1				p.E136	E	c.406_408	GAA	c.408A>G	p.E136=	GAG	1				p.Q98	Q	c.292_294	cag	c.292C>T	p.Q98*	TAG	2				p.G56	G	c.166_168
			p.N381H	N	c.1141_1143	aac	c.1141A>C	p.N381H	CAC	2				p.E219	E	c.655_657	gag	c.657G>T	p.E219D	GAT	1				p.E138	E	c.412_414	GAG	c.413A>G	p.E138G	GGG	2				p.Q99	Q	c.295_297	cag	c.297G>A	p.Q99=	CAA	2				p.G62	G	c.184_186
			p.N381I	N	c.1141_1143	aac	c.1142A>T	p.N381I	ATC	2				p.T220	T	c.658_660	acc	c.659C>G	p.T220S	AGC	1				p.E140	E	c.418_420	GAG	c.418G>A	p.E140K	AAG	1				p.P101	P	c.301_303	ccc	c.302C>T	p.P101L	CTC	1				p.N66	N	c.196_198
			p.N381K	N	c.1141_1143	aac	c.1143C>A	p.N381K	AAA	2				p.Q222	Q	c.664_666	caa	c.664C>T	p.Q222*	TAA	3				p.E140	E	c.418_420	GAG	c.418G>T	p.E140*	TAG	1				p.S103	S	c.307_309	tcc	c.308C>G	p.S103C	TGC	1				p.H67	H	c.199_201
			p.N381=	N	c.1141_1143	aac	c.1143C>T	p.N381=	AAT	1				p.A223	A	c.667_669	gcc	c.668C>A	p.A223D	GAC	2				p.R141	R	c.421_423	AGG	c.422G>T	p.R141M	ATG	1				p.Q104	Q	c.310_312	cag	c.310C>T	p.Q104*	TAG	1				p.E74	E	c.220_222
			p.V384A	V	c.1150_1152	gtg	c.1151T>C	p.V384A	GCG	1				p.P224	P	c.670_672	cct	c.670C>A	p.P224T	ACT	1				p.R141	R	c.421_423	AGG	c.423G>A	p.R141=	AGA	1				p.P107	P	c.319_321	ccg	c.320C>A	p.P107Q	CAG	1				p.A75	A	c.223_225
			p.K386N	K	c.1156_1158	aaa	c.1158A>T	p.K386N	AAT	1				p.P224	P	c.670_672	cct	c.670C>T	p.P224S	TCT	2				p.R141	R	c.421_423	AGG	c.423G>T	p.R141S	AGT	2				p.S108	S	c.322_324	tcc	c.322T>C	p.S108P	CCC	1				p.P80	P	c.238_240
			p.D394N	D	c.1180_1182	gac	c.1180G>A	p.D394N	AAC	3				p.R225	R	c.673_675	aga	c.674G>T	p.R225I	ATA	3				p.S142	S	c.424_426	TCA	c.424T>A	p.S142T	ACA	4				p.Q109	Q	c.325_327	cag	c.325C>T	p.Q109*	TAG	3				p.Q83	Q	c.247_249
			p.D394H	D	c.1180_1182	gac	c.1180G>C	p.D394H	CAC	1				p.K226	K	c.676_678	aag	c.678G>T	p.K226N	AAT	1				p.S142	S	c.424_426	TCA	c.424T>C	p.S142P	CCA	1				p.P111	P	c.331_333	cct	c.331C>T	p.P111S	TCT	1				p.H91	H	c.271_273
			p.D394E	D	c.1180_1182	gac	c.1182C>A	p.D394E	GAA	1				p.E227	E	c.679_681	gaa	c.679G>A	p.E227K	AAA	3				p.S142	S	c.424_426	TCA	c.425C>A	p.S142*	TAA	2				p.H112	H	c.334_336	cat	c.334C>G	p.H112D	GAT	3				p.H93	H	c.277_279
			p.G396S	G	c.1186_1188	ggc	c.1186G>A	p.G396S	AGC	1				p.E227	E	c.679_681	gaa	c.679G>T	p.E227*	TAA	2				p.S142	S	c.424_426	TCA	c.425C>G	p.S142*	TGA	1				p.H112	H	c.334_336	cat	c.334C>T	p.H112Y	TAT	2				p.L100	L	c.298_300
			p.G396V	G	c.1186_1188	ggc	c.1187G>T	p.G396V	GTC	1				p.A229	A	c.685_687	gct	c.685G>A	p.A229T	ACT	1				p.L145	L	c.433_435	CTT	c.433C>T	p.L145F	TTT	1				p.H112	H	c.334_336	cat	c.336T>G	p.H112Q	CAG	1				p.L106	L	c.316_318
			p.L397V	L	c.1189_1191	ctg	c.1189C>G	p.L397V	GTG	1				p.P231	P	c.691_693	ccc	c.691C>T	p.P231S	TCC	1				p.A146	A	c.436_438	GCT	c.437C>T	p.A146V	GTT	1				p.A113	A	c.337_339	gcc	c.338C>G	p.A113G	GGC	1				p.Q107	Q	c.319_321
			p.A398V	A	c.1192_1194	gct	c.1193C>T	p.A398V	GTT	1				p.Q232	Q	c.694_696	caa	c.694C>T	p.Q232*	TAA	1				p.D149	D	c.445_447	GAC	c.445G>T	p.D149Y	TAC	1				p.A113	A	c.337_339	gcc	c.339C>T	p.A113=	GCT	1				p.Q108	Q	c.322_324
			p.D402G	D	c.1204_1206	gat	c.1205A>G	p.D402G	GGT	1				p.D233	D	c.697_699	gat	c.697G>A	p.D233N	AAT	1				p.E154	E	c.460_462	GAA	c.460G>C	p.E154Q	CAA	1				p.Q114	Q	c.340_342	caa	c.340C>T	p.Q114*	TAA	4				p.Q109	Q	c.325_327
			p.T407I	T	c.1219_1221	acc	c.1220C>T	p.T407I	ATC	1				p.D233	D	c.697_699	gat	c.698A>T	p.D233V	GTT	1				p.K155	K	c.463_465	AAA	c.465A>G	p.K155=	AAG	1				p.Y117	Y	c.349_351	tat	c.350A>G	p.Y117C	TGT	1				p.Q120	Q	c.358_360
			p.D409G	D	c.1225_1227	gac	c.1226A>G	p.D409G	GGC	1				p.A234	A	c.700_702	gcc	c.700G>T	p.A234S	TCC	1				p.W157	W	c.469_471	TGG	c.470G>A	p.W157*	TAG	1				p.Y117	Y	c.349_351	tat	c.351T>A	p.Y117*	TAA	1				p.Q121	Q	c.361_363
			p.D409E	D	c.1225_1227	gac	c.1227C>A	p.D409E	GAA	2				p.A234	A	c.700_702	gcc	c.702C>T	p.A234=	GCT	1				p.Y159	Y	c.475_477	TAC	c.476A>G	p.Y159C	TGC	2				p.Q118	Q	c.352_354	cag	c.352C>T	p.Q118*	TAG	1				p.Q122	Q	c.364_366
			p.A411S	A	c.1231_1233	gcc	c.1231G>T	p.A411S	TCC	2				p.P235	P	c.703_705	cct	c.703C>T	p.P235S	TCT	1				p.Y159	Y	c.475_477	TAC	c.477C>A	p.Y159*	TAA	1				p.Q119	Q	c.355_357	cag	c.355C>T	p.Q119*	TAG	2				p.Q123	Q	c.367_369
			p.Q414*	Q	c.1240_1242	cag	c.1240C>T	p.Q414*	TAG	2				p.G236	G	c.706_708	ggg	c.706G>A	p.G236R	AGG	1				p.Y159	Y	c.475_477	TAC	c.477C>G	p.Y159*	TAG	1				p.Q120	Q	c.358_360	cag	c.360G>A	p.Q120=	CAA	1				p.Q125	Q	c.373_375
			p.G417E	G	c.1249_1251	ggg	c.1250G>A	p.G417E	GAG	3				p.G236	G	c.706_708	ggg	c.707G>C	p.G236A	GCG	1				p.Q161	Q	c.481_483	CAA	c.481C>T	p.Q161*	TAA	2				p.S123	S	c.367_369	tct	c.367T>C	p.S123P	CCT	1				p.G141	G	c.421_423
			p.G417V	G	c.1249_1251	ggg	c.1250G>T	p.G417V	GTG	1				p.K238	K	c.712_714	aaa	c.714A>C	p.K238N	AAC	1				p.Q163	Q	c.487_489	CAG	c.489G>T	p.Q163H	CAT	1				p.Q124	Q	c.370_372	caa	c.370C>A	p.Q124K	AAA	1				p.G144	G	c.430_432
			p.R420L	R	c.1258_1260	cga	c.1259G>T	p.R420L	CTA	1				p.K238	K	c.712_714	aaa	c.714A>G	p.K238=	AAG	1				p.K167	K	c.499_501	AAA	c.499A>T	p.K167*	TAA	1				p.Q124	Q	c.370_372	caa	c.370C>T	p.Q124*	TAA	3				p.G146	G	c.436_438
			p.Y421N	Y	c.1261_1263	tac	c.1261T>A	p.Y421N	AAC	1				p.S240	S	c.718_720	tct	c.719C>T	p.S240F	TTT	1				p.R168	R	c.502_504	AGA	c.503G>C	p.R168T	ACA	1				p.Q124	Q	c.370_372	caa	c.371A>G	p.Q124R	CGA	1				p.Q149	Q	c.445_447
			p.Y421C	Y	c.1261_1263	tac	c.1262A>G	p.Y421C	TGC	1				p.S240	S	c.718_720	tct	c.720T>C	p.S240=	TCC	1				p.I169	I	c.505_507	ATA	c.506T>C	p.I169T	ACA	1				p.P125	P	c.373_375	cca	c.373C>T	p.P125S	TCA	1				p.Q158	Q	c.472_474
			p.M422V	M	c.1264_1266	atg	c.1264A>G	p.M422V	GTG	1				p.P241	P	c.721_723	cca	c.721C>G	p.P241A	GCA	1				p.D170	D	c.508_510	GAT	c.508G>T	p.D170Y	TAT	1				p.Q127	Q	c.379_381	cag	c.379C>T	p.Q127*	TAG	1				p.G160	G	c.478_480
			p.A423V	A	c.1267_1269	gcc	c.1268C>T	p.A423V	GTC	2				p.T242	T	c.724_726	aca	c.724A>T	p.T242S	TCA	1				p.P173	P	c.517_519	CCT	c.518C>T	p.P173L	CTT	1				p.Q127	Q	c.379_381	cag	c.381G>A	p.Q127=	CAA	1				p.D164	D	c.490_492
			p.E429K	E	c.1285_1287	gaa	c.1285G>A	p.E429K	AAA	1				p.P243	P	c.727_729	cca	c.728C>T	p.P243L	CTA	1				p.L174	L	c.520_522	TTA	c.521T>A	p.L174*	TAA	1				p.Q129	Q	c.385_387	cag	c.385C>T	p.Q129*	TAG	2				p.P173	P	c.517_519
			p.F439C	F	c.1315_1317	ttt	c.1316T>G	p.F439C	TGT	2				p.S246	S	c.736_738	tct	c.737C>T	p.S246F	TTT	1				p.E176	E	c.526_528	GAA	c.526G>T	p.E176*	TAA	2				p.Q132	Q	c.394_396	cag	c.394C>T	p.Q132*	TAG	6				p.L178	L	c.532_534
			p.D443Y	D	c.1327_1329	gat	c.1327G>T	p.D443Y	TAT	1				p.P247	P	c.739_741	cca	c.739C>G	p.P247A	GCA	1				p.S179	S	c.535_537	TCC	c.536C>T	p.S179F	TTC	3				p.S136	S	c.406_408	tcc	c.408C>T	p.S136=	TCT	1				p.S180	S	c.538_540
			p.D443E	D	c.1327_1329	gat	c.1329T>A	p.D443E	GAA	2				p.E251	E	c.751_753	gag	c.751G>A	p.E251K	AAG	2				p.L180	L	c.538_540	TTA	c.539T>A	p.L180*	TAA	1				p.Q137	Q	c.409_411	cag	c.409C>T	p.Q137*	TAG	1				p.G193	G	c.577_579
			p.I444T	I	c.1330_1332	att	c.1331T>C	p.I444T	ACT	1				p.M253	M	c.757_759	atg	c.759G>A	p.M253I	ATA	1				p.L180	L	c.538_540	TTA	c.539T>G	p.L180*	TGA	1				p.Q138	Q	c.412_414	cag	c.412C>T	p.Q138*	TAG	2				p.G193	G	c.577_579
			p.Y445C	Y	c.1333_1335	tat	c.1334A>G	p.Y445C	TGT	1				p.C255	C	c.763_765	tgt	c.764G>A	p.C255Y	TAT	1				p.R186	R	c.556_558	AGA	c.556A>T	p.R186*	TGA	1				p.S140	S	c.418_420	tcc	c.418T>C	p.S140P	CCC	1				p.P224	P	c.670_672
			p.A446=	A	c.1336_1338	gcc	c.1338C>A	p.A446=	GCA	1				p.K256	K	c.766_768	aaa	c.766A>G	p.K256E	GAA	1				p.E190	E	c.568_570	GAA	c.568G>T	p.E190*	TAA	5				p.S140	S	c.418_420	tcc	c.419C>A	p.S140Y	TAC	1				p.A225	A	c.673_675
			p.L447F	L	c.1339_1341	ctc	c.1339C>T	p.L447F	TTC	1				p.K256	K	c.766_768	aaa	c.767A>G	p.K256R	AGA	2				p.Y191	Y	c.571_573	TAT	c.573T>C	p.Y191=	TAC	1				p.S140	S	c.418_420	tcc	c.419C>G	p.S140C	TGC	1				p.E229	E	c.685_687
			p.G448R	G	c.1342_1344	ggg	c.1342G>C	p.G448R	CGG	2				p.D257	D	c.769_771	gat	c.771T>C	p.D257=	GAC	1				p.E192	E	c.574_576	GAA	c.574G>T	p.E192*	TAA	3				p.S140	S	c.418_420	tcc	c.419C>T	p.S140F	TTC	1				p.F230	F	c.688_690
			p.Y451*	Y	c.1351_1353	tat	c.1353T>G	p.Y451*	TAG	1				p.E259	E	c.775_777	gaa	c.775G>A	p.E259K	AAA	3				p.R194	R	c.580_582	AGG	c.581G>A	p.R194K	AAG	1				p.Q141	Q	c.421_423	cag	c.421C>T	p.Q141*	TAG	3				p.N231	N	c.691_693
			p.W452L	W	c.1354_1356	tgg	c.1355G>T	p.W452L	TTG	1				p.M262	M	c.784_786	atg	c.785T>C	p.M262T	ACG	1				p.Q195	Q	c.583_585	CAA	c.583C>T	p.Q195*	TAA	1				p.P143	P	c.427_429	cca	c.427C>T	p.P143S	TCA	1				p.Y233	Y	c.697_699
			p.E453D	E	c.1357_1359	gag	c.1359G>C	p.E453D	GAC	1				p.E263	E	c.787_789	gag	c.787G>A	p.E263K	AAG	1				p.M200	M	c.598_600	ATG	c.598A>T	p.M200L	TTG	1				p.H144	H	c.430_432	cat	c.432T>A	p.H144Q	CAA	3				p.P239	P	c.715_717
			p.A455V	A	c.1363_1365	gct	c.1364C>T	p.A455V	GTT	1				p.A264	A	c.790_792	gcc	c.790G>C	p.A264P	CCC	1				p.Q203	Q	c.607_609	CAA	c.607C>T	p.Q203*	TAA	2				p.Q145	Q	c.433_435	cag	c.433C>T	p.Q145*	TAG	7				p.G245	G	c.733_735
			p.R456G	R	c.1366_1368	cga	c.1366C>G	p.R456G	GGA	1				p.A266	A	c.796_798	gcc	c.797C>A	p.A266D	GAC	1				p.E211	E	c.631_633	GAA	c.631G>T	p.E211*	TAA	1				p.Q145	Q	c.433_435	cag	c.435G>T	p.Q145H	CAT	1				p.D253	D	c.757_759
			p.C458*	C	c.1372_1374	tgc	c.1374C>A	p.C458*	TGA	1				p.S267	S	c.799_801	tca	c.800C>T	p.S267L	TTA	2				p.K212	K	c.634_636	AAA	c.634A>T	p.K212*	TAA	1				p.Q146	Q	c.436_438	cag	c.436C>T	p.Q146*	TAG	2				p.Q254	Q	c.760_762
			p.G461E	G	c.1381_1383	gga	c.1382G>A	p.G461E	GAA	1				p.H269	H	c.805_807	cat	c.806A>T	p.H269L	CTT	1				p.Q215	Q	c.643_645	CAG	c.643C>T	p.Q215*	TAG	1				p.Y151	Y	c.451_453	tac	c.453C>A	p.Y151*	TAA	4				p.Q258	Q	c.772_774
			p.E466K	E	c.1396_1398	gaa	c.1396G>A	p.E466K	AAA	1				p.V270	V	c.808_810	gtg	c.810G>A	p.V270=	GTA	1				p.R217	R	c.649_651	AGA	c.649A>C	p.R217=	CGA	1				p.Y151	Y	c.451_453	tac	c.453C>G	p.Y151*	TAG	2				p.Q259	Q	c.775_777
			p.L469=	L	c.1405_1407	ctg	c.1405C>T	p.L469=	TTG	1				p.P272	P	c.814_816	ccc	c.816C>G	p.P272=	CCG	1				p.I218	I	c.652_654	ATA	c.652A>G	p.I218V	GTA	1				p.S153	S	c.457_459	tcc	c.457T>C	p.S153P	CCC	1				p.G262	G	c.784_786
			p.L469=	L	c.1405_1407	ctg	c.1407G>T	p.L469=	CTT	1				p.P276	P	c.826_828	cct	c.826C>A	p.P276T	ACT	1				p.Q222	Q	c.664_666	CAG	c.664C>T	p.Q222*	TAG	2				p.S153	S	c.457_459	tcc	c.458C>T	p.S153F	TTC	1				p.M265	M	c.793_795
			p.P476L	P	c.1426_1428	ccc	c.1427C>T	p.P476L	CTC	1				p.A278	A	c.832_834	gcc	c.833C>T	p.A278V	GTC	1				p.Q223	Q	c.667_669	CAA	c.667C>A	p.Q223K	AAA	1				p.Q154	Q	c.460_462	cag	c.460C>T	p.Q154*	TAG	2				p.M265	M	c.793_795
			p.S477C	S	c.1429_1431	tct	c.1430C>G	p.S477C	TGT	1				p.E282	E	c.844_846	gag	c.844G>T	p.E282*	TAG	1				p.Q223	Q	c.667_669	CAA	c.667C>T	p.Q223*	TAA	1				p.S156	S	c.466_468	tcg	c.467C>A	p.S156*	TAG	1				p.H267	H	c.799_801
			p.S477=	S	c.1429_1431	tct	c.1431T>C	p.S477=	TCC	1				p.E283	E	c.847_849	gag	c.847G>C	p.E283Q	CAG	1				p.I224	I	c.670_672	ATC	c.672C>A	p.I224=	ATA	1				p.Q159	Q	c.475_477	cag	c.475C>T	p.Q159*	TAG	2				p.S270	S	c.808_810
			p.K486N	K	c.1456_1458	aag	c.1458G>T	p.K486N	AAT	1				p.E283	E	c.847_849	gag	c.847G>T	p.E283*	TAG	2				p.E225	E	c.673_675	GAA	c.673G>T	p.E225*	TAA	4				p.Q159	Q	c.475_477	cag	c.477G>T	p.Q159H	CAT	1				p.A271	A	c.811_813
			p.V487F	V	c.1459_1461	gtt	c.1459G>T	p.V487F	TTT	1				p.S286	S	c.856_858	agc	c.858C>A	p.S286R	AGA	1				p.D227	D	c.679_681	GAC	c.680A>G	p.D227G	GGC	1				p.Q160	Q	c.478_480	cag	c.478C>A	p.Q160K	AAG	1				p.P277	P	c.829_831
			p.V488L	V	c.1462_1464	gta	c.1462G>T	p.V488L	TTA	1				p.E288	E	c.862_864	gaa	c.862G>A	p.E288K	AAA	1				p.R230	R	c.688_690	CGT	c.688C>A	p.R230S	AGT	1				p.Q160	Q	c.478_480	cag	c.478C>T	p.Q160*	TAG	5				p.G278	G	c.832_834
			p.D490N	D	c.1468_1470	gat	c.1468G>A	p.D490N	AAT	1				p.G290	G	c.868_870	ggg	c.868G>C	p.G290R	CGG	1				p.Q233	Q	c.697_699	CAG	c.699G>T	p.Q233H	CAT	1				p.H161	H	c.481_483	cac	c.483C>T	p.H161=	CAT	1				p.Q294	Q	c.880_882
			p.D490V	D	c.1468_1470	gat	c.1469A>T	p.D490V	GTT	1				p.E291	E	c.871_873	gag	c.871G>T	p.E291*	TAG	1				p.L234	L	c.700_702	CTT	c.700C>T	p.L234F	TTT	1				p.P162	P	c.484_486	ccc	c.485C>A	p.P162H	CAC	1				p.Y298	Y	c.892_894
			p.Q491=	Q	c.1471_1473	cag	c.1473G>A	p.Q491=	CAA	1				p.K292	K	c.874_876	aag	c.876G>C	p.K292N	AAC	2				p.L235	L	c.703_705	TTA	c.704T>A	p.L235*	TAA	3				p.Q165	Q	c.493_495	cag	c.493C>T	p.Q165*	TAG	2				p.Y301	Y	c.901_903
			p.P495S	P	c.1483_1485	ccc	c.1483C>T	p.P495S	TCC	1				p.V293	V	c.877_879	gta	c.877G>A	p.V293I	ATA	1				p.Q236	Q	c.706_708	CAG	c.706C>T	p.Q236*	TAG	1				p.P167	P	c.499_501	ccc	c.501C>A	p.P167=	CCA	1				p.A306	A	c.916_918
			p.P495L	P	c.1483_1485	ccc	c.1484C>T	p.P495L	CTC	1				p.E297	E	c.889_891	gag	c.889G>A	p.E297K	AAG	1				p.Q238	Q	c.712_714	CAA	c.712C>T	p.Q238*	TAA	2				p.Y168	Y	c.502_504	tac	c.504C>G	p.Y168*	TAG	1				p.G307	G	c.919_921
			p.W500C	W	c.1498_1500	tgg	c.1500G>C	p.W500C	TGC	1				p.P300	P	c.898_900	cca	c.899C>T	p.P300L	CTA	1				p.E241	E	c.721_723	GAA	c.723A>T	p.E241D	GAT	1				p.S169	S	c.505_507	tca	c.506C>A	p.S169*	TAA	1				p.G314	G	c.940_942
			p.W501G	W	c.1501_1503	tgg	c.1501T>G	p.W501G	GGG	1				p.N302	N	c.904_906	aat	c.905A>G	p.N302S	AGT	1				p.S245	S	c.733_735	TCA	c.734C>A	p.S245*	TAA	1				p.S169	S	c.505_507	tca	c.506C>G	p.S169*	TGA	3				p.G314	G	c.940_942
			p.W501*	W	c.1501_1503	tgg	c.1503G>A	p.W501*	TGA	1				p.G303	G	c.907_909	ggc	c.908G>A	p.G303D	GAC	2				p.E251	E	c.751_753	GAA	c.751G>A	p.E251K	AAA	1				p.S169	S	c.505_507	tca	c.506C>T	p.S169L	TTA	1				p.G315	G	c.943_945
			p.Q502*	Q	c.1504_1506	cag	c.1504C>T	p.Q502*	TAG	1				p.V305	V	c.913_915	gtg	c.913G>T	p.V305L	TTG	1				p.T252	T	c.754_756	ACC	c.756C>A	p.T252=	ACA	1				p.Q170	Q	c.508_510	cag	c.508C>T	p.Q170*	TAG	1				p.G318	G	c.952_954
			p.Q502H	Q	c.1504_1506	cag	c.1506G>C	p.Q502H	CAC	1				p.D307	D	c.919_921	gac	c.919G>A	p.D307N	AAC	1				p.S254	S	c.760_762	TCA	c.761C>G	p.S254*	TGA	1				p.Q170	Q	c.508_510	cag	c.510G>T	p.Q170H	CAT	1				p.S320	S	c.958_960
			p.A506=	A	c.1516_1518	gca	c.1518A>T	p.A506=	GCT	1				p.L312	L	c.934_936	ttg	c.936G>C	p.L312F	TTC	1				p.D256	D	c.766_768	GAT	c.766G>T	p.D256Y	TAT	1				p.Q172	Q	c.514_516	cag	c.514C>T	p.Q172*	TAG	1				p.S320	S	c.958_960
			p.C517Y	C	c.1549_1551	tgt	c.1550G>A	p.C517Y	TAT	1				p.V316	V	c.946_948	gtg	c.946G>A	p.V316M	ATG	1				p.E258	E	c.772_774	GAG	c.772G>T	p.E258*	TAG	1				p.Q174	Q	c.520_522	cag	c.520C>T	p.Q174*	TAG	3				p.G322	G	c.964_966
			p.C517F	C	c.1549_1551	tgt	c.1550G>T	p.C517F	TTT	1				p.V316	V	c.946_948	gtg	c.946G>C	p.V316L	CTG	1				p.R259	R	c.775_777	CGG	c.777G>A	p.R259=	CGA	1				p.P176	P	c.526_528	cct	c.526C>T	p.P176S	TCT	1				p.G324	G	c.970_972
			p.W518R	W	c.1552_1554	tgg	c.1552T>C	p.W518R	CGG	1				p.K320	K	c.958_960	aaa	c.959A>T	p.K320I	ATA	1				p.Q260	Q	c.778_780	CAG	c.778C>T	p.Q260*	TAG	1				p.Y177	Y	c.529_531	tac	c.531C>A	p.Y177*	TAA	3				p.G328	G	c.982_984
			p.W518*	W	c.1552_1554	tgg	c.1553G>A	p.W518*	TAG	1				p.S324	S	c.970_972	tca	c.971C>A	p.S324*	TAA	1				p.Q260	Q	c.778_780	CAG	c.780G>C	p.Q260H	CAC	1				p.Y177	Y	c.529_531	tac	c.531C>T	p.Y177=	TAT	1				p.A329	A	c.985_987
			p.N521S	N	c.1561_1563	aac	c.1562A>G	p.N521S	AGC	1				p.L325	L	c.973_975	ttg	c.973T>C	p.L325=	CTG	1				p.N261	N	c.781_783	AAT	c.781A>G	p.N261D	GAT	1				p.Q178	Q	c.532_534	cag	c.532C>T	p.Q178*	TAG	1				p.A334	A	c.1000_1002
			p.L529P	L	c.1585_1587	ctg	c.1586T>C	p.L529P	CCG	1				p.G327	G	c.979_981	ggt	c.979G>A	p.G327S	AGT	1				p.E262	E	c.784_786	GAA	c.784G>T	p.E262*	TAA	3				p.Q178	Q	c.532_534	cag	c.534G>C	p.Q178H	CAC	1				p.A338	A	c.1012_1014
			p.I531S	I	c.1591_1593	atc	c.1592T>G	p.I531S	AGC	1				p.G327	G	c.979_981	ggt	c.980G>A	p.G327D	GAT	1				p.Q264	Q	c.790_792	CAA	c.790C>T	p.Q264*	TAA	1				p.Q179	Q	c.535_537	cag	c.535C>T	p.Q179*	TAG	1				p.A338	A	c.1012_1014
			p.K532*	K	c.1594_1596	aag	c.1594A>T	p.K532*	TAG	1				p.D330	D	c.988_990	gac	c.988G>A	p.D330N	AAC	1				p.G265	G	c.793_795	GGA	c.793G>A	p.G265R	AGA	1				p.Q180	Q	c.538_540	cag	c.538C>T	p.Q180*	TAG	4				p.A341	A	c.1021_1023
			p.S536F	S	c.1606_1608	tcc	c.1607C>T	p.S536F	TTC	2				p.D330	D	c.988_990	gac	c.989A>C	p.D330A	GCC	1				p.G265	G	c.793_795	GGA	c.793G>T	p.G265*	TGA	1				p.Q180	Q	c.538_540	cag	c.540G>T	p.Q180H	CAT	1				p.A343	A	c.1027_1029
			p.Q537R	Q	c.1609_1611	cag	c.1610A>G	p.Q537R	CGG	1				p.E334	E	c.1000_1002	gaa	c.1000G>T	p.E334*	TAA	1				p.G267	G	c.799_801	GGA	c.799G>T	p.G267*	TGA	1				p.Q183	Q	c.547_549	cag	c.547C>T	p.Q183*	TAG	9				p.A348	A	c.1042_1044
			p.S539N	S	c.1615_1617	agc	c.1616G>A	p.S539N	AAC	1				p.Q335	Q	c.1003_1005	cag	c.1003C>T	p.Q335*	TAG	2				p.E268	E	c.802_804	GAA	c.802G>T	p.E268*	TAA	4				p.Q184	Q	c.550_552	cag	c.550C>T	p.Q184*	TAG	3				p.G351	G	c.1051_1053
			p.K545=	K	c.1633_1635	aag	c.1635G>A	p.K545=	AAA	1				p.Q335	Q	c.1003_1005	cag	c.1005G>T	p.Q335H	CAT	2				p.I269	I	c.805_807	ATC	c.807C>G	p.I269M	ATG	1				p.A186	A	c.556_558	gca	c.556G>A	p.A186T	ACA	1				p.S361	S	c.1081_1083
			p.I546M	I	c.1636_1638	atc	c.1638C>G	p.I546M	ATG	2				p.M337	M	c.1009_1011	atg	c.1011G>T	p.M337I	ATT	1				p.T273	T	c.817_819	ACT	c.818C>T	p.T273I	ATT	1				p.P187	P	c.559_561	ccc	c.559C>A	p.P187T	ACC	1				p.G375	G	c.1123_1125
														p.S339	S	c.1015_1017	agt	c.1016G>T	p.S339I	ATT	1				p.S274	S	c.820_822	TCT	c.821C>T	p.S274F	TTT	1				p.P187	P	c.559_561	ccc	c.559C>T	p.P187S	TCC	1				p.M380	M	c.1138_1140
														p.M340	M	c.1018_1020	atg	c.1018A>G	p.M340V	GTG	1				p.G277	G	c.829_831	GGT	c.830G>T	p.G277V	GTT	1				p.L190	L	c.568_570	ctc	c.568C>G	p.L190V	GTC	2				p.L390	L	c.1168_1170
														p.S343	S	c.1027_1029	agc	c.1027A>C	p.S343R	CGC	1				p.Q278	Q	c.832_834	CAG	c.832C>T	p.Q278*	TAG	1				p.S191	S	c.571_573	tcc	c.573C>T	p.S191=	TCT	1				p.S391	S	c.1171_1173
														p.S343	S	c.1027_1029	agc	c.1029C>A	p.S343R	AGA	1				p.Q278	Q	c.832_834	CAG	c.834G>C	p.Q278H	CAC	2				p.Q193	Q	c.577_579	cag	c.579G>T	p.Q193H	CAT	1				p.A394	A	c.1180_1182
														p.G348	G	c.1042_1044	ggc	c.1042G>A	p.G348S	AGC	1				p.S280	S	c.838_840	TCA	c.839C>T	p.S280L	TTA	1				p.Q198	Q	c.592_594	cag	c.592C>T	p.Q198*	TAG	3				p.A399	A	c.1195_1197
														p.R350	R	c.1048_1050	aga	c.1049G>A	p.R350K	AAA	1				p.D285	D	c.853_855	GAC	c.853G>A	p.D285N	AAC	1				p.Q200	Q	c.598_600	cag	c.599A>G	p.Q200R	CGG	2				p.G400	G	c.1198_1200
														p.K357	K	c.1069_1071	aag	c.1069A>T	p.K357*	TAG	2				p.E287	E	c.859_861	GAA	c.859G>A	p.E287K	AAA	2				p.S201	S	c.601_603	tct	c.601T>C	p.S201P	CCT	1				p.F405	F	c.1213_1215
														p.S360	S	c.1078_1080	tcc	c.1079C>A	p.S360Y	TAC	1				p.E287	E	c.859_861	GAA	c.859G>T	p.E287*	TAA	2				p.Q203	Q	c.607_609	cag	c.607C>T	p.Q203*	TAG	4				p.G407	G	c.1219_1221
														p.L362	L	c.1084_1086	ctg	c.1086G>A	p.L362=	CTA	1				p.V291	V	c.871_873	GTT	c.871G>T	p.V291F	TTT	1				p.Q206	Q	c.616_618	caa	c.616C>T	p.Q206*	TAA	2				p.P412	P	c.1234_1236
														p.V363	V	c.1087_1089	gtg	c.1087G>T	p.V363L	TTG	1				p.L292	L	c.874_876	TTG	c.876G>A	p.L292=	TTA	1				p.Y209	Y	c.625_627	tat	c.627T>A	p.Y209*	TAA	2				p.S413	S	c.1237_1239
														p.Q366	Q	c.1096_1098	caa	c.1096C>A	p.Q366K	AAA	1				p.S294	S	c.880_882	TCT	c.881C>A	p.S294Y	TAT	1				p.Y209	Y	c.625_627	tat	c.627T>G	p.Y209*	TAG	1				p.N420	N	c.1258_1260
														p.E370	E	c.1108_1110	gag	c.1108G>T	p.E370*	TAG	2				p.S294	S	c.880_882	TCT	c.881C>T	p.S294F	TTT	2				p.S210	S	c.628_630	tcc	c.628T>G	p.S210A	GCC	1				p.L422	L	c.1264_1266
														p.A373	A	c.1117_1119	gcc	c.1117G>A	p.A373T	ACC	1				p.T297	T	c.889_891	ACA	c.889A>G	p.T297A	GCA	1				p.Q211	Q	c.631_633	cag	c.631C>T	p.Q211*	TAG	3				p.S425	S	c.1273_1275
														p.A373	A	c.1117_1119	gcc	c.1118C>T	p.A373V	GTC	1				p.S299	S	c.895_897	TCT	c.896C>G	p.S299C	TGT	1				p.Q211	Q	c.631_633	cag	c.632A>G	p.Q211R	CGG	1				p.P428	P	c.1282_1284
														p.P375	P	c.1123_1125	cca	c.1123C>T	p.P375S	TCA	1				p.P301	P	c.901_903	CCT	c.902C>T	p.P301L	CTT	1				p.Q212	Q	c.634_636	cag	c.634C>T	p.Q212*	TAG	1				p.G435	G	c.1303_1305
														p.D376	D	c.1126_1128	gat	c.1126G>A	p.D376N	AAT	2				p.T305	T	c.913_915	ACA	c.914C>G	p.T305R	AGA	1				p.Q212	Q	c.634_636	cag	c.636G>A	p.Q212=	CAA	1				p.P438	P	c.1312_1314
														p.D377	D	c.1129_1131	gat	c.1129G>A	p.D377N	AAT	2				p.H307	H	c.919_921	CAT	c.921T>G	p.H307Q	CAG	1				p.R213	R	c.637_639	cgc	c.638G>T	p.R213L	CTC	1				p.P443	P	c.1327_1329
														p.D378	D	c.1132_1134	gat	c.1134T>C	p.D378=	GAC	2				p.L308	L	c.922_924	CTG	c.922C>T	p.L308=	TTG	4				p.P215	P	c.643_645	cct	c.644C>A	p.P215H	CAT	1				p.S451	S	c.1351_1353
														p.E380	E	c.1138_1140	gag	c.1138G>T	p.E380*	TAG	1				p.G309	G	c.925_927	GGA	c.925G>T	p.G309*	TGA	4				p.P217	P	c.649_651	ccg	c.649C>T	p.P217S	TCG	1				p.Q452	Q	c.1354_1356
														p.E381	E	c.1141_1143	gag	c.1141G>A	p.E381K	AAG	1				p.G309	G	c.925_927	GGA	c.926G>A	p.G309E	GAA	1				p.Q218	Q	c.652_654	cag	c.652C>T	p.Q218*	TAG	2				p.A460	A	c.1378_1380
														p.E383	E	c.1147_1149	gaa	c.1147G>T	p.E383*	TAA	1				p.K311	K	c.931_933	AAG	c.931A>T	p.K311*	TAG	1				p.E219	E	c.655_657	gag	c.655G>A	p.E219K	AAG	1				p.Q468	Q	c.1402_1404
														p.E383	E	c.1147_1149	gaa	c.1148A>G	p.E383G	GGA	2				p.K311	K	c.931_933	AAG	c.933G>A	p.K311=	AAA	1				p.E219	E	c.655_657	gag	c.655G>T	p.E219*	TAG	2				p.Q468	Q	c.1402_1404
														p.E384	E	c.1150_1152	gag	c.1152G>T	p.E384D	GAT	1				p.K311	K	c.931_933	AAG	c.933G>C	p.K311N	AAC	1				p.Q222	Q	c.664_666	caa	c.664C>G	p.Q222E	GAA	1				p.W490	W	c.1468_1470
														p.E386	E	c.1156_1158	gaa	c.1156G>A	p.E386K	AAA	1				p.V312	V	c.934_936	GTG	c.934G>A	p.V312M	ATG	1				p.Q222	Q	c.664_666	caa	c.664C>T	p.Q222*	TAA	5				p.W490	W	c.1468_1470
														p.E386	E	c.1156_1158	gaa	c.1156G>T	p.E386*	TAA	5				p.V312	V	c.934_936	GTG	c.935T>G	p.V312G	GGG	1				p.Q222	Q	c.664_666	caa	c.665A>G	p.Q222R	CGA	2				p.R496	R	c.1486_1488
														p.E387	E	c.1159_1161	gag	c.1159G>A	p.E387K	AAG	1				p.E313	E	c.937_939	GAA	c.937G>A	p.E313K	AAA	1				p.S224	S	c.670_672	tca	c.671C>A	p.S224*	TAA	4				p.R496	R	c.1486_1488
														p.E387	E	c.1159_1161	gag	c.1159G>T	p.E387*	TAG	1				p.M314	M	c.940_942	ATG	c.942G>A	p.M314I	ATA	1				p.Q228	Q	c.682_684	cag	c.682C>T	p.Q228*	TAG	4				p.G507	G	c.1519_1521
														p.E389	E	c.1165_1167	gaa	c.1165G>T	p.E389*	TAA	1				p.M314	M	c.940_942	ATG	c.942G>T	p.M314I	ATT	1				p.Q228	Q	c.682_684	cag	c.684G>T	p.Q228H	CAT	1				p.Q514	Q	c.1540_1542
														p.E391	E	c.1171_1173	gag	c.1171G>T	p.E391*	TAG	1				p.S317	S	c.949_951	TCA	c.949T>C	p.S317P	CCA	2				p.A229	A	c.685_687	gca	c.685G>A	p.A229T	ACA	2				p.S516	S	c.1546_1548
														p.E393	E	c.1177_1179	gaa	c.1177G>A	p.E393K	AAA	4				p.S317	S	c.949_951	TCA	c.951A>C	p.S317=	TCC	1				p.S230	S	c.688_690	tcc	c.690C>T	p.S230=	TCT	1				p.D519	D	c.1555_1557
														p.E393	E	c.1177_1179	gaa	c.1177G>C	p.E393Q	CAA	1				p.L318	L	c.952_954	TTG	c.952T>G	p.L318V	GTG	1				p.S231	S	c.691_693	tca	c.692C>A	p.S231*	TAA	1				p.P520	P	c.1558_1560
														p.E394	E	c.1180_1182	gaa	c.1180G>T	p.E394*	TAA	2				p.L322	L	c.964_966	CTT	c.965T>G	p.L322R	CGT	1				p.S231	S	c.691_693	tca	c.692C>G	p.S231*	TGA	1				p.V522	V	c.1564_1566
														p.E395	E	c.1183_1185	gag	c.1183G>T	p.E395*	TAG	1				p.G323	G	c.967_969	GGT	c.967G>T	p.G323C	TGT	1				p.S231	S	c.691_693	tca	c.692C>T	p.S231L	TTA	2				p.R525	R	c.1573_1575
														p.E396	E	c.1186_1188	gag	c.1186G>C	p.E396Q	CAG	2				p.H325	H	c.973_975	CAT	c.974A>G	p.H325R	CGT	1				p.A232	A	c.694_696	gcc	c.696C>A	p.A232=	GCA	1				p.R525	R	c.1573_1575
														p.E396	E	c.1186_1188	gag	c.1187A>T	p.E396V	GTG	1				p.D328	D	c.982_984	GAT	c.982G>T	p.D328Y	TAT	1				p.P233	P	c.697_699	ccc	c.697C>T	p.P233S	TCC	1				p.Q527	Q	c.1579_1581
														p.E399	E	c.1195_1197	gag	c.1195G>C	p.E399Q	CAG	2				p.D328	D	c.982_984	GAT	c.983A>T	p.D328V	GTT	1				p.P233	P	c.697_699	ccc	c.699C>T	p.P233=	CCT	1				p.G530	G	c.1588_1590
														p.E399	E	c.1195_1197	gag	c.1197G>T	p.E399D	GAT	1				p.D328	D	c.982_984	GAT	c.984T>C	p.D328=	GAC	6				p.S234	S	c.700_702	tca	c.701C>G	p.S234*	TGA	5				p.G532	G	c.1594_1596
														p.E402	E	c.1204_1206	gaa	c.1204G>A	p.E402K	AAA	1				p.D329	D	c.985_987	GAT	c.985G>T	p.D329Y	TAT	1				p.S234	S	c.700_702	tca	c.701C>T	p.S234L	TTA	3				p.G532	G	c.1594_1596
														p.D403	D	c.1207_1209	gat	c.1209T>C	p.D403=	GAC	1				p.L335	L	c.1003_1005	CTA	c.1005A>G	p.L335=	CTG	3				p.M235	M	c.703_705	atg	c.703A>C	p.M235L	CTG	1				p.P535	P	c.1603_1605
														p.D404	D	c.1210_1212	gat	c.1210G>T	p.D404Y	TAT	1				p.S338	S	c.1012_1014	TCT	c.1014T>C	p.S338=	TCC	5				p.M235	M	c.703_705	atg	c.703A>G	p.M235V	GTG	1				p.P535	P	c.1603_1605
														p.D405	D	c.1213_1215	gac	c.1213G>A	p.D405N	AAC	1				p.Q341	Q	c.1021_1023	CAA	c.1022A>T	p.Q341L	CTA	3				p.T236	T	c.706_708	acc	c.707C>T	p.T236I	ATC	3				p.S537	S	c.1609_1611
														p.E407	E	c.1219_1221	gaa	c.1219G>T	p.E407*	TAA	3				p.C344	C	c.1030_1032	TGT	c.1031G>A	p.C344Y	TAT	1				p.T236	T	c.706_708	acc	c.708C>T	p.T236=	ACT	1				p.Q538	Q	c.1612_1614
														p.L409	L	c.1225_1227	ctg	c.1225C>T	p.L409=	TTG	1				p.M347	M	c.1039_1041	ATG	c.1039A>G	p.M347V	GTG	1				p.S237	S	c.709_711	tcc	c.710C>A	p.S237Y	TAC	1				p.Q540	Q	c.1618_1620
														p.L409	L	c.1225_1227	ctg	c.1227G>A	p.L409=	CTA	1				p.R348	R	c.1042_1044	CGA	c.1044A>G	p.R348=	CGG	5				p.S238	S	c.712_714	agt	c.713G>T	p.S238I	ATT	1				p.Q541	Q	c.1621_1623
														p.W410	W	c.1228_1230	tgg	c.1229G>T	p.W410L	TTG	1				p.S350	S	c.1048_1050	TCT	c.1048T>A	p.S350T	ACT	1				p.K239	K	c.715_717	aag	c.715A>G	p.K239E	GAG	1				p.Q541	Q	c.1621_1623
														p.W410	W	c.1228_1230	tgg	c.1230G>A	p.W410*	TGA	1				p.G351	G	c.1051_1053	GGA	c.1051G>T	p.G351*	TGA	1				p.K239	K	c.715_717	aag	c.715A>T	p.K239*	TAG	1				p.P544	P	c.1630_1632
														p.E411	E	c.1231_1233	gaa	c.1231G>C	p.E411Q	CAA	1				p.G351	G	c.1051_1053	GGA	c.1052G>T	p.G351V	GTA	1				p.G240	G	c.718_720	gga	c.718G>C	p.G240R	CGA	1				p.P546	P	c.1636_1638
														p.E411	E	c.1231_1233	gaa	c.1231G>T	p.E411*	TAA	1				p.P354	P	c.1060_1062	CCT	c.1061C>G	p.P354R	CGT	1				p.G240	G	c.718_720	gga	c.718G>T	p.G240*	TGA	1				p.G547	G	c.1639_1641
														p.A413	A	c.1237_1239	gcc	c.1238C>T	p.A413V	GTC	1				p.P354	P	c.1060_1062	CCT	c.1061C>T	p.P354L	CTT	2				p.G240	G	c.718_720	gga	c.720A>G	p.G240=	GGG	1				p.G548	G	c.1642_1644
														p.Q414	Q	c.1240_1242	caa	c.1240C>A	p.Q414K	AAA	1				p.I357	I	c.1069_1071	ATC	c.1069A>G	p.I357V	GTC	1				p.G241	G	c.721_723	ggg	c.721G>C	p.G241R	CGG	1				p.S549	S	c.1645_1647
														p.Q414	Q	c.1240_1242	caa	c.1240C>T	p.Q414*	TAA	1				p.Q358	Q	c.1072_1074	CAG	c.1072C>T	p.Q358*	TAG	1				p.Q242	Q	c.724_726	caa	c.724C>T	p.Q242*	TAA	2				p.G551	G	c.1651_1653
														p.M415	M	c.1243_1245	atg	c.1245G>T	p.M415I	ATT	1				p.H361	H	c.1081_1083	CAT	c.1081C>A	p.H361N	AAT	1				p.E243	E	c.727_729	gaa	c.727G>A	p.E243K	AAA	1				p.P552	P	c.1654_1656
														p.Y416	Y	c.1246_1248	tat	c.1246T>C	p.Y416H	CAT	2				p.G362	G	c.1084_1086	GGC	c.1085G>A	p.G362D	GAC	1				p.E243	E	c.727_729	gaa	c.727G>T	p.E243*	TAA	1				p.P553	P	c.1657_1659
														p.P417	P	c.1249_1251	cca	c.1250C>T	p.P417L	CTA	1				p.K365	K	c.1093_1095	AAA	c.1095A>T	p.K365N	AAT	1				p.M245	M	c.733_735	atg	c.734T>C	p.M245T	ACG	1				p.P553	P	c.1657_1659
														p.P419	P	c.1255_1257	ccc	c.1256C>A	p.P419H	CAC	1				p.D366	D	c.1096_1098	GAC	c.1096G>C	p.D366H	CAC	1				p.N246	N	c.736_738	aac	c.738C>A	p.N246K	AAA	1				p.P553	P	c.1657_1659
														p.N422	N	c.1264_1266	aac	c.1265A>T	p.N422I	ATC	1				p.D366	D	c.1096_1098	GAC	c.1097A>G	p.D366G	GGC	1				p.S248	S	c.742_744	agc	c.744C>T	p.S248=	AGT	1				p.P555	P	c.1663_1665
														p.L423	L	c.1267_1269	ctg	c.1269G>T	p.L423=	CTT	2				p.G371	G	c.1111_1113	GGA	c.1111G>T	p.G371*	TGA	2				p.Q250	Q	c.748_750	cag	c.748C>T	p.Q250*	TAG	11				p.R557	R	c.1669_1671
														p.S430	S	c.1288_1290	tcc	c.1290C>T	p.S430=	TCT	1				p.S373	S	c.1117_1119	TCC	c.1118C>T	p.S373F	TTC	2				p.S251	S	c.751_753	tca	c.751T>G	p.S251A	GCA	1				p.P559	P	c.1675_1677
														p.H434	H	c.1300_1302	cac	c.1302C>A	p.H434Q	CAA	1				p.S373	S	c.1117_1119	TCC	c.1119C>T	p.S373=	TCT	1				p.S251	S	c.751_753	tca	c.752C>G	p.S251*	TGA	6				p.I562	I	c.1684_1686
														p.G435	G	c.1303_1305	ggc	c.1303G>T	p.G435C	TGC	1				p.R374	R	c.1120_1122	CGG	c.1120C>A	p.R374=	AGG	1				p.S251	S	c.751_753	tca	c.752C>T	p.S251L	TTA	1				p.P567	P	c.1699_1701
														p.G435	G	c.1303_1305	ggc	c.1304G>T	p.G435V	GTC	1				p.R380	R	c.1138_1140	CGG	c.1139G>C	p.R380P	CCG	1				p.R252	R	c.754_756	aga	c.755G>C	p.R252T	ACA	1				p.G568	G	c.1702_1704
														p.L438	L	c.1312_1314	ctc	c.1312C>T	p.L438F	TTC	1				p.R382	R	c.1144_1146	AGG	c.1146G>T	p.R382S	AGT	1				p.S254	S	c.760_762	tcc	c.761C>G	p.S254C	TGC	1				p.G568	G	c.1702_1704
														p.S444	S	c.1330_1332	tct	c.1332T>G	p.S444=	TCG	1				p.A383	A	c.1147_1149	GCC	c.1147G>A	p.A383T	ACC	1				p.P257	P	c.769_771	cct	c.769C>G	p.P257A	GCT	1				p.G568	G	c.1702_1704
														p.P446	P	c.1336_1338	cct	c.1336C>T	p.P446S	TCT	2				p.S384	S	c.1150_1152	AGT	c.1151G>T	p.S384I	ATT	1				p.S262	S	c.784_786	tca	c.785C>G	p.S262*	TGA	4				p.M570	M	c.1708_1710
														p.G447	G	c.1339_1341	ggc	c.1340G>T	p.G447V	GTC	1				p.A385	A	c.1153_1155	GCA	c.1153G>A	p.A385T	ACA	1				p.I263	I	c.787_789	ata	c.787A>G	p.I263V	GTA	1				p.G572	G	c.1714_1716
														p.L448	L	c.1342_1344	cta	c.1343T>C	p.L448P	CCA	1				p.I390	I	c.1168_1170	ATC	c.1170C>A	p.I390=	ATA	1				p.D265	D	c.793_795	gac	c.793G>A	p.D265N	AAC	1				p.P576	P	c.1726_1728
														p.A449	A	c.1345_1347	gcc	c.1345G>A	p.A449T	ACC	2				p.H392	H	c.1174_1176	CAC	c.1174C>T	p.H392Y	TAC	1				p.G269	G	c.805_807	ggg	c.805G>A	p.G269R	AGG	2				p.P576	P	c.1726_1728
														p.A449	A	c.1345_1347	gcc	c.1346C>T	p.A449V	GTC	1				p.P395	P	c.1183_1185	CCT	c.1185T>A	p.P395=	CCA	1				p.E271	E	c.811_813	gaa	c.811G>A	p.E271K	AAA	1				p.Q577	Q	c.1729_1731
														p.G451	G	c.1351_1353	ggg	c.1352G>T	p.G451V	GTG	1				p.R399	R	c.1195_1197	AGA	c.1196G>A	p.R399K	AAA	1				p.G272	G	c.814_816	gga	c.814G>T	p.G272*	TGA	3				p.Q578	Q	c.1732_1734
														p.L453	L	c.1357_1359	ctt	c.1358T>C	p.L453P	CCT	1				p.I404	I	c.1210_1212	ATC	c.1212C>G	p.I404M	ATG	1				p.P276	P	c.826_828	cct	c.827C>T	p.P276L	CTT	1				p.P581	P	c.1741_1743
														p.Q457	Q	c.1369_1371	cag	c.1371G>C	p.Q457H	CAC	1				p.R405	R	c.1213_1215	CGA	c.1214G>T	p.R405L	CTA	1				p.G277	G	c.829_831	gga	c.829G>T	p.G277*	TGA	1				p.P582	P	c.1744_1746
														p.Q460	Q	c.1378_1380	cag	c.1378C>T	p.Q460*	TAG	2				p.L407	L	c.1219_1221	CTT	c.1219C>T	p.L407F	TTT	1				p.V278	V	c.832_834	gtg	c.834G>A	p.V278=	GTA	1				p.P582	P	c.1744_1746
														p.Q461	Q	c.1381_1383	caa	c.1381C>T	p.Q461*	TAA	2				p.H408	H	c.1222_1224	CAT	c.1224T>C	p.H408=	CAC	1				p.S279	S	c.835_837	agc	c.835A>G	p.S279G	GGC	1				p.G585	G	c.1753_1755
														p.Q461	Q	c.1381_1383	caa	c.1383A>G	p.Q461=	CAG	1				p.L409	L	c.1225_1227	CTT	c.1225C>A	p.L409I	ATT	1				p.T280	T	c.838_840	aca	c.838A>T	p.T280S	TCA	1				p.Q586	Q	c.1756_1758
														p.E462	E	c.1384_1386	gaa	c.1384G>A	p.E462K	AAA	1				p.L409	L	c.1225_1227	CTT	c.1225C>G	p.L409V	GTT	1				p.S281	S	c.841_843	tca	c.842C>A	p.S281*	TAA	1				p.G588	G	c.1762_1764
														p.E462	E	c.1384_1386	gaa	c.1384G>T	p.E462*	TAA	6				p.L410	L	c.1228_1230	TTG	c.1229T>A	p.L410*	TAG	1				p.S281	S	c.841_843	tca	c.842C>G	p.S281*	TGA	4				p.V589	V	c.1765_1767
														p.E462	E	c.1384_1386	gaa	c.1386A>G	p.E462=	GAG	2				p.Q412	Q	c.1234_1236	CAG	c.1234C>T	p.Q412*	TAG	4				p.G282	G	c.844_846	ggg	c.845G>C	p.G282A	GCG	1				p.V589	V	c.1765_1767
														p.S463	S	c.1387_1389	tcc	c.1388C>T	p.S463F	TTC	1				p.I413	I	c.1237_1239	ATA	c.1239A>G	p.I413M	ATG	1				p.S285	S	c.853_855	agc	c.853A>T	p.S285C	TGC	1				p.Q594	Q	c.1780_1782
														p.A464	A	c.1390_1392	gcc	c.1392C>A	p.A464=	GCA	1				p.R414	R	c.1240_1242	CGC	c.1241G>T	p.R414L	CTC	4				p.S285	S	c.853_855	agc	c.854G>T	p.S285I	ATC	1				p.Q595	Q	c.1783_1785
														p.E469	E	c.1405_1407	gaa	c.1405G>T	p.E469*	TAA	2				p.Y416	Y	c.1246_1248	TAC	c.1248C>G	p.Y416*	TAG	4				p.S286	S	c.856_858	agc	c.856A>G	p.S286G	GGC	1				p.S602	S	c.1804_1806
														p.G470	G	c.1408_1410	ggt	c.1408G>T	p.G470C	TGT	1				p.C417	C	c.1249_1251	TGT	c.1249T>A	p.C417S	AGT	1				p.G288	G	c.862_864	gga	c.862G>T	p.G288*	TGA	1				p.Q604	Q	c.1810_1812
														p.G470	G	c.1408_1410	ggt	c.1409G>A	p.G470D	GAT	1				p.E418	E	c.1252_1254	GAA	c.1252G>A	p.E418K	AAA	1				p.E289	E	c.865_867	gag	c.867G>A	p.E289=	GAA	1				p.P605	P	c.1813_1815
														p.G470	G	c.1408_1410	ggt	c.1409G>T	p.G470V	GTT	1				p.E418	E	c.1252_1254	GAA	c.1252G>T	p.E418*	TAA	3				p.Q290	Q	c.868_870	cag	c.868C>T	p.Q290*	TAG	2				p.Q606	Q	c.1816_1818
														p.Y471	Y	c.1411_1413	tat	c.1413T>G	p.Y471*	TAG	1				p.T419	T	c.1255_1257	ACC	c.1257C>T	p.T419=	ACT	1				p.S291	S	c.871_873	agt	c.871A>G	p.S291G	GGT	1				p.Q606	Q	c.1816_1818
														p.T475	T	c.1423_1425	acc	c.1423A>G	p.T475A	GCC	1				p.W421	W	c.1261_1263	TGG	c.1262G>A	p.W421*	TAG	2				p.P293	P	c.877_879	cca	c.877C>T	p.P293S	TCA	1				p.P608	P	c.1822_1824
														p.T475	T	c.1423_1425	acc	c.1424C>A	p.T475N	AAC	1				p.W421	W	c.1261_1263	TGG	c.1263G>A	p.W421*	TGA	1				p.P293	P	c.877_879	cca	c.878C>T	p.P293L	CTA	1				p.H609	H	c.1825_1827
														p.T476	T	c.1426_1428	aca	c.1427C>T	p.T476I	ATA	1				p.W421	W	c.1261_1263	TGG	c.1263G>T	p.W421C	TGT	1				p.Q295	Q	c.883_885	cag	c.883C>G	p.Q295E	GAG	1				p.A614	A	c.1840_1842
														p.P477	P	c.1429_1431	cct	c.1429C>T	p.P477S	TCT	1				p.E422	E	c.1264_1266	GAG	c.1264G>T	p.E422*	TAG	2				p.Q295	Q	c.883_885	cag	c.883C>T	p.Q295*	TAG	7				p.A614	A	c.1840_1842
														p.P477	P	c.1429_1431	cct	c.1430C>A	p.P477H	CAT	1				p.W423	W	c.1267_1269	TGG	c.1269G>A	p.W423*	TGA	3				p.P297	P	c.889_891	cct	c.889C>A	p.P297T	ACT	1				p.Q615	Q	c.1843_1845
														p.G478	G	c.1432_1434	gga	c.1433G>T	p.G478V	GTA	1				p.E425	E	c.1273_1275	GAA	c.1273G>A	p.E425K	AAA	1				p.P297	P	c.889_891	cct	c.890C>T	p.P297L	CTT	1				p.D630	D	c.1888_1890
														p.E480	E	c.1438_1440	gag	c.1438G>A	p.E480K	AAG	2				p.E425	E	c.1273_1275	GAA	c.1273G>T	p.E425*	TAA	1				p.F298	F	c.892_894	ttc	c.894C>A	p.F298L	TTA	1				p.S632	S	c.1894_1896
														p.E480	E	c.1438_1440	gag	c.1438G>T	p.E480*	TAG	2				p.A426	A	c.1276_1278	GCT	c.1276G>T	p.A426S	TCT	2				p.S299	S	c.895_897	tct	c.897T>C	p.S299=	TCC	1				p.Q633	Q	c.1897_1899
														p.D481	D	c.1441_1443	gat	c.1441G>A	p.D481N	AAT	1				p.E428	E	c.1282_1284	GAA	c.1282G>A	p.E428K	AAA	1				p.P300	P	c.898_900	cct	c.899C>T	p.P300L	CTT	1				p.E634	E	c.1900_1902
														p.D481	D	c.1441_1443	gat	c.1441G>T	p.D481Y	TAT	1				p.E428	E	c.1282_1284	GAA	c.1282G>T	p.E428*	TAA	2				p.P304	P	c.910_912	cct	c.910C>T	p.P304S	TCT	1				p.E634	E	c.1900_1902
														p.D482	D	c.1444_1446	gat	c.1444G>T	p.D482Y	TAT	1				p.Q433	Q	c.1297_1299	CAG	c.1298A>C	p.Q433P	CCG	4				p.P304	P	c.910_912	cct	c.911C>A	p.P304H	CAT	1				p.G635	G	c.1903_1905
														p.G484	G	c.1450_1452	ggt	c.1450G>T	p.G484C	TGT	1				p.Q433	Q	c.1297_1299	CAG	c.1299G>A	p.Q433=	CAA	1				p.G308	G	c.922_924	ggc	c.924C>A	p.G308=	GGA	2				p.Y636	Y	c.1906_1908
														p.E485	E	c.1453_1455	gag	c.1453G>T	p.E485*	TAG	1				p.N436	N	c.1306_1308	AAT	c.1308T>C	p.N436=	AAC	1				p.I309	I	c.925_927	atc	c.926T>A	p.I309N	AAC	1				p.Y636	Y	c.1906_1908
														p.L487	L	c.1459_1461	ctg	c.1459C>A	p.L487M	ATG	1				p.P437	P	c.1309_1311	CCA	c.1309C>T	p.P437S	TCA	1				p.R310	R	c.928_930	cga	c.929G>T	p.R310L	CTA	1				p.R639	R	c.1915_1917
														p.L487	L	c.1459_1461	ctg	c.1461G>T	p.L487=	CTT	1				p.P437	P	c.1309_1311	CCA	c.1310C>T	p.P437L	CTA	1				p.P314	P	c.940_942	ccg	c.940C>T	p.P314S	TCG	1				p.Q641	Q	c.1921_1923
														p.G488	G	c.1462_1464	ggg	c.1462G>T	p.G488W	TGG	1				p.M438	M	c.1312_1314	ATG	c.1314G>A	p.M438I	ATA	1				p.S315	S	c.943_945	tcc	c.945C>T	p.S315=	TCT	2				p.A645	A	c.1933_1935
														p.V490	V	c.1468_1470	gtc	c.1468G>C	p.V490L	CTC	1				p.P439	P	c.1315_1317	CCA	c.1316C>T	p.P439L	CTA	1				p.P316	P	c.946_948	cct	c.946C>T	p.P316S	TCT	1				p.N650	N	c.1948_1950
														p.R491	R	c.1471_1473	cgc	c.1471C>A	p.R491S	AGC	1				p.A440	A	c.1318_1320	GCT	c.1319C>T	p.A440V	GTT	1				p.S319	S	c.955_957	tct	c.957T>C	p.S319=	TCC	1				p.H651	H	c.1951_1953
														p.P496	P	c.1486_1488	ccc	c.1486C>A	p.P496T	ACC	1				p.V442	V	c.1324_1326	GTT	c.1325T>A	p.V442D	GAT	1				p.S322	S	c.964_966	agt	c.964A>T	p.S322C	TGT	1				p.E652	E	c.1954_1956
														p.P496	P	c.1486_1488	ccc	c.1487C>A	p.P496H	CAC	1				p.E443	E	c.1327_1329	GAA	c.1327G>A	p.E443K	AAA	1				p.Q325	Q	c.973_975	cag	c.973C>T	p.Q325*	TAG	4				p.L654	L	c.1960_1962
														p.P496	P	c.1486_1488	ccc	c.1488C>A	p.P496=	CCA	1				p.E443	E	c.1327_1329	GAA	c.1327G>T	p.E443*	TAA	3				p.S328	S	c.982_984	tca	c.983C>G	p.S328*	TGA	7				p.Q659	Q	c.1975_1977
														p.R497	R	c.1489_1491	cga	c.1490G>T	p.R497L	CTA	1				p.Q445	Q	c.1333_1335	CAG	c.1333C>T	p.Q445*	TAG	3				p.S328	S	c.982_984	tca	c.984A>T	p.S328=	TCT	1				p.R661	R	c.1981_1983
														p.F508	F	c.1522_1524	ttc	c.1524C>T	p.F508=	TTT	2				p.Q445	Q	c.1333_1335	CAG	c.1335G>T	p.Q445H	CAT	2				p.L331	L	c.991_993	ctc	c.991C>A	p.L331I	ATC	1				p.P662	P	c.1984_1986
														p.Y509	Y	c.1525_1527	tat	c.1526A>G	p.Y509C	TGT	1				p.C451	C	c.1351_1353	TGT	c.1351T>C	p.C451R	CGT	1				p.N339	N	c.1015_1017	aac	c.1015A>G	p.N339D	GAC	1				p.S664	S	c.1990_1992
														p.P511	P	c.1531_1533	cca	c.1531C>T	p.P511S	TCA	2				p.M454	M	c.1360_1362	ATG	c.1361T>G	p.M454R	AGG	1				p.N339	N	c.1015_1017	aac	c.1017C>A	p.N339K	AAA	1				p.S664	S	c.1990_1992
														p.P511	P	c.1531_1533	cca	c.1532C>T	p.P511L	CTA	1				p.L456	L	c.1366_1368	CTT	c.1368T>G	p.L456=	CTG	1				p.Q340	Q	c.1018_1020	cag	c.1018C>T	p.Q340*	TAG	3				p.D667	D	c.1999_2001
														p.S514	S	c.1540_1542	agc	c.1542C>A	p.S514R	AGA	1				p.S457	S	c.1369_1371	TCA	c.1370C>A	p.S457*	TAA	3				p.Q340	Q	c.1018_1020	cag	c.1020G>T	p.Q340H	CAT	1				p.G670	G	c.2008_2010
														p.L515	L	c.1543_1545	ctt	c.1543C>G	p.L515V	GTT	1				p.S457	S	c.1369_1371	TCA	c.1370C>G	p.S457*	TGA	2				p.P345	P	c.1033_1035	cca	c.1033C>T	p.P345S	TCA	1				p.D674	D	c.2020_2022
														p.E516	E	c.1546_1548	gag	c.1546G>C	p.E516Q	CAG	1				p.S457	S	c.1369_1371	TCA	c.1370C>T	p.S457L	TTA	2				p.Q349	Q	c.1045_1047	cag	c.1045C>T	p.Q349*	TAG	1				p.D674	D	c.2020_2022
														p.E516	E	c.1546_1548	gag	c.1548G>T	p.E516D	GAT	1				p.E460	E	c.1378_1380	GAA	c.1378G>T	p.E460*	TAA	1				p.S350	S	c.1048_1050	tcg	c.1049C>A	p.S350*	TAG	1				p.P676	P	c.2026_2028
														p.S518	S	c.1552_1554	tct	c.1553C>T	p.S518F	TTT	1				p.E461	E	c.1381_1383	GAG	c.1381G>T	p.E461*	TAG	2				p.D351	D	c.1051_1053	gac	c.1051G>A	p.D351N	AAC	1				p.P676	P	c.2026_2028
														p.G521	G	c.1561_1563	gga	c.1562G>A	p.G521E	GAA	1				p.R463	R	c.1387_1389	AGA	c.1387A>T	p.R463*	TGA	1				p.D351	D	c.1051_1053	gac	c.1052A>G	p.D351G	GGC	1				p.T682	T	c.2044_2046
														p.D522	D	c.1564_1566	gat	c.1564G>A	p.D522N	AAT	1				p.R463	R	c.1387_1389	AGA	c.1389A>G	p.R463=	AGG	1				p.S352	S	c.1054_1056	agc	c.1055G>A	p.S352N	AAC	1				p.S688	S	c.2062_2064
														p.D522	D	c.1564_1566	gat	c.1564G>T	p.D522Y	TAT	1				p.H464	H	c.1390_1392	CAT	c.1392T>A	p.H464Q	CAA	1				p.I353	I	c.1057_1059	atc	c.1059C>A	p.I353=	ATA	2				p.A689	A	c.2065_2067
														p.C524	C	c.1570_1572	tgc	c.1570T>A	p.C524S	AGC	1				p.A465	A	c.1393_1395	GCA	c.1393G>T	p.A465S	TCA	1				p.I353	I	c.1057_1059	atc	c.1059C>T	p.I353=	ATT	1				p.Q699	Q	c.2095_2097
														p.L528	L	c.1582_1584	ctc	c.1582C>A	p.L528I	ATC	1				p.A465	A	c.1393_1395	GCA	c.1395A>G	p.A465=	GCG	1				p.S357	S	c.1069_1071	tcc	c.1070C>T	p.S357F	TTC	1				p.P702	P	c.2104_2106
														p.R531	R	c.1591_1593	cga	c.1591C>A	p.R531=	AGA	1				p.M466	M	c.1396_1398	ATG	c.1396A>G	p.M466V	GTG	1				p.S361	S	c.1081_1083	tca	c.1082C>G	p.S361*	TGA	4				p.Q704	Q	c.2110_2112
														p.D537	D	c.1609_1611	gac	c.1610A>G	p.D537G	GGC	2				p.G470	G	c.1408_1410	GGG	c.1408G>T	p.G470W	TGG	1				p.S362	S	c.1084_1086	agc	c.1085G>A	p.S362N	AAC	1				p.S708	S	c.2122_2124
														p.N541	N	c.1621_1623	aac	c.1621A>C	p.N541H	CAC	1				p.G471	G	c.1411_1413	GGA	c.1411G>A	p.G471R	AGA	3				p.S362	S	c.1084_1086	agc	c.1085G>C	p.S362T	ACC	1				p.S708	S	c.2122_2124
														p.F542	F	c.1624_1626	ttt	c.1626T>A	p.F542L	TTA	1				p.I475	I	c.1423_1425	ATT	c.1423A>T	p.I475F	TTT	1				p.Q365	Q	c.1093_1095	caa	c.1093C>T	p.Q365*	TAA	1				p.P719	P	c.2155_2157
														p.E543	E	c.1627_1629	gag	c.1627G>T	p.E543*	TAG	1				p.A476	A	c.1426_1428	GCA	c.1427C>A	p.A476E	GAA	1				p.Q365	Q	c.1093_1095	caa	c.1094A>G	p.Q365R	CGA	1				p.G720	G	c.2158_2160
														p.P544	P	c.1630_1632	ccc	c.1632C>T	p.P544=	CCT	1				p.A476	A	c.1426_1428	GCA	c.1427C>T	p.A476V	GTA	1				p.R367	R	c.1099_1101	cga	c.1099C>A	p.R367=	AGA	1				p.G721	G	c.2161_2163
														p.F545	F	c.1633_1635	ttt	c.1633T>C	p.F545L	CTT	1				p.E477	E	c.1429_1431	GAA	c.1429G>T	p.E477*	TAA	2				p.R367	R	c.1099_1101	cga	c.1100G>T	p.R367L	CTA	1				p.G721	G	c.2161_2163
														p.L546	L	c.1636_1638	ttg	c.1636T>G	p.L546V	GTG	1				p.L478	L	c.1432_1434	TTA	c.1433T>C	p.L478S	TCA	1				p.Y369	Y	c.1105_1107	tat	c.1106A>C	p.Y369S	TCT	1				p.G721	G	c.2161_2163
														p.S547	S	c.1639_1641	tcc	c.1640C>T	p.S547F	TTC	1				p.L479	L	c.1435_1437	TTG	c.1436T>A	p.L479*	TAG	2				p.Q375	Q	c.1123_1125	cag	c.1123C>T	p.Q375*	TAG	4				p.P722	P	c.2164_2166
														p.S547	S	c.1639_1641	tcc	c.1641C>T	p.S547=	TCT	3				p.L479	L	c.1435_1437	TTG	c.1437G>T	p.L479F	TTT	1				p.M376	M	c.1126_1128	atg	c.1128G>A	p.M376I	ATA	1				p.P724	P	c.2170_2172
														p.S548	S	c.1642_1644	tcc	c.1642T>C	p.S548P	CCC	1				p.Q480	Q	c.1438_1440	CAA	c.1438C>T	p.Q480*	TAA	3				p.Q378	Q	c.1132_1134	cag	c.1132C>T	p.Q378*	TAG	1				p.P724	P	c.2170_2172
														p.S548	S	c.1642_1644	tcc	c.1643C>T	p.S548F	TTC	1				p.V481	V	c.1441_1443	GTG	c.1443G>A	p.V481=	GTA	2				p.S381	S	c.1141_1143	tcc	c.1142C>T	p.S381F	TTC	1				p.P724	P	c.2170_2172
														p.S548	S	c.1642_1644	tcc	c.1644C>T	p.S548=	TCT	1				p.C483	C	c.1447_1449	TGT	c.1448G>A	p.C483Y	TAT	1				p.S381	S	c.1141_1143	tcc	c.1143C>T	p.S381=	TCT	1				p.P726	P	c.2176_2178
														p.M554	M	c.1660_1662	atg	c.1662G>C	p.M554I	ATC	1				p.C483	C	c.1447_1449	TGT	c.1449T>C	p.C483=	TGC	2				p.Q383	Q	c.1147_1149	cag	c.1147C>G	p.Q383E	GAG	1				p.G728	G	c.2182_2184
														p.M554	M	c.1660_1662	atg	c.1662G>T	p.M554I	ATT	1				p.Y486	Y	c.1456_1458	TAT	c.1458T>C	p.Y486=	TAC	10				p.Q383	Q	c.1147_1149	cag	c.1147C>T	p.Q383*	TAG	4				p.G732	G	c.2194_2196
														p.E557	E	c.1669_1671	gag	c.1670A>T	p.E557V	GTG	1				p.G487	G	c.1459_1461	GGG	c.1459G>T	p.G487W	TGG	1				p.Q383	Q	c.1147_1149	cag	c.1149G>T	p.Q383H	CAT	1				p.G739	G	c.2215_2217
														p.E559	E	c.1675_1677	gaa	c.1675G>T	p.E559*	TAA	1				p.Y493	Y	c.1477_1479	TAC	c.1477T>C	p.Y493H	CAC	1				p.P384	P	c.1150_1152	ccc	c.1151C>T	p.P384L	CTC	1				p.P740	P	c.2218_2220
														p.L561	L	c.1681_1683	cta	c.1681C>A	p.L561I	ATA	1				p.R498	R	c.1492_1494	AGA	c.1492A>T	p.R498*	TGA	1				p.S386	S	c.1156_1158	tca	c.1157C>A	p.S386*	TAA	1				p.S742	S	c.2224_2226
														p.V562	V	c.1684_1686	gtg	c.1684G>T	p.V562L	TTG	2				p.Y500	Y	c.1498_1500	TAT	c.1498T>A	p.Y500N	AAT	1				p.S386	S	c.1156_1158	tca	c.1157C>G	p.S386*	TGA	2				p.A744	A	c.2230_2232
														p.T563	T	c.1687_1689	acc	c.1687A>G	p.T563A	GCC	1				p.A501	A	c.1501_1503	GCT	c.1501G>A	p.A501T	ACT	1				p.A387	A	c.1159_1161	gcc	c.1159G>A	p.A387T	ACC	3				p.Q750	Q	c.2248_2250
														p.I564	I	c.1690_1692	atc	c.1692C>G	p.I564M	ATG	1				p.A501	A	c.1501_1503	GCT	c.1502C>G	p.A501G	GGT	1				p.L388	L	c.1162_1164	tta	c.1163T>A	p.L388*	TAA	1				p.G757	G	c.2269_2271
														p.Q565	Q	c.1693_1695	cag	c.1695G>T	p.Q565H	CAT	1				p.G502	G	c.1504_1506	GGA	c.1504G>A	p.G502R	AGA	1				p.P390	P	c.1168_1170	ccg	c.1168C>T	p.P390S	TCG	3				p.A767	A	c.2299_2301
														p.E576	E	c.1726_1728	gag	c.1726G>T	p.E576*	TAG	1				p.G502	G	c.1504_1506	GGA	c.1504G>T	p.G502*	TGA	3				p.Q392	Q	c.1174_1176	cag	c.1174C>T	p.Q392*	TAG	1				p.Q770	Q	c.2308_2310
														p.Q577	Q	c.1729_1731	cag	c.1729C>T	p.Q577*	TAG	2				p.G502	G	c.1504_1506	GGA	c.1505G>T	p.G502V	GTA	1				p.P393	P	c.1177_1179	cct	c.1178C>G	p.P393R	CGT	1				p.P772	P	c.2314_2316
														p.E579	E	c.1735_1737	gag	c.1735G>T	p.E579*	TAG	8				p.L505	L	c.1513_1515	TTG	c.1515G>T	p.L505F	TTT	1				p.P393	P	c.1177_1179	cct	c.1178C>T	p.P393L	CTT	1				p.E776	E	c.2326_2328
														p.E582	E	c.1744_1746	gag	c.1744G>T	p.E582*	TAG	1				p.N507	N	c.1519_1521	AAC	c.1520A>T	p.N507I	ATC	1				p.G395	G	c.1183_1185	gga	c.1183G>T	p.G395*	TGA	2				p.G778	G	c.2332_2334
														p.A583	A	c.1747_1749	gca	c.1747G>T	p.A583S	TCA	1				p.L508	L	c.1522_1524	TTG	c.1524G>C	p.L508F	TTC	1				p.Q397	Q	c.1189_1191	cag	c.1189C>T	p.Q397*	TAG	3				p.G778	G	c.2332_2334
														p.A585	A	c.1753_1755	gcc	c.1755C>T	p.A585=	GCT	1				p.F510	F	c.1528_1530	TTT	c.1528T>G	p.F510V	GTT	1				p.I398	I	c.1192_1194	ata	c.1192A>G	p.I398V	GTA	1				p.G782	G	c.2344_2346
														p.E587	E	c.1759_1761	gaa	c.1759G>T	p.E587*	TAA	1				p.A514	A	c.1540_1542	GCC	c.1541C>A	p.A514D	GAC	1				p.S404	S	c.1210_1212	tcc	c.1211C>G	p.S404C	TGC	1				p.R785	R	c.2353_2355
														p.H589	H	c.1765_1767	cat	c.1766A>G	p.H589R	CGT	1				p.N515	N	c.1543_1545	AAC	c.1544A>T	p.N515I	ATC	1				p.S404	S	c.1210_1212	tcc	c.1211C>T	p.S404F	TTC	2				p.N786	N	c.2356_2358
														p.R591	R	c.1771_1773	agg	c.1771A>T	p.R591W	TGG	1				p.K516	K	c.1546_1548	AAG	c.1548G>A	p.K516=	AAA	1				p.Y405	Y	c.1213_1215	tac	c.1215C>G	p.Y405*	TAG	1				p.Q788	Q	c.2362_2364
														p.R591	R	c.1771_1773	agg	c.1772G>T	p.R591M	ATG	2				p.K516	K	c.1546_1548	AAG	c.1548G>C	p.K516N	AAC	3				p.Q406	Q	c.1216_1218	cag	c.1216C>T	p.Q406*	TAG	1				p.M789	M	c.2365_2367
														p.R591	R	c.1771_1773	agg	c.1773G>A	p.R591=	AGA	1				p.K516	K	c.1546_1548	AAG	c.1548G>T	p.K516N	AAT	2				p.Q407	Q	c.1219_1221	cag	c.1219C>T	p.Q407*	TAG	3				p.Y792	Y	c.2374_2376
														p.A593	A	c.1777_1779	gcc	c.1778C>T	p.A593V	GTC	1				p.T518	T	c.1552_1554	ACG	c.1552A>G	p.T518A	GCG	1				p.S409	S	c.1225_1227	tcc	c.1225T>C	p.S409P	CCC	1				p.T797	T	c.2389_2391
														p.H594	H	c.1780_1782	cac	c.1782C>A	p.H594Q	CAA	1				p.C520	C	c.1558_1560	TGC	c.1560C>A	p.C520*	TGA	1				p.S409	S	c.1225_1227	tcc	c.1226C>T	p.S409F	TTC	2				p.P799	P	c.2395_2397
														p.R596	R	c.1786_1788	agg	c.1786A>G	p.R596G	GGG	2				p.S521	S	c.1561_1563	TCT	c.1562C>T	p.S521F	TTT	2				p.G411	G	c.1231_1233	ggg	c.1231G>A	p.G411R	AGG	1				p.S806	S	c.2416_2418
														p.R596	R	c.1786_1788	agg	c.1788G>A	p.R596=	AGA	1				p.K523	K	c.1567_1569	AAA	c.1567A>T	p.K523*	TAA	1				p.Y413	Y	c.1237_1239	tat	c.1238A>G	p.Y413C	TGT	1				p.Q810	Q	c.2428_2430
														p.E597	E	c.1789_1791	gag	c.1789G>T	p.E597*	TAG	1				p.C525	C	c.1573_1575	TGC	c.1575C>A	p.C525*	TGA	2				p.P415	P	c.1243_1245	ccc	c.1244C>T	p.P415L	CTC	1				p.H812	H	c.2434_2436
														p.R601	R	c.1801_1803	cga	c.1802G>T	p.R601L	CTA	1				p.L529	L	c.1585_1587	CTT	c.1585C>A	p.L529I	ATT	1				p.P415	P	c.1243_1245	ccc	c.1245C>T	p.P415=	CCT	1				p.A813	A	c.2437_2439
														p.E602	E	c.1804_1806	gag	c.1804G>C	p.E602Q	CAG	1				p.A531	A	c.1591_1593	GCC	c.1592C>T	p.A531V	GTC	1				p.Q416	Q	c.1246_1248	cag	c.1246C>A	p.Q416K	AAG	1				p.G814	G	c.2440_2442
														p.E602	E	c.1804_1806	gag	c.1804G>T	p.E602*	TAG	1				p.Q532	Q	c.1594_1596	CAA	c.1594C>T	p.Q532*	TAA	2				p.Q416	Q	c.1246_1248	cag	c.1248G>T	p.Q416H	CAT	1				p.I815	I	c.2443_2445
														p.Y604	Y	c.1810_1812	tat	c.1810T>A	p.Y604N	AAT	1				p.K534	K	c.1600_1602	AAA	c.1600A>T	p.K534*	TAA	10				p.Q419	Q	c.1255_1257	cag	c.1256A>C	p.Q419P	CCG	1				p.Q819	Q	c.2455_2457
														p.G605	G	c.1813_1815	ggc	c.1814G>A	p.G605D	GAC	2				p.E538	E	c.1612_1614	GAA	c.1612G>T	p.E538*	TAA	1				p.Y420	Y	c.1258_1260	tat	c.1259A>G	p.Y420C	TGT	1				p.Q819	Q	c.2455_2457
														p.G605	G	c.1813_1815	ggc	c.1814G>T	p.G605V	GTC	1				p.Q541	Q	c.1621_1623	CAG	c.1621C>T	p.Q541*	TAG	1				p.P422	P	c.1264_1266	cca	c.1264C>T	p.P422S	TCA	1				p.Q820	Q	c.2458_2460
														p.R606	R	c.1816_1818	agg	c.1817G>T	p.R606M	ATG	1				p.Q542	Q	c.1624_1626	CAG	c.1624C>T	p.Q542*	TAG	2				p.Q423	Q	c.1267_1269	caa	c.1267C>T	p.Q423*	TAA	1				p.N822	N	c.2464_2466
														p.E607	E	c.1819_1821	gaa	c.1819G>T	p.E607*	TAA	1				p.Q542	Q	c.1624_1626	CAG	c.1626G>T	p.Q542H	CAT	2				p.G424	G	c.1270_1272	ggt	c.1271G>T	p.G424V	GTT	1				p.S823	S	c.2467_2469
														p.Y609	Y	c.1825_1827	tat	c.1825T>A	p.Y609N	AAT	1				p.V543	V	c.1627_1629	GTT	c.1628T>C	p.V543A	GCT	1				p.P430	P	c.1288_1290	cca	c.1289C>T	p.P430L	CTA	1				p.T826	T	c.2476_2478
														p.Y609	Y	c.1825_1827	tat	c.1826A>T	p.Y609F	TTT	1				p.I544	I	c.1630_1632	ATT	c.1631T>C	p.I544T	ACT	1				p.Y432	Y	c.1294_1296	tat	c.1296T>G	p.Y432*	TAG	1				p.P829	P	c.2485_2487
														p.E612	E	c.1834_1836	gag	c.1836G>T	p.E612D	GAT	1				p.S546	S	c.1636_1638	AGT	c.1636A>G	p.S546G	GGT	1				p.A434	A	c.1300_1302	gcc	c.1301C>T	p.A434V	GTC	2				p.Q830	Q	c.2488_2490
														p.T615	T	c.1843_1845	act	c.1844C>A	p.T615N	AAT	1				p.S546	S	c.1636_1638	AGT	c.1637G>T	p.S546I	ATT	1				p.Y440	Y	c.1318_1320	tac	c.1319A>G	p.Y440C	TGC	1				p.M831	M	c.2491_2493
														p.T615	T	c.1843_1845	act	c.1844C>T	p.T615I	ATT	1				p.R549	R	c.1645_1647	AGG	c.1647G>T	p.R549S	AGT	1				p.S442	S	c.1324_1326	agt	c.1325G>A	p.S442N	AAT	1				p.S832	S	c.2494_2496
														p.W616	W	c.1846_1848	tgg	c.1848G>A	p.W616*	TGA	1				p.W553	W	c.1657_1659	TGG	c.1658G>A	p.W553*	TAG	1				p.G447	G	c.1339_1341	gga	c.1340G>C	p.G447A	GCA	1				p.Q833	Q	c.2497_2499
														p.W616	W	c.1846_1848	tgg	c.1848G>C	p.W616C	TGC	2				p.W553	W	c.1657_1659	TGG	c.1658G>T	p.W553L	TTG	1				p.N450	N	c.1348_1350	aac	c.1348A>C	p.N450H	CAC	1				p.G838	G	c.2512_2514
														p.E617	E	c.1849_1851	gaa	c.1849G>A	p.E617K	AAA	1				p.W553	W	c.1657_1659	TGG	c.1659G>A	p.W553*	TGA	3				p.G453	G	c.1357_1359	ggt	c.1357G>T	p.G453C	TGT	1				p.N839	N	c.2515_2517
														p.E617	E	c.1849_1851	gaa	c.1849G>T	p.E617*	TAA	1				p.R554	R	c.1660_1662	CGA	c.1662A>C	p.R554=	CGC	1				p.A454	A	c.1360_1362	gcc	c.1360G>A	p.A454T	ACC	1				p.Y840	Y	c.2518_2520
														p.A618	A	c.1852_1854	gct	c.1852G>T	p.A618S	TCT	1				p.V557	V	c.1669_1671	GTA	c.1670T>C	p.V557A	GCA	1				p.A454	A	c.1360_1362	gcc	c.1361C>T	p.A454V	GTC	1				p.S841	S	c.2521_2523
														p.H619	H	c.1855_1857	cat	c.1855C>T	p.H619Y	TAT	2				p.K560	K	c.1678_1680	AAA	c.1678A>G	p.K560E	GAA	1				p.G455	G	c.1363_1365	gga	c.1363G>T	p.G455*	TGA	2				p.Y854	Y	c.2560_2562
														p.G620	G	c.1858_1860	ggc	c.1859G>C	p.G620A	GCC	1				p.E565	E	c.1693_1695	GAA	c.1694A>T	p.E565V	GTA	2				p.Q457	Q	c.1369_1371	caa	c.1369C>T	p.Q457*	TAA	8				p.S855	S	c.2563_2565
														p.E622	E	c.1864_1866	gag	c.1864G>T	p.E622*	TAG	1				p.S568	S	c.1702_1704	AGT	c.1703G>A	p.S568N	AAT	1				p.Q457	Q	c.1369_1371	caa	c.1370A>G	p.Q457R	CGA	1				p.G856	G	c.2566_2568
														p.E622	E	c.1864_1866	gag	c.1865A>T	p.E622V	GTG	1				p.L572	L	c.1714_1716	TTG	c.1716G>C	p.L572F	TTC	2				p.Q461	Q	c.1381_1383	cag	c.1381C>T	p.Q461*	TAG	1				p.G858	G	c.2572_2574
														p.A623	A	c.1867_1869	gcc	c.1867G>T	p.A623S	TCC	1				p.E574	E	c.1720_1722	GAA	c.1720G>A	p.E574K	AAA	1				p.P465	P	c.1393_1395	cca	c.1393C>T	p.P465S	TCA	1				p.M861	M	c.2581_2583
														p.A623	A	c.1867_1869	gcc	c.1868C>T	p.A623V	GTC	1				p.E574	E	c.1720_1722	GAA	c.1720G>T	p.E574*	TAA	7				p.P466	P	c.1396_1398	cct	c.1396C>T	p.P466S	TCT	1				p.G862	G	c.2584_2586
														p.T625	T	c.1873_1875	acc	c.1873A>G	p.T625A	GCC	1				p.E578	E	c.1732_1734	GAA	c.1732G>T	p.E578*	TAA	1				p.P466	P	c.1396_1398	cct	c.1398T>G	p.P466=	CCG	1				p.H870	H	c.2608_2610
														p.Q629	Q	c.1885_1887	cag	c.1886A>G	p.Q629R	CGG	1				p.K580	K	c.1738_1740	AAA	c.1738A>T	p.K580*	TAA	1				p.Y467	Y	c.1399_1401	tat	c.1401T>A	p.Y467*	TAA	1				p.G871	G	c.2611_2613
														p.A630	A	c.1888_1890	gcc	c.1888G>T	p.A630S	TCC	1				p.K581	K	c.1741_1743	AAG	c.1742A>C	p.K581T	ACG	1				p.Y467	Y	c.1399_1401	tat	c.1401T>G	p.Y467*	TAG	1				p.S875	S	c.2623_2625
														p.A630	A	c.1888_1890	gcc	c.1889C>T	p.A630V	GTC	1				p.E582	E	c.1744_1746	GAA	c.1744G>T	p.E582*	TAA	5				p.G468	G	c.1402_1404	ggc	c.1402G>T	p.G468C	TGC	1				p.S875	S	c.2623_2625
														p.A630	A	c.1888_1890	gcc	c.1890C>T	p.A630=	GCT	1				p.E582	E	c.1744_1746	GAA	c.1745A>T	p.E582V	GTA	2				p.G468	G	c.1402_1404	ggc	c.1403G>A	p.G468D	GAC	1				p.Q876	Q	c.2626_2628
														p.R631	R	c.1891_1893	cga	c.1891C>A	p.R631=	AGA	1				p.S583	S	c.1747_1749	TCA	c.1748C>A	p.S583*	TAA	3				p.P471	P	c.1411_1413	cct	c.1411C>T	p.P471S	TCT	1				p.P877	P	c.2629_2631
														p.E632	E	c.1894_1896	gag	c.1895A>T	p.E632V	GTG	1				p.S583	S	c.1747_1749	TCA	c.1748C>G	p.S583*	TGA	2				p.P471	P	c.1411_1413	cct	c.1413T>G	p.P471=	CCG	1				p.G879	G	c.2635_2637
														p.R636	R	c.1906_1908	aga	c.1906A>C	p.R636=	CGA	1				p.K586	K	c.1756_1758	AAA	c.1756A>T	p.K586*	TAA	1				p.P472	P	c.1414_1416	cca	c.1414C>G	p.P472A	GCA	1				p.A880	A	c.2638_2640
														p.E637	E	c.1909_1911	gag	c.1909G>C	p.E637Q	CAG	1				p.V588	V	c.1762_1764	GTA	c.1762G>T	p.V588L	TTA	1				p.P472	P	c.1414_1416	cca	c.1414C>T	p.P472S	TCA	1				p.G884	G	c.2650_2652
														p.T638	T	c.1912_1914	act	c.1913C>T	p.T638I	ATT	2				p.A591	A	c.1771_1773	GCC	c.1772C>T	p.A591V	GTC	1				p.P472	P	c.1414_1416	cca	c.1415C>G	p.P472R	CGA	1				p.A889	A	c.2665_2667
														p.Q639	Q	c.1915_1917	caa	c.1915C>T	p.Q639*	TAA	1				p.L592	L	c.1774_1776	TTA	c.1775T>A	p.L592*	TAA	3				p.G473	G	c.1417_1419	ggg	c.1417G>T	p.G473W	TGG	1				p.A889	A	c.2665_2667
														p.V640	V	c.1918_1920	gtc	c.1919T>A	p.V640D	GAC	2				p.L592	L	c.1774_1776	TTA	c.1775T>G	p.L592*	TGA	2				p.G473	G	c.1417_1419	ggg	c.1418G>A	p.G473E	GAG	1				p.G890	G	c.2668_2670
														p.R646	R	c.1936_1938	cgg	c.1938G>A	p.R646=	CGA	1				p.W593	W	c.1777_1779	TGG	c.1778G>A	p.W593*	TAG	3				p.G473	G	c.1417_1419	ggg	c.1418G>T	p.G473V	GTG	1				p.R894	R	c.2680_2682
														p.E648	E	c.1942_1944	gag	c.1944G>T	p.E648D	GAT	1				p.W593	W	c.1777_1779	TGG	c.1778G>T	p.W593L	TTG	1				p.A478	A	c.1432_1434	gcc	c.1433C>T	p.A478V	GTC	1				p.G898	G	c.2692_2694
														p.K649	K	c.1945_1947	aag	c.1947G>T	p.K649N	AAT	1				p.W593	W	c.1777_1779	TGG	c.1779G>A	p.W593*	TGA	2				p.G481	G	c.1441_1443	ggc	c.1442G>T	p.G481V	GTC	1				p.M900	M	c.2698_2700
														p.P650	P	c.1948_1950	ccc	c.1949C>T	p.P650L	CTC	1				p.L595	L	c.1783_1785	TTG	c.1785G>T	p.L595F	TTT	1				p.G481	G	c.1441_1443	ggc	c.1443C>T	p.G481=	GGT	1				p.P908	P	c.2722_2724
														p.P650	P	c.1948_1950	ccc	c.1950C>G	p.P650=	CCG	1				p.S596	S	c.1786_1788	TCA	c.1787C>A	p.S596*	TAA	2				p.G486	G	c.1456_1458	ggc	c.1456G>A	p.G486S	AGC	2				p.Q913	Q	c.2737_2739
														p.L652	L	c.1954_1956	tta	c.1955T>A	p.L652*	TAA	1				p.S596	S	c.1786_1788	TCA	c.1787C>G	p.S596*	TGA	3				p.P487	P	c.1459_1461	cct	c.1459C>A	p.P487T	ACT	2				p.G914	G	c.2740_2742
														p.Q655	Q	c.1963_1965	cag	c.1965G>T	p.Q655H	CAT	1				p.S596	S	c.1786_1788	TCA	c.1788A>T	p.S596=	TCT	2				p.P487	P	c.1459_1461	cct	c.1460C>T	p.P487L	CTT	1				p.G919	G	c.2755_2757
														p.M656	M	c.1966_1968	atg	c.1968G>A	p.M656I	ATA	1				p.A597	A	c.1789_1791	GCA	c.1791A>T	p.A597=	GCT	2				p.M492	M	c.1474_1476	atg	c.1476G>T	p.M492I	ATT	1				p.M922	M	c.2764_2766
														p.P658	P	c.1972_1974	ccc	c.1973C>T	p.P658L	CTC	1				p.E601	E	c.1801_1803	GAG	c.1802A>G	p.E601G	GGG	1				p.P494	P	c.1480_1482	cct	c.1481C>T	p.P494L	CTT	1				p.T924	T	c.2770_2772
														p.G660	G	c.1978_1980	ggc	c.1979G>A	p.G660D	GAC	3				p.D605	D	c.1813_1815	GAT	c.1813G>A	p.D605N	AAT	1				p.Q495	Q	c.1483_1485	cag	c.1483C>T	p.Q495*	TAG	7				p.R927	R	c.2779_2781
														p.G660	G	c.1978_1980	ggc	c.1980C>A	p.G660=	GGA	1				p.V609	V	c.1825_1827	GTA	c.1825G>A	p.V609I	ATA	1				p.G499	G	c.1495_1497	ggg	c.1495G>T	p.G499W	TGG	2				p.A934	A	c.2800_2802
														p.M664	M	c.1990_1992	atg	c.1990A>T	p.M664L	TTG	1				p.D610	D	c.1828_1830	GAT	c.1828G>T	p.D610Y	TAT	2				p.G499	G	c.1495_1497	ggg	c.1497G>C	p.G499=	GGC	1				p.A935	A	c.2803_2805
														p.A668	A	c.2002_2004	gca	c.2002G>A	p.A668T	ACA	1				p.D610	D	c.1828_1830	GAT	c.1830T>A	p.D610E	GAA	1				p.C501	C	c.1501_1503	tgt	c.1503T>G	p.C501W	TGG	1				p.A944	A	c.2830_2832
														p.Q675	Q	c.2023_2025	cag	c.2025G>T	p.Q675H	CAT	1				p.V617	V	c.1849_1851	GTT	c.1850T>G	p.V617G	GGT	1				p.P503	P	c.1507_1509	cca	c.1507C>T	p.P503S	TCA	1				p.Q945	Q	c.2833_2835
														p.S677	S	c.2029_2031	tcc	c.2030C>T	p.S677F	TTC	2				p.G618	G	c.1852_1854	GGC	c.1852G>T	p.G618C	TGC	1				p.P503	P	c.1507_1509	cca	c.1508C>T	p.P503L	CTA	1				p.S946	S	c.2836_2838
														p.R679	R	c.2035_2037	cgg	c.2037G>A	p.R679=	CGA	1				p.T619	T	c.1855_1857	ACT	c.1856C>A	p.T619N	AAT	1				p.P504	P	c.1510_1512	cca	c.1510C>G	p.P504A	GCA	1				p.F951	F	c.2851_2853
														p.R679	R	c.2035_2037	cgg	c.2037G>T	p.R679=	CGT	2				p.L620	L	c.1858_1860	CTT	c.1858C>G	p.L620V	GTT	1				p.G506	G	c.1516_1518	ggc	c.1516G>A	p.G506S	AGC	1				p.P952	P	c.2854_2856
														p.T682	T	c.2044_2046	acc	c.2044A>G	p.T682A	GCC	1				p.Y622	Y	c.1864_1866	TAC	c.1866C>A	p.Y622*	TAA	5				p.G506	G	c.1516_1518	ggc	c.1517G>A	p.G506D	GAC	1				p.N955	N	c.2863_2865
														p.T682	T	c.2044_2046	acc	c.2045C>A	p.T682N	AAC	1				p.Y622	Y	c.1864_1866	TAC	c.1866C>G	p.Y622*	TAG	1				p.G506	G	c.1516_1518	ggc	c.1518C>T	p.G506=	GGT	1				p.Q956	Q	c.2866_2868
														p.T682	T	c.2044_2046	acc	c.2046C>A	p.T682=	ACA	1				p.R623	R	c.1867_1869	CGG	c.1867C>G	p.R623G	GGG	1				p.R509	R	c.1525_1527	cgg	c.1527G>A	p.R509=	CGA	1				p.P965	P	c.2893_2895
														p.E692	E	c.2074_2076	gag	c.2075A>T	p.E692V	GTG	1				p.Q625	Q	c.1873_1875	CAG	c.1873C>T	p.Q625*	TAG	4				p.Q512	Q	c.1534_1536	caa	c.1534C>T	p.Q512*	TAA	3				p.P965	P	c.2893_2895
														p.P693	P	c.2077_2079	cca	c.2077C>T	p.P693S	TCA	1				p.Q625	Q	c.1873_1875	CAG	c.1875G>T	p.Q625H	CAT	1				p.E513	E	c.1537_1539	gaa	c.1537G>C	p.E513Q	CAA	1				p.Q968	Q	c.2902_2904
														p.D694	D	c.2080_2082	gac	c.2080G>C	p.D694H	CAC	2				p.L629	L	c.1885_1887	TTA	c.1886T>C	p.L629S	TCA	1				p.E513	E	c.1537_1539	gaa	c.1537G>T	p.E513*	TAA	5				p.N971	N	c.2911_2913
														p.D694	D	c.2080_2082	gac	c.2080G>T	p.D694Y	TAC	1				p.A630	A	c.1888_1890	GCC	c.1888G>A	p.A630T	ACC	1				p.A517	A	c.1549_1551	gcc	c.1550C>T	p.A517V	GTC	1				p.L976	L	c.2926_2928
														p.R696	R	c.2086_2088	agg	c.2086A>G	p.R696G	GGG	1				p.E633	E	c.1897_1899	GAA	c.1897G>T	p.E633*	TAA	1				p.M518	M	c.1552_1554	atg	c.1552A>G	p.M518V	GTG	1				p.A981	A	c.2941_2943
														p.F698	F	c.2092_2094	ttc	c.2092T>G	p.F698V	GTC	2				p.G635	G	c.1903_1905	GGA	c.1903G>T	p.G635*	TGA	1				p.N523	N	c.1567_1569	aac	c.1569C>G	p.N523K	AAG	2				p.Y984	Y	c.2950_2952
														p.P700	P	c.2098_2100	cct	c.2098C>T	p.P700S	TCT	1				p.G636	G	c.1906_1908	GGT	c.1906G>T	p.G636C	TGT	1				p.I525	I	c.1573_1575	atc	c.1575C>G	p.I525M	ATG	2				p.A989	A	c.2965_2967
														p.P700	P	c.2098_2100	cct	c.2099C>A	p.P700H	CAT	1				p.G637	G	c.1909_1911	GGG	c.1909G>A	p.G637R	AGG	1				p.R528	R	c.1582_1584	agg	c.1582A>T	p.R528W	TGG	1				p.A989	A	c.2965_2967
														p.L701	L	c.2101_2103	ctg	c.2101C>G	p.L701V	GTG	1				p.G637	G	c.1909_1911	GGG	c.1910G>T	p.G637V	GTG	1				p.R528	R	c.1582_1584	agg	c.1583G>T	p.R528M	ATG	3				p.V991	V	c.2971_2973
														p.L701	L	c.2101_2103	ctg	c.2102T>A	p.L701Q	CAG	2				p.L639	L	c.1915_1917	TTA	c.1916T>G	p.L639*	TGA	1				p.P533	P	c.1597_1599	ccc	c.1597C>A	p.P533T	ACC	1				p.N992	N	c.2974_2976
														p.L701	L	c.2101_2103	ctg	c.2103G>C	p.L701=	CTC	1				p.R640	R	c.1918_1920	CGG	c.1919G>T	p.R640L	CTG	1				p.M535	M	c.1603_1605	atg	c.1603A>G	p.M535V	GTG	1				p.S993	S	c.2977_2979
														p.E702	E	c.2104_2106	gag	c.2104G>T	p.E702*	TAG	1				p.S643	S	c.1927_1929	TCC	c.1929C>A	p.S643=	TCA	1				p.M535	M	c.1603_1605	atg	c.1605G>T	p.M535I	ATT	2				p.S993	S	c.2977_2979
														p.E702	E	c.2104_2106	gag	c.2105A>C	p.E702A	GCG	1				p.L645	L	c.1933_1935	TTG	c.1935G>C	p.L645F	TTC	1				p.Q537	Q	c.1609_1611	caa	c.1609C>T	p.Q537*	TAA	1				p.A995	A	c.2983_2985
														p.E706	E	c.2116_2118	gaa	c.2116G>A	p.E706K	AAA	1				p.I646	I	c.1936_1938	ATA	c.1937T>G	p.I646R	AGA	1				p.G539	G	c.1615_1617	ggc	c.1616G>A	p.G539D	GAC	1				p.A996	A	c.2986_2988
														p.S710	S	c.2128_2130	tcc	c.2129C>T	p.S710F	TTC	1				p.H652	H	c.1954_1956	CAC	c.1954C>A	p.H652N	AAC	1				p.M540	M	c.1618_1620	atg	c.1620G>A	p.M540I	ATA	1				p.S1005	S	c.3013_3015
														p.S710	S	c.2128_2130	tcc	c.2130C>A	p.S710=	TCA	1				p.H652	H	c.1954_1956	CAC	c.1955A>C	p.H652P	CCC	1				p.G544	G	c.1630_1632	gga	c.1631G>C	p.G544A	GCA	1				p.P1006	P	c.3016_3018
														p.S710	S	c.2128_2130	tcc	c.2130C>T	p.S710=	TCT	1				p.H652	H	c.1954_1956	CAC	c.1956C>T	p.H652=	CAT	1				p.P546	P	c.1636_1638	cct	c.1637C>T	p.P546L	CTT	1				p.S1009	S	c.3025_3027
														p.K711	K	c.2131_2133	aag	c.2133G>T	p.K711N	AAT	1				p.R653	R	c.1957_1959	AGG	c.1957A>G	p.R653G	GGG	1				p.Y547	Y	c.1639_1641	tat	c.1640A>G	p.Y547C	TGT	1				p.S1009	S	c.3025_3027
														p.D713	D	c.2137_2139	gat	c.2138A>T	p.D713V	GTT	1				p.R653	R	c.1957_1959	AGG	c.1957A>T	p.R653W	TGG	1				p.G548	G	c.1642_1644	gga	c.1642G>T	p.G548*	TGA	3				p.P1012	P	c.3034_3036
														p.Q714	Q	c.2140_2142	caa	c.2140C>G	p.Q714E	GAA	1				p.R653	R	c.1957_1959	AGG	c.1958G>A	p.R653K	AAG	2				p.G548	G	c.1642_1644	gga	c.1643G>T	p.G548V	GTA	1				p.L1013	L	c.3037_3039
														p.S715	S	c.2143_2145	agt	c.2145T>C	p.S715=	AGC	1				p.R653	R	c.1957_1959	AGG	c.1958G>T	p.R653M	ATG	2				p.G550	G	c.1648_1650	ggg	c.1650G>A	p.G550=	GGA	1				p.K1016	K	c.3046_3048
														p.T716	T	c.2146_2148	acc	c.2148C>T	p.T716=	ACT	1				p.Q654	Q	c.1960_1962	CAA	c.1960C>A	p.Q654K	AAA	1				p.N552	N	c.1654_1656	aat	c.1654A>G	p.N552D	GAT	1				p.A1017	A	c.3049_3051
														p.C717	C	c.2149_2151	tgc	c.2150G>A	p.C717Y	TAC	1				p.Q654	Q	c.1960_1962	CAA	c.1960C>T	p.Q654*	TAA	3				p.A555	A	c.1663_1665	gct	c.1663G>A	p.A555T	ACT	1				p.D1018	D	c.3052_3054
														p.L718	L	c.2152_2154	ctg	c.2153T>G	p.L718R	CGG	1				p.E658	E	c.1972_1974	GAG	c.1972G>T	p.E658*	TAG	2				p.I558	I	c.1672_1674	atc	c.1673T>C	p.I558T	ACC	1				p.K1020	K	c.3058_3060
														p.L718	L	c.2152_2154	ctg	c.2154G>A	p.L718=	CTA	1				p.C661	C	c.1981_1983	TGT	c.1983T>C	p.C661=	TGC	1				p.P560	P	c.1678_1680	cct	c.1678C>A	p.P560T	ACT	1				p.T1024	T	c.3070_3072
														p.L721	L	c.2161_2163	ctc	c.2162T>G	p.L721R	CGC	1				p.L662	L	c.1984_1986	CTA	c.1984C>G	p.L662V	GTA	1				p.P560	P	c.1678_1680	cct	c.1678C>T	p.P560S	TCT	1				p.P1025	P	c.3073_3075
														p.L721	L	c.2161_2163	ctc	c.2163C>A	p.L721=	CTA	1				p.Q663	Q	c.1987_1989	CAA	c.1987C>T	p.Q663*	TAA	3				p.Q561	Q	c.1681_1683	cag	c.1681C>T	p.Q561*	TAG	17				p.Q1026	Q	c.3076_3078
														p.Q733	Q	c.2197_2199	caa	c.2197C>T	p.Q733*	TAA	1				p.T664	T	c.1990_1992	ACT	c.1992T>G	p.T664=	ACG	1				p.G562	G	c.1684_1686	gga	c.1684G>A	p.G562R	AGA	1				p.P1027	P	c.3079_3081
														p.E734	E	c.2200_2202	gaa	c.2200G>T	p.E734*	TAA	2				p.L665	L	c.1993_1995	TTA	c.1994T>A	p.L665*	TAA	3				p.G562	G	c.1684_1686	gga	c.1684G>T	p.G562*	TGA	3				p.S1031	S	c.3091_3093
														p.A735	A	c.2203_2205	gca	c.2204C>A	p.A735E	GAA	1				p.Q667	Q	c.1999_2001	CAA	c.1999C>T	p.Q667*	TAA	4				p.G562	G	c.1684_1686	gga	c.1685G>A	p.G562E	GAA	6				p.S1036	S	c.3106_3108
														p.F737	F	c.2209_2211	ttt	c.2210T>G	p.F737C	TGT	1				p.L669	L	c.2005_2007	TTA	c.2006T>G	p.L669*	TGA	1				p.G562	G	c.1684_1686	gga	c.1685G>T	p.G562V	GTA	1				p.I1040	I	c.3118_3120
														p.G738	G	c.2212_2214	gga	c.2213G>T	p.G738V	GTA	1				p.K670	K	c.2008_2010	AAA	c.2008A>T	p.K670*	TAA	2				p.P563	P	c.1687_1689	ccc	c.1688C>T	p.P563L	CTC	1				p.P1046	P	c.3136_3138
														p.S740	S	c.2218_2220	tct	c.2219C>A	p.S740Y	TAT	1				p.S671	S	c.2011_2013	TCT	c.2012C>A	p.S671Y	TAT	2				p.Y565	Y	c.1693_1695	tat	c.1695T>A	p.Y565*	TAA	1				p.G1047	G	c.3139_3141
														p.S740	S	c.2218_2220	tct	c.2219C>T	p.S740F	TTT	1				p.S673	S	c.2017_2019	AGT	c.2017A>C	p.S673R	CGT	1				p.S566	S	c.1696_1698	tcc	c.1697C>T	p.S566F	TTC	1				p.V1051	V	c.3151_3153
														p.P741	P	c.2221_2223	ccc	c.2221C>T	p.P741S	TCC	3				p.S673	S	c.2017_2019	AGT	c.2017A>G	p.S673G	GGT	1				p.M567	M	c.1699_1701	atg	c.1699A>G	p.M567V	GTG	1				p.P1054	P	c.3160_3162
														p.P741	P	c.2221_2223	ccc	c.2223C>A	p.P741=	CCA	1				p.L674	L	c.2020_2022	TTG	c.2022G>C	p.L674F	TTC	1				p.A572	A	c.1714_1716	gcc	c.1714G>A	p.A572T	ACC	3				p.S1056	S	c.3166_3168
														p.R742	R	c.2224_2226	agg	c.2226G>A	p.R742=	AGA	1				p.S678	S	c.2032_2034	AGT	c.2032A>G	p.S678G	GGT	1				p.A572	A	c.1714_1716	gcc	c.1715C>T	p.A572V	GTC	1				p.P1076	P	c.3226_3228
														p.A744	A	c.2230_2232	gcc	c.2230G>C	p.A744P	CCC	1				p.A680	A	c.2038_2040	GCA	c.2038G>T	p.A680S	TCA	1				p.N574	N	c.1720_1722	aat	c.1721A>C	p.N574T	ACT	1				p.T1081	T	c.3241_3243
														p.P746	P	c.2236_2238	cct	c.2236C>A	p.P746T	ACT	1				p.G682	G	c.2044_2046	GGA	c.2044G>T	p.G682*	TGA	2				p.A579	A	c.1735_1737	gca	c.1736C>T	p.A579V	GTA	1				p.P1085	P	c.3253_3255
														p.P746	P	c.2236_2238	cct	c.2237C>T	p.P746L	CTT	2				p.G682	G	c.2044_2046	GGA	c.2045G>A	p.G682E	GAA	1				p.P582	P	c.1744_1746	cca	c.1745C>A	p.P582Q	CAA	1				p.S1089	S	c.3265_3267
														p.T747	T	c.2239_2241	act	c.2240C>G	p.T747S	AGT	1				p.T683	T	c.2047_2049	ACT	c.2047A>C	p.T683P	CCT	1				p.E583	E	c.1747_1749	gag	c.1747G>T	p.E583*	TAG	2				p.T1093	T	c.3277_3279
														p.Y748	Y	c.2242_2244	tat	c.2243A>T	p.Y748F	TTT	1				p.L684	L	c.2050_2052	TTG	c.2051T>A	p.L684*	TAG	2				p.M584	M	c.1750_1752	atg	c.1750A>G	p.M584V	GTG	2				p.G1094	G	c.3280_3282
														p.P750	P	c.2248_2250	ccc	c.2248C>A	p.P750T	ACC	1				p.L684	L	c.2050_2052	TTG	c.2052G>A	p.L684=	TTA	1				p.A595	A	c.1783_1785	gcc	c.1784C>T	p.A595V	GTC	1				p.G1094	G	c.3280_3282
														p.P750	P	c.2248_2250	ccc	c.2248C>G	p.P750A	GCC	1				p.W685	W	c.2053_2055	TGG	c.2054G>A	p.W685*	TAG	1				p.T596	T	c.1786_1788	acc	c.1787C>T	p.T596I	ATC	1				p.E1095	E	c.3283_3285
														p.P750	P	c.2248_2250	ccc	c.2249C>T	p.P750L	CTC	1				p.W685	W	c.2053_2055	TGG	c.2055G>A	p.W685*	TGA	3				p.M598	M	c.1792_1794	atg	c.1794G>A	p.M598I	ATA	1				p.T1098	T	c.3292_3294
														p.P750	P	c.2248_2250	ccc	c.2250C>A	p.P750=	CCA	1				p.L687	L	c.2059_2061	CTC	c.2059C>A	p.L687I	ATC	1				p.N600	N	c.1798_1800	aac	c.1799A>G	p.N600S	AGC	1				p.K1099	K	c.3295_3297
														p.P751	P	c.2251_2253	cct	c.2252C>A	p.P751H	CAT	1				p.S688	S	c.2062_2064	TCA	c.2063C>A	p.S688*	TAA	1				p.E609	E	c.1825_1827	gaa	c.1825G>A	p.E609K	AAA	1				p.V1100	V	c.3298_3300
														p.E752	E	c.2254_2256	gaa	c.2254G>A	p.E752K	AAA	1				p.P692	P	c.2074_2076	CCT	c.2074C>A	p.P692T	ACT	1				p.E609	E	c.1825_1827	gaa	c.1825G>T	p.E609*	TAA	1				p.L1103	L	c.3307_3309
														p.E752	E	c.2254_2256	gaa	c.2254G>T	p.E752*	TAA	1				p.P692	P	c.2074_2076	CCT	c.2074C>T	p.P692S	TCT	1				p.S615	S	c.1843_1845	tcc	c.1843T>C	p.S615P	CCC	2				p.L1103	L	c.3307_3309
														p.D753	D	c.2257_2259	gat	c.2257G>T	p.D753Y	TAT	1				p.P692	P	c.2074_2076	CCT	c.2075C>G	p.P692R	CGT	1				p.S617	S	c.1849_1851	tct	c.1850C>A	p.S617Y	TAT	4				p.L1103	L	c.3307_3309
														p.P754	P	c.2260_2262	cca	c.2260C>T	p.P754S	TCA	5				p.K693	K	c.2077_2079	AAA	c.2077A>T	p.K693*	TAA	2				p.S617	S	c.1849_1851	tct	c.1850C>T	p.S617F	TTT	3				p.G1104	G	c.3310_3312
														p.E756	E	c.2266_2268	gaa	c.2266G>A	p.E756K	AAA	2				p.D694	D	c.2080_2082	GAC	c.2080G>A	p.D694N	AAC	1				p.S618	S	c.1852_1854	tct	c.1853C>G	p.S618C	TGT	1				p.E1106	E	c.3316_3318
														p.V759	V	c.2275_2277	gtt	c.2275G>A	p.V759I	ATT	1				p.Q695	Q	c.2083_2085	CAG	c.2083C>A	p.Q695K	AAG	1				p.T620	T	c.1858_1860	aca	c.1860A>G	p.T620=	ACG	1				p.E1106	E	c.3316_3318
														p.E760	E	c.2278_2280	gag	c.2280G>A	p.E760=	GAA	1				p.Q695	Q	c.2083_2085	CAG	c.2083C>T	p.Q695*	TAG	2				p.T621	T	c.1861_1863	acc	c.1861A>G	p.T621A	GCC	1				p.P1107	P	c.3319_3321
														p.K761	K	c.2281_2283	aag	c.2283G>T	p.K761N	AAT	2				p.Q695	Q	c.2083_2085	CAG	c.2085G>T	p.Q695H	CAT	1				p.E623	E	c.1867_1869	gag	c.1867G>A	p.E623K	AAG	1				p.E1108	E	c.3322_3324
														p.E762	E	c.2284_2286	gaa	c.2284G>T	p.E762*	TAA	1				p.E696	E	c.2086_2088	GAA	c.2086G>T	p.E696*	TAA	1				p.E623	E	c.1867_1869	gag	c.1867G>T	p.E623*	TAG	1				p.E1108	E	c.3322_3324
														p.T766	T	c.2296_2298	act	c.2297C>T	p.T766I	ATT	1				p.E696	E	c.2086_2088	GAA	c.2087A>T	p.E696V	GTA	1				p.K624	K	c.1870_1872	aag	c.1872G>A	p.K624=	AAA	1				p.K1110	K	c.3328_3330
														p.S770	S	c.2308_2310	tca	c.2310A>G	p.S770=	TCG	1				p.A697	A	c.2089_2091	GCA	c.2089G>T	p.A697S	TCA	1				p.I625	I	c.1873_1875	atc	c.1875C>T	p.I625=	ATT	1				p.W1112	W	c.3334_3336
														p.A772	A	c.2314_2316	gcc	c.2314G>T	p.A772S	TCC	1				p.A697	A	c.2089_2091	GCA	c.2090C>T	p.A697V	GTA	1				p.K627	K	c.1879_1881	aag	c.1879A>T	p.K627*	TAG	1				p.W1112	W	c.3334_3336
														p.L773	L	c.2317_2319	ctg	c.2317C>A	p.L773M	ATG	1				p.L698	L	c.2092_2094	TTA	c.2092T>C	p.L698=	CTA	1				p.E630	E	c.1888_1890	gag	c.1888G>A	p.E630K	AAG	1				p.W1112	W	c.3334_3336
														p.L773	L	c.2317_2319	ctg	c.2318T>G	p.L773R	CGG	1				p.L698	L	c.2092_2094	TTA	c.2093T>A	p.L698*	TAA	1				p.E630	E	c.1888_1890	gag	c.1889A>T	p.E630V	GTG	1				p.F1119	F	c.3355_3357
														p.L782	L	c.2344_2346	ctc	c.2346C>T	p.L782=	CTT	1				p.W699	W	c.2095_2097	TGG	c.2097G>A	p.W699*	TGA	3				p.E634	E	c.1900_1902	gag	c.1900G>A	p.E634K	AAG	2				p.E1122	E	c.3364_3366
														p.S784	S	c.2350_2352	tcc	c.2352C>T	p.S784=	TCT	1				p.A703	A	c.2107_2109	GCA	c.2108C>A	p.A703E	GAA	1				p.E634	E	c.1900_1902	gag	c.1900G>T	p.E634*	TAG	1				p.R1123	R	c.3367_3369
														p.S795	S	c.2383_2385	tct	c.2384C>A	p.S795Y	TAT	3				p.A703	A	c.2107_2109	GCA	c.2108C>T	p.A703V	GTA	2				p.E636	E	c.1906_1908	gag	c.1906G>C	p.E636Q	CAG	1				p.P1126	P	c.3376_3378
														p.Q798	Q	c.2392_2394	caa	c.2392C>G	p.Q798E	GAA	1				p.S705	S	c.2113_2115	AGC	c.2113A>T	p.S705C	TGC	1				p.E636	E	c.1906_1908	gag	c.1906G>T	p.E636*	TAG	1				p.S1128	S	c.3382_3384
														p.L800	L	c.2398_2400	ctc	c.2398C>T	p.L800F	TTC	1				p.M706	M	c.2116_2118	ATG	c.2117T>G	p.M706R	AGG	1				p.E636	E	c.1906_1908	gag	c.1908G>A	p.E636=	GAA	1				p.S1128	S	c.3382_3384
														p.P805	P	c.2413_2415	ccc	c.2415C>A	p.P805=	CCA	1				p.K708	K	c.2122_2124	AAG	c.2123A>G	p.K708R	AGG	1				p.E636	E	c.1906_1908	gag	c.1908G>C	p.E636D	GAC	1				p.S1128	S	c.3382_3384
														p.V807	V	c.2419_2421	gtg	c.2421G>T	p.V807=	GTT	1				p.S713	S	c.2137_2139	TCA	c.2138C>A	p.S713*	TAA	3				p.R637	R	c.1909_1911	agg	c.1910G>A	p.R637K	AAG	3				p.L1130	L	c.3388_3390
														p.I811	I	c.2431_2433	atc	c.2431A>G	p.I811V	GTC	1				p.S713	S	c.2137_2139	TCA	c.2138C>G	p.S713*	TGA	2				p.R637	R	c.1909_1911	agg	c.1911G>T	p.R637S	AGT	2				p.P1131	P	c.3391_3393
														p.I811	I	c.2431_2433	atc	c.2433C>A	p.I811=	ATA	1				p.K714	K	c.2140_2142	AAG	c.2140A>T	p.K714*	TAG	1				p.K638	K	c.1912_1914	aag	c.1914G>A	p.K638=	AAA	2				p.A1132	A	c.3394_3396
														p.A812	A	c.2434_2436	gct	c.2436T>C	p.A812=	GCC	1				p.H715	H	c.2143_2145	CAC	c.2144A>G	p.H715R	CGC	1				p.M639	M	c.1915_1917	atg	c.1915A>G	p.M639V	GTG	1				p.V1133	V	c.3397_3399
														p.R816	R	c.2446_2448	cgg	c.2447G>T	p.R816L	CTG	1				p.H715	H	c.2143_2145	CAC	c.2145C>T	p.H715=	CAT	1				p.W640	W	c.1918_1920	tgg	c.1919G>A	p.W640*	TAG	1				p.V1133	V	c.3397_3399
														p.D817	D	c.2449_2451	gat	c.2450A>G	p.D817G	GGT	1				p.I718	I	c.2152_2154	ATT	c.2153T>G	p.I718S	AGT	1				p.Y644	Y	c.1930_1932	tat	c.1931A>G	p.Y644C	TGT	1				p.P1137	P	c.3409_3411
														p.G820	G	c.2458_2460	ggc	c.2459G>T	p.G820V	GTC	2				p.M720	M	c.2158_2160	ATG	c.2160G>T	p.M720I	ATT	1				p.L645	L	c.1933_1935	ctg	c.1933C>T	p.L645=	TTG	1				p.P1137	P	c.3409_3411
														p.E824	E	c.2470_2472	gag	c.2472G>A	p.E824=	GAA	2				p.G721	G	c.2161_2163	GGA	c.2161G>C	p.G721R	CGA	1				p.F647	F	c.1939_1941	ttc	c.1941C>T	p.F647=	TTT	1				p.L1138	L	c.3412_3414
														p.P826	P	c.2476_2478	cct	c.2476C>T	p.P826S	TCT	1				p.A724	A	c.2170_2172	GCA	c.2171C>T	p.A724V	GTA	1				p.T648	T	c.1942_1944	act	c.1942A>G	p.T648A	GCT	1				p.D1139	D	c.3415_3417
														p.P826	P	c.2476_2478	cct	c.2477C>T	p.P826L	CTT	1				p.A725	A	c.2173_2175	GCT	c.2174C>T	p.A725V	GTT	1				p.E649	E	c.1945_1947	gag	c.1945G>A	p.E649K	AAG	1				p.L1143	L	c.3427_3429
														p.D831	D	c.2491_2493	gat	c.2491G>A	p.D831N	AAT	1				p.L726	L	c.2176_2178	TTA	c.2177T>A	p.L726*	TAA	1				p.E649	E	c.1945_1947	gag	c.1945G>T	p.E649*	TAG	3				p.V1145	V	c.3433_3435
														p.D831	D	c.2491_2493	gat	c.2493T>C	p.D831=	GAC	1				p.R727	R	c.2179_2181	AGG	c.2181G>A	p.R727=	AGA	1				p.E650	E	c.1948_1950	gag	c.1948G>T	p.E650*	TAG	1				p.I1150	I	c.3448_3450
														p.E832	E	c.2494_2496	gaa	c.2494G>T	p.E832*	TAA	1				p.L729	L	c.2185_2187	CTC	c.2185C>T	p.L729F	TTC	1				p.E650	E	c.1948_1950	gag	c.1950G>T	p.E650D	GAT	1				p.G1152	G	c.3454_3456
														p.L834	L	c.2500_2502	ctt	c.2500C>A	p.L834I	ATT	2				p.M730	M	c.2188_2190	ATG	c.2190G>A	p.M730I	ATA	1				p.A652	A	c.1954_1956	gcc	c.1955C>T	p.A652V	GTC	1				p.G1152	G	c.3454_3456
														p.S837	S	c.2509_2511	tcc	c.2511C>T	p.S837=	TCT	1				p.A731	A	c.2191_2193	GCA	c.2192C>T	p.A731V	GTA	1				p.G662	G	c.1984_1986	ggt	c.1984G>A	p.G662S	AGT	1				p.L1153	L	c.3457_3459
														p.H847	H	c.2539_2541	cac	c.2540A>G	p.H847R	CGC	1				p.A735	A	c.2203_2205	GCG	c.2203G>C	p.A735P	CCG	1				p.R663	R	c.1987_1989	agg	c.1988G>A	p.R663K	AAG	3				p.L1153	L	c.3457_3459
														p.N853	N	c.2557_2559	aac	c.2559C>A	p.N853K	AAA	1				p.K736	K	c.2206_2208	AAG	c.2206A>T	p.K736*	TAG	1				p.P665	P	c.1993_1995	cct	c.1993C>T	p.P665S	TCT	1				p.W1162	W	c.3484_3486
														p.H855	H	c.2563_2565	cat	c.2565T>C	p.H855=	CAC	1				p.Y737	Y	c.2209_2211	TAC	c.2211C>A	p.Y737*	TAA	1				p.P665	P	c.1993_1995	cct	c.1994C>A	p.P665H	CAT	1				p.E1164	E	c.3490_3492
														p.S856	S	c.2566_2568	agt	c.2566A>C	p.S856R	CGT	1				p.K738	K	c.2212_2214	AAG	c.2212A>G	p.K738E	GAG	1				p.D667	D	c.1999_2001	gac	c.1999G>A	p.D667N	AAC	1				p.L1169	L	c.3505_3507
														p.Y859	Y	c.2575_2577	tac	c.2576A>T	p.Y859F	TTC	1				p.N741	N	c.2221_2223	AAT	c.2222A>G	p.N741S	AGT	1				p.D667	D	c.1999_2001	gac	c.2000A>G	p.D667G	GGC	1				p.T1173	T	c.3517_3519
														p.G861	G	c.2581_2583	ggc	c.2582G>C	p.G861A	GCC	1				p.S744	S	c.2230_2232	TCT	c.2231C>T	p.S744F	TTT	1				p.D667	D	c.1999_2001	gac	c.2001C>T	p.D667=	GAT	1				p.S1174	S	c.3520_3522
														p.W864	W	c.2590_2592	tgg	c.2592G>T	p.W864C	TGT	3				p.P745	P	c.2233_2235	CCT	c.2234C>A	p.P745H	CAT	1				p.Y669	Y	c.2005_2007	tat	c.2007T>A	p.Y669*	TAA	1				p.S1174	S	c.3520_3522
														p.P870	P	c.2608_2610	cct	c.2609C>T	p.P870L	CTT	1				p.P745	P	c.2233_2235	CCT	c.2234C>G	p.P745R	CGT	1				p.L671	L	c.2011_2013	ctc	c.2013C>T	p.L671=	CTT	1				p.S1175	S	c.3523_3525
														p.Y872	Y	c.2614_2616	tac	c.2614T>C	p.Y872H	CAC	1				p.S747	S	c.2239_2241	TCA	c.2240C>A	p.S747*	TAA	1				p.Y672	Y	c.2014_2016	tat	c.2015A>G	p.Y672C	TGT	1				p.S1179	S	c.3535_3537
														p.L873	L	c.2617_2619	ttg	c.2619G>C	p.L873F	TTC	1				p.S747	S	c.2239_2241	TCA	c.2240C>G	p.S747*	TGA	5				p.S674	S	c.2020_2022	tct	c.2020T>C	p.S674P	CCT	1				p.S1180	S	c.3538_3540
														p.G874	G	c.2620_2622	gga	c.2620G>T	p.G874*	TGA	1				p.L749	L	c.2245_2247	TTG	c.2247G>T	p.L749F	TTT	1				p.V675	V	c.2023_2025	gtg	c.2024T>C	p.V675A	GCG	1				p.L1181	L	c.3541_3543
														p.G877	G	c.2629_2631	ggc	c.2631C>T	p.G877=	GGT	2				p.P750	P	c.2248_2250	CCA	c.2248C>T	p.P750S	TCA	1				p.E677	E	c.2029_2031	gag	c.2029G>T	p.E677*	TAG	1				p.K1183	K	c.3547_3549
														p.L878	L	c.2632_2634	ctg	c.2632C>T	p.L878=	TTG	1				p.H753	H	c.2257_2259	CAT	c.2258A>G	p.H753R	CGT	1				p.E677	E	c.2029_2031	gag	c.2031G>A	p.E677=	GAA	1				p.Y1185	Y	c.3553_3555
														p.P880	P	c.2638_2640	cct	c.2638C>T	p.P880S	TCT	1				p.Q757	Q	c.2269_2271	CAA	c.2269C>T	p.Q757*	TAA	2				p.G679	G	c.2035_2037	ggt	c.2036G>A	p.G679D	GAT	6				p.I1186	I	c.3556_3558
														p.P882	P	c.2644_2646	cct	c.2645C>T	p.P882L	CTT	1				p.K758	K	c.2272_2274	AAA	c.2274A>G	p.K758=	AAG	1				p.G680	G	c.2038_2040	gga	c.2038G>T	p.G680*	TGA	1				p.Q1187	Q	c.3559_3561
														p.R894	R	c.2680_2682	cgc	c.2682C>T	p.R894=	CGT	1				p.A759	A	c.2275_2277	GCC	c.2276C>T	p.A759V	GTC	1				p.G680	G	c.2038_2040	gga	c.2039G>T	p.G680V	GTA	2				p.Y1188	Y	c.3562_3564
														p.S895	S	c.2683_2685	tct	c.2683T>C	p.S895P	CCT	1				p.A759	A	c.2275_2277	GCC	c.2277C>A	p.A759=	GCA	1				p.Q683	Q	c.2047_2049	cag	c.2047C>T	p.Q683*	TAG	2				p.Y1188	Y	c.3562_3564
														p.L896	L	c.2686_2688	ctc	c.2686C>A	p.L896I	ATC	1				p.A759	A	c.2275_2277	GCC	c.2277C>T	p.A759=	GCT	2				p.Q683	Q	c.2047_2049	cag	c.2048A>G	p.Q683R	CGG	2				p.F1192	F	c.3574_3576
														p.E900	E	c.2698_2700	gag	c.2699A>T	p.E900V	GTG	1				p.L760	L	c.2278_2280	CTA	c.2278C>T	p.L760=	TTA	1				p.V684	V	c.2050_2052	gtc	c.2052C>A	p.V684=	GTA	1				p.K1195	K	c.3583_3585
														p.E900	E	c.2698_2700	gag	c.2700G>T	p.E900D	GAT	1				p.E761	E	c.2281_2283	GAA	c.2281G>T	p.E761*	TAA	4				p.K689	K	c.2065_2067	aaa	c.2065A>T	p.K689*	TAA	1				p.K1195	K	c.3583_3585
														p.T901	T	c.2701_2703	acc	c.2703C>A	p.T901=	ACA	1				p.E763	E	c.2287_2289	GAA	c.2287G>T	p.E763*	TAA	6				p.W690	W	c.2068_2070	tgg	c.2069G>A	p.W690*	TAG	1				p.G1199	G	c.3595_3597
														p.L902	L	c.2704_2706	ctg	c.2704C>A	p.L902M	ATG	1				p.L764	L	c.2290_2292	TTA	c.2291T>A	p.L764*	TAA	1				p.W690	W	c.2068_2070	tgg	c.2070G>A	p.W690*	TGA	4				p.E1201	E	c.3601_3603
														p.E903	E	c.2707_2709	gag	c.2707G>A	p.E903K	AAG	1				p.L764	L	c.2290_2292	TTA	c.2291T>G	p.L764*	TGA	1				p.R691	R	c.2071_2073	cgg	c.2072G>T	p.R691L	CTG	1				p.E1201	E	c.3601_3603
														p.E903	E	c.2707_2709	gag	c.2709G>T	p.E903D	GAT	1				p.A766	A	c.2296_2298	GCT	c.2297C>T	p.A766V	GTT	1				p.A694	A	c.2080_2082	gca	c.2080G>A	p.A694T	ACA	1				p.E1201	E	c.3601_3603
														p.L906	L	c.2716_2718	ctc	c.2716C>A	p.L906I	ATC	1				p.Q767	Q	c.2299_2301	CAG	c.2299C>T	p.Q767*	TAG	6				p.A694	A	c.2080_2082	gca	c.2081C>A	p.A694E	GAA	1				p.P1203	P	c.3607_3609
														p.L906	L	c.2716_2718	ctc	c.2716C>T	p.L906F	TTC	1				p.L769	L	c.2305_2307	TTA	c.2306T>A	p.L769*	TAA	1				p.A694	A	c.2080_2082	gca	c.2081C>G	p.A694G	GGA	1				p.S1208	S	c.3622_3624
														p.L906	L	c.2716_2718	ctc	c.2718C>T	p.L906=	CTT	1				p.S770	S	c.2308_2310	TCA	c.2309C>G	p.S770*	TGA	8				p.L697	L	c.2089_2091	ctc	c.2089C>A	p.L697I	ATC	1				p.G1210	G	c.3628_3630
														p.S909	S	c.2725_2727	tcc	c.2726C>G	p.S909C	TGC	1				p.E771	E	c.2311_2313	GAA	c.2311G>T	p.E771*	TAA	3				p.G700	G	c.2098_2100	ggc	c.2098G>T	p.G700C	TGC	1				p.D1211	D	c.3631_3633
														p.S909	S	c.2725_2727	tcc	c.2726C>T	p.S909F	TTC	1				p.T772	T	c.2314_2316	ACT	c.2315C>T	p.T772I	ATT	1				p.S702	S	c.2104_2106	tca	c.2105C>A	p.S702*	TAA	1				p.T1212	T	c.3634_3636
														p.V912	V	c.2734_2736	gtc	c.2734G>A	p.V912I	ATC	1				p.N775	N	c.2323_2325	AAT	c.2324A>G	p.N775S	AGT	1				p.S702	S	c.2104_2106	tca	c.2105C>G	p.S702*	TGA	5				p.T1212	T	c.3634_3636
														p.V912	V	c.2734_2736	gtc	c.2734G>T	p.V912F	TTC	1				p.D777	D	c.2329_2331	GAC	c.2329G>T	p.D777Y	TAC	1				p.A706	A	c.2116_2118	gcc	c.2116G>A	p.A706T	ACC	1				p.K1217	K	c.3649_3651
														p.E917	E	c.2749_2751	gag	c.2749G>T	p.E917*	TAG	1				p.D777	D	c.2329_2331	GAC	c.2330A>G	p.D777G	GGC	1				p.A706	A	c.2116_2118	gcc	c.2118C>A	p.A706=	GCA	1				p.K1217	K	c.3649_3651
														p.D919	D	c.2755_2757	gat	c.2755G>A	p.D919N	AAT	3				p.N778	N	c.2332_2334	AAT	c.2332A>G	p.N778D	GAT	2				p.S707	S	c.2119_2121	agc	c.2120G>T	p.S707I	ATC	1				p.L1218	L	c.3652_3654
														p.L921	L	c.2761_2763	ctg	c.2762T>C	p.L921P	CCG	3				p.L779	L	c.2335_2337	TTA	c.2335T>G	p.L779V	GTA	1				p.S708	S	c.2122_2124	tcc	c.2123C>T	p.S708F	TTC	1				p.Q1219	Q	c.3655_3657
														p.Q922	Q	c.2764_2766	cag	c.2766G>T	p.Q922H	CAT	1				p.L779	L	c.2335_2337	TTA	c.2336T>C	p.L779S	TCA	1				p.L709	L	c.2125_2127	ttg	c.2127G>C	p.L709F	TTC	2				p.Q1219	Q	c.3655_3657
														p.Q925	Q	c.2773_2775	cag	c.2773C>T	p.Q925*	TAG	2				p.L779	L	c.2335_2337	TTA	c.2336T>G	p.L779*	TGA	2				p.Q712	Q	c.2134_2136	cag	c.2134C>T	p.Q712*	TAG	3				p.P1221	P	c.3661_3663
														p.E926	E	c.2776_2778	gaa	c.2776G>A	p.E926K	AAA	1				p.P781	P	c.2341_2343	CCC	c.2342C>T	p.P781L	CTC	1				p.Q715	Q	c.2143_2145	cag	c.2143C>T	p.Q715*	TAG	3				p.P1221	P	c.3661_3663
														p.D927	D	c.2779_2781	gat	c.2779G>T	p.D927Y	TAT	1				p.K782	K	c.2344_2346	AAG	c.2344A>G	p.K782E	GAG	2				p.L717	L	c.2149_2151	ctc	c.2150T>G	p.L717R	CGC	1				p.P1223	P	c.3667_3669
														p.D932	D	c.2794_2796	gac	c.2796C>G	p.D932E	GAG	1				p.K782	K	c.2344_2346	AAG	c.2344A>T	p.K782*	TAG	1				p.Y718	Y	c.2152_2154	tat	c.2154T>G	p.Y718*	TAG	2				p.A1224	A	c.3670_3672
														p.E934	E	c.2800_2802	gag	c.2800G>C	p.E934Q	CAG	1				p.Q789	Q	c.2365_2367	CAG	c.2365C>T	p.Q789*	TAG	5				p.E721	E	c.2161_2163	gaa	c.2161G>A	p.E721K	AAA	1				p.G1227	G	c.3679_3681
														p.E935	E	c.2803_2805	gag	c.2803G>T	p.E935*	TAG	2				p.R790	R	c.2368_2370	AGA	c.2368A>T	p.R790*	TGA	3				p.E721	E	c.2161_2163	gaa	c.2161G>T	p.E721*	TAA	1				p.G1227	G	c.3679_3681
														p.E936	E	c.2806_2808	gaa	c.2806G>A	p.E936K	AAA	1				p.R790	R	c.2368_2370	AGA	c.2369G>A	p.R790K	AAA	1				p.K723	K	c.2167_2169	aag	c.2167A>T	p.K723*	TAG	1				p.P1235	P	c.3703_3705
														p.E936	E	c.2806_2808	gaa	c.2807A>G	p.E936G	GGA	1				p.K792	K	c.2374_2376	AAG	c.2374A>T	p.K792*	TAG	2				p.K723	K	c.2167_2169	aag	c.2169G>T	p.K723N	AAT	1				p.G1239	G	c.3715_3717
														p.E937	E	c.2809_2811	gaa	c.2809G>A	p.E937K	AAA	1				p.Q793	Q	c.2377_2379	CAA	c.2377C>T	p.Q793*	TAA	3				p.I724	I	c.2170_2172	att	c.2170A>G	p.I724V	GTT	1				p.S1242	S	c.3724_3726
														p.G938	G	c.2812_2814	gga	c.2812G>A	p.G938R	AGA	2				p.S794	S	c.2380_2382	AGT	c.2380A>G	p.S794G	GGT	1				p.E725	E	c.2173_2175	gaa	c.2173G>T	p.E725*	TAA	1				p.M1243	M	c.3727_3729
														p.E939	E	c.2815_2817	gaa	c.2815G>T	p.E939*	TAA	2				p.L795	L	c.2383_2385	CTC	c.2385C>T	p.L795=	CTT	1				p.R726	R	c.2176_2178	cgg	c.2178G>T	p.R726=	CGT	1				p.P1247	P	c.3739_3741
														p.W940	W	c.2818_2820	tgg	c.2820G>A	p.W940*	TGA	1				p.Y796	Y	c.2386_2388	TAT	c.2386T>C	p.Y796H	CAT	1				p.E728	E	c.2182_2184	gaa	c.2182G>A	p.E728K	AAA	1				p.G1248	G	c.3742_3744
														p.R942	R	c.2824_2826	cga	c.2825G>T	p.R942L	CTA	1				p.Y796	Y	c.2386_2388	TAT	c.2388T>G	p.Y796*	TAG	1				p.D729	D	c.2185_2187	gac	c.2185G>A	p.D729N	AAC	1				p.D1249	D	c.3745_3747
														p.S944	S	c.2830_2832	agt	c.2831G>T	p.S944I	ATT	1				p.Y799	Y	c.2395_2397	TAT	c.2395T>G	p.Y799D	GAT	1				p.D729	D	c.2185_2187	gac	c.2185G>C	p.D729H	CAC	1				p.T1254	T	c.3760_3762
														p.P945	P	c.2833_2835	ccc	c.2833C>T	p.P945S	TCC	1				p.F801	F	c.2401_2403	TTT	c.2401T>C	p.F801L	CTT	2				p.P731	P	c.2191_2193	ccc	c.2193C>T	p.P731=	CCT	1				p.P1255	P	c.3763_3765
														p.L946	L	c.2836_2838	ctt	c.2836C>T	p.L946F	TTT	1				p.H806	H	c.2416_2418	CAT	c.2417A>G	p.H806R	CGT	1				p.I734	I	c.2200_2202	atc	c.2200A>G	p.I734V	GTC	1				p.P1259	P	c.3775_3777
														p.S947	S	c.2839_2841	tcc	c.2840C>T	p.S947F	TTC	1				p.D807	D	c.2419_2421	GAT	c.2421T>G	p.D807E	GAG	1				p.S740	S	c.2218_2220	tcc	c.2219C>T	p.S740F	TTC	1				p.P1265	P	c.3793_3795
														p.L948	L	c.2842_2844	ctc	c.2844C>T	p.L948=	CTT	1				p.S811	S	c.2431_2433	TCA	c.2431T>A	p.S811T	ACA	1				p.K742	K	c.2224_2226	aag	c.2226G>T	p.K742N	AAT	1				p.G1269	G	c.3805_3807
														p.E951	E	c.2851_2853	gaa	c.2853A>G	p.E951=	GAG	2				p.S811	S	c.2431_2433	TCA	c.2432C>G	p.S811*	TGA	3				p.S743	S	c.2227_2229	tcc	c.2228C>T	p.S743F	TTC	2				p.R1270	R	c.3808_3810
														p.P952	P	c.2854_2856	ccc	c.2854C>T	p.P952S	TCC	1				p.S811	S	c.2431_2433	TCA	c.2432C>T	p.S811L	TTA	1				p.Q744	Q	c.2230_2232	cag	c.2230C>T	p.Q744*	TAG	1				p.R1270	R	c.3808_3810
														p.P952	P	c.2854_2856	ccc	c.2855C>A	p.P952H	CAC	1				p.N813	N	c.2437_2439	AAT	c.2438A>G	p.N813S	AGT	2				p.Q744	Q	c.2230_2232	cag	c.2231A>C	p.Q744P	CCG	1				p.S1272	S	c.3814_3816
														p.P953	P	c.2857_2859	cca	c.2857C>A	p.P953T	ACA	1				p.G817	G	c.2449_2451	GGC	c.2449G>T	p.G817C	TGC	1				p.K746	K	c.2236_2238	aag	c.2236A>G	p.K746E	GAG	1				p.T1273	T	c.3817_3819
														p.P953	P	c.2857_2859	cca	c.2857C>T	p.P953S	TCA	1				p.N818	N	c.2452_2454	AAC	c.2453A>G	p.N818S	AGC	1				p.K746	K	c.2236_2238	aag	c.2236A>T	p.K746*	TAG	1				p.V1276	V	c.3826_3828
														p.G954	G	c.2860_2862	ggg	c.2860G>A	p.G954R	AGG	1				p.T820	T	c.2458_2460	ACT	c.2459C>T	p.T820I	ATT	1				p.K746	K	c.2236_2238	aag	c.2237A>C	p.K746T	ACG	1				p.V1276	V	c.3826_3828
														p.D957	D	c.2869_2871	gat	c.2869G>T	p.D957Y	TAT	1				p.P824	P	c.2470_2472	CCA	c.2470C>T	p.P824S	TCA	1				p.K746	K	c.2236_2238	aag	c.2238G>A	p.K746=	AAA	1				p.H1277	H	c.3829_3831
														p.W958	W	c.2872_2874	tgg	c.2874G>T	p.W958C	TGT	1				p.Y825	Y	c.2473_2475	TAT	c.2475T>A	p.Y825*	TAA	1				p.K746	K	c.2236_2238	aag	c.2238G>T	p.K746N	AAT	1				p.D1278	D	c.3832_3834
														p.A960	A	c.2878_2880	gct	c.2880T>C	p.A960=	GCC	1				p.Y825	Y	c.2473_2475	TAT	c.2475T>G	p.Y825*	TAG	1				p.Q748	Q	c.2242_2244	cag	c.2242C>T	p.Q748*	TAG	3				p.D1282	D	c.3844_3846
														p.A962	A	c.2884_2886	gct	c.2884G>A	p.A962T	ACT	1				p.L826	L	c.2476_2478	TTG	c.2476T>A	p.L826M	ATG	1				p.P750	P	c.2248_2250	ccc	c.2248C>A	p.P750T	ACC	1				p.D1285	D	c.3853_3855
														p.P965	P	c.2893_2895	cct	c.2893C>T	p.P965S	TCT	1				p.T828	T	c.2482_2484	ACT	c.2483C>A	p.T828N	AAT	1				p.P750	P	c.2248_2250	ccc	c.2250C>A	p.P750=	CCA	1				p.S1286	S	c.3856_3858
														p.P970	P	c.2908_2910	cca	c.2909C>T	p.P970L	CTA	1				p.T829	T	c.2485_2487	ACA	c.2485A>G	p.T829A	GCA	1				p.S751	S	c.2251_2253	tct	c.2252C>G	p.S751C	TGT	1				p.R1291	R	c.3871_3873
														p.Q979	Q	c.2935_2937	cag	c.2935C>T	p.Q979*	TAG	2				p.L831	L	c.2491_2493	TTA	c.2492T>C	p.L831S	TCA	1				p.P752	P	c.2254_2256	cct	c.2254C>T	p.P752S	TCT	1				p.M1294	M	c.3880_3882
														p.L980	L	c.2938_2940	ttg	c.2940G>T	p.L980F	TTT	1				p.L831	L	c.2491_2493	TTA	c.2492T>G	p.L831*	TGA	1				p.G756	G	c.2266_2268	gga	c.2267G>T	p.G756V	GTA	2				p.P1296	P	c.3886_3888
														p.D981	D	c.2941_2943	gac	c.2941G>A	p.D981N	AAC	1				p.S833	S	c.2497_2499	AGC	c.2498G>T	p.S833I	ATC	1				p.Q759	Q	c.2275_2277	cag	c.2275C>T	p.Q759*	TAG	9				p.A1298	A	c.3892_3894
														p.D981	D	c.2941_2943	gac	c.2941G>T	p.D981Y	TAC	1				p.S835	S	c.2503_2505	TCT	c.2505T>C	p.S835=	TCC	1				p.G760	G	c.2278_2280	ggg	c.2280G>C	p.G760=	GGC	1				p.P1299	P	c.3895_3897
														p.R982	R	c.2944_2946	agg	c.2944A>G	p.R982G	GGG	2				p.S836	S	c.2506_2508	TCA	c.2507C>A	p.S836*	TAA	10				p.Q762	Q	c.2284_2286	cag	c.2284C>T	p.Q762*	TAG	1				p.P1299	P	c.3895_3897
														p.S984	S	c.2950_2952	tcc	c.2951C>G	p.S984C	TGC	1				p.S837	S	c.2509_2511	TCA	c.2510C>A	p.S837*	TAA	3				p.P764	P	c.2290_2292	ccc	c.2291C>T	p.P764L	CTC	2				p.Y1300	Y	c.3898_3900
														p.P988	P	c.2962_2964	cca	c.2963C>T	p.P988L	CTA	2				p.S837	S	c.2509_2511	TCA	c.2510C>G	p.S837*	TGA	1				p.P764	P	c.2290_2292	ccc	c.2292C>T	p.P764=	CCT	1				p.G1303	G	c.3907_3909
														p.Q991	Q	c.2971_2973	cag	c.2972A>T	p.Q991L	CTG	1				p.R838	R	c.2512_2514	AGA	c.2512A>T	p.R838*	TGA	1				p.Q765	Q	c.2293_2295	cag	c.2293C>T	p.Q765*	TAG	1				p.M1304	M	c.3910_3912
														p.T993	T	c.2977_2979	acc	c.2977A>T	p.T993S	TCC	1				p.R838	R	c.2512_2514	AGA	c.2514A>C	p.R838S	AGC	1				p.S766	S	c.2296_2298	tca	c.2297C>G	p.S766*	TGA	4				p.M1306	M	c.3916_3918
														p.T993	T	c.2977_2979	acc	c.2979C>A	p.T993=	ACA	1				p.D842	D	c.2524_2526	GAT	c.2525A>T	p.D842V	GTT	2				p.S768	S	c.2302_2304	agc	c.2303G>A	p.S768N	AAC	1				p.D1308	D	c.3922_3924
														p.M999	M	c.2995_2997	atg	c.2997G>A	p.M999I	ATA	1				p.S843	S	c.2527_2529	AGT	c.2527A>C	p.S843R	CGT	1				p.M771	M	c.2311_2313	atg	c.2312T>C	p.M771T	ACG	1				p.M1310	M	c.3928_3930
														p.M1001	M	c.3001_3003	atg	c.3003G>C	p.M1001I	ATC	1				p.S843	S	c.2527_2529	AGT	c.2529T>C	p.S843=	AGC	1				p.M771	M	c.2311_2313	atg	c.2313G>T	p.M771I	ATT	1				p.G1311	G	c.3931_3933
														p.S1002	S	c.3004_3006	tca	c.3004T>C	p.S1002P	CCA	1				p.S846	S	c.2536_2538	TCT	c.2537C>A	p.S846Y	TAT	1				p.A772	A	c.2314_2316	gca	c.2315C>A	p.A772E	GAA	1				p.R1312	R	c.3934_3936
														p.I1003	I	c.3007_3009	ata	c.3008T>A	p.I1003K	AAA	1				p.E847	E	c.2539_2541	GAA	c.2539G>T	p.E847*	TAA	3				p.E773	E	c.2317_2319	gaa	c.2318A>G	p.E773G	GGA	1				p.K1319	K	c.3955_3957
														p.S1004	S	c.3010_3012	tca	c.3010T>C	p.S1004P	CCA	1				p.R850	R	c.2548_2550	AGA	c.2548A>T	p.R850*	TGA	2				p.G774	G	c.2320_2322	gga	c.2320G>T	p.G774*	TGA	1				p.G1323	G	c.3967_3969
														p.L1005	L	c.3013_3015	cta	c.3014T>G	p.L1005R	CGA	4				p.L852	L	c.2554_2556	TTG	c.2554T>A	p.L852M	ATG	1				p.G774	G	c.2320_2322	gga	c.2321G>A	p.G774E	GAA	1				p.M1325	M	c.3973_3975
														p.S1006	S	c.3016_3018	tca	c.3018A>T	p.S1006=	TCT	3				p.L852	L	c.2554_2556	TTG	c.2555T>A	p.L852*	TAG	1				p.G775	G	c.2323_2325	gga	c.2323G>A	p.G775R	AGA	1				p.V1328	V	c.3982_3984
														p.A1012	A	c.3034_3036	gca	c.3035C>T	p.A1012V	GTA	2				p.L852	L	c.2554_2556	TTG	c.2555T>C	p.L852S	TCG	1				p.P780	P	c.2338_2340	cca	c.2339C>T	p.P780L	CTA	1				p.V1328	V	c.3982_3984
														p.G1014	G	c.3040_3042	ggg	c.3040G>C	p.G1014R	CGG	1				p.E853	E	c.2557_2559	GAG	c.2559G>A	p.E853=	GAA	1				p.T781	T	c.2341_2343	act	c.2341A>C	p.T781P	CCT	1				p.G1330	G	c.3988_3990
														p.G1014	G	c.3040_3042	ggg	c.3041G>A	p.G1014E	GAG	1				p.R854	R	c.2560_2562	AGA	c.2560A>T	p.R854*	TGA	2				p.P782	P	c.2344_2346	cca	c.2345C>A	p.P782Q	CAA	1				p.P1334	P	c.4000_4002
														p.G1014	G	c.3040_3042	ggg	c.3041G>T	p.G1014V	GTG	1				p.R856	R	c.2566_2568	CGC	c.2566C>G	p.R856G	GGC	1				p.A783	A	c.2347_2349	gca	c.2347G>T	p.A783S	TCA	1				p.Q1338	Q	c.4012_4014
														p.G1014	G	c.3040_3042	ggg	c.3042G>A	p.G1014=	GGA	2				p.G857	G	c.2569_2571	GGA	c.2569G>C	p.G857R	CGA	1				p.P786	P	c.2356_2358	cca	c.2357C>T	p.P786L	CTA	1				p.Q1340	Q	c.4018_4020
														p.Q1019	Q	c.3055_3057	caa	c.3057A>C	p.Q1019H	CAC	2				p.G857	G	c.2569_2571	GGA	c.2569G>T	p.G857*	TGA	1				p.H787	H	c.2359_2361	cac	c.2360A>C	p.H787P	CCC	1				p.P1342	P	c.4024_4026
														p.L1020	L	c.3058_3060	cta	c.3060A>T	p.L1020=	CTT	1				p.Y863	Y	c.2587_2589	TAC	c.2589C>A	p.Y863*	TAA	1				p.Q789	Q	c.2365_2367	cag	c.2365C>T	p.Q789*	TAG	5				p.Q1347	Q	c.4039_4041
														p.A1021	A	c.3061_3063	gct	c.3062C>T	p.A1021V	GTT	1				p.Y863	Y	c.2587_2589	TAC	c.2589C>G	p.Y863*	TAG	1				p.P792	P	c.2374_2376	cca	c.2375C>A	p.P792Q	CAA	1				p.Q1347	Q	c.4039_4041
														p.P1029	P	c.3085_3087	ccc	c.3086C>A	p.P1029H	CAC	1				p.H864	H	c.2590_2592	CAT	c.2590C>A	p.H864N	AAT	1				p.S798	S	c.2392_2394	agc	c.2393G>A	p.S798N	AAC	1				p.M1349	M	c.4045_4047
														p.M1030	M	c.3088_3090	atg	c.3089T>A	p.M1030K	AAG	1				p.P865	P	c.2593_2595	CCA	c.2593C>T	p.P865S	TCA	2				p.S800	S	c.2398_2400	tca	c.2399C>T	p.S800L	TTA	1				p.S1353	S	c.4057_4059
														p.G1031	G	c.3091_3093	ggc	c.3093C>G	p.G1031=	GGG	1				p.E868	E	c.2602_2604	GAA	c.2602G>A	p.E868K	AAA	1				p.G802	G	c.2404_2406	ggg	c.2404G>T	p.G802W	TGG	1				p.P1354	P	c.4060_4062
														p.L1036	L	c.3106_3108	ctc	c.3107T>C	p.L1036P	CCC	1				p.E868	E	c.2602_2604	GAA	c.2602G>T	p.E868*	TAA	5				p.G802	G	c.2404_2406	ggg	c.2406G>A	p.G802=	GGA	1				p.G1356	G	c.4066_4068
														p.L1036	L	c.3106_3108	ctc	c.3108C>T	p.L1036=	CTT	1				p.E868	E	c.2602_2604	GAA	c.2604A>C	p.E868D	GAC	1				p.Q804	Q	c.2410_2412	cag	c.2410C>T	p.Q804*	TAG	2				p.L1361	L	c.4081_4083
														p.Q1037	Q	c.3109_3111	cag	c.3109C>T	p.Q1037*	TAG	1				p.S873	S	c.2617_2619	TCT	c.2619T>A	p.S873=	TCA	1				p.Q804	Q	c.2410_2412	cag	c.2412G>T	p.Q804H	CAT	1				p.M1363	M	c.4087_4089
														p.Q1037	Q	c.3109_3111	cag	c.3111G>A	p.Q1037=	CAA	1				p.S874	S	c.2620_2622	TCA	c.2621C>A	p.S874*	TAA	1				p.N808	N	c.2422_2424	aat	c.2422A>C	p.N808H	CAT	1				p.G1364	G	c.4090_4092
														p.A1040	A	c.3118_3120	gcc	c.3118G>A	p.A1040T	ACC	1				p.S874	S	c.2620_2622	TCA	c.2621C>G	p.S874*	TGA	1				p.N808	N	c.2422_2424	aat	c.2423A>C	p.N808T	ACT	1				p.Q1365	Q	c.4093_4095
														p.Q1042	Q	c.3124_3126	cag	c.3125A>G	p.Q1042R	CGG	1				p.K875	K	c.2623_2625	AAG	c.2624A>G	p.K875R	AGG	1				p.D809	D	c.2425_2427	gat	c.2426A>C	p.D809A	GCT	2				p.Q1368	Q	c.4102_4104
														p.S1043	S	c.3127_3129	agc	c.3129C>A	p.S1043R	AGA	1				p.Q879	Q	c.2635_2637	CAG	c.2635C>T	p.Q879*	TAG	5				p.S811	S	c.2431_2433	agt	c.2431A>G	p.S811G	GGT	2				p.P1370	P	c.4108_4110
														p.M1044	M	c.3130_3132	atg	c.3132G>A	p.M1044I	ATA	1				p.I880	I	c.2638_2640	ATC	c.2638A>T	p.I880F	TTC	1				p.D812	D	c.2434_2436	gac	c.2435A>G	p.D812G	GGC	1				p.Y1371	Y	c.4111_4113
														p.R1045	R	c.3133_3135	agg	c.3134G>A	p.R1045K	AAG	1				p.I880	I	c.2638_2640	ATC	c.2639T>C	p.I880T	ACC	2				p.S813	S	c.2437_2439	tcc	c.2438C>G	p.S813C	TGC	3				p.S1374	S	c.4120_4122
														p.A1046	A	c.3136_3138	gcc	c.3138C>A	p.A1046=	GCA	1				p.S881	S	c.2641_2643	TCC	c.2642C>T	p.S881F	TTC	1				p.F815	F	c.2443_2445	ttc	c.2445C>T	p.F815=	TTT	2				p.H1379	H	c.4135_4137
														p.D1050	D	c.3148_3150	gat	c.3148G>A	p.D1050N	AAT	1				p.T882	T	c.2644_2646	ACC	c.2645C>G	p.T882S	AGC	2				p.Q816	Q	c.2446_2448	cag	c.2446C>T	p.Q816*	TAG	12				p.Q1384	Q	c.4150_4152
														p.V1051	V	c.3151_3153	gtg	c.3151G>A	p.V1051M	ATG	1				p.T883	T	c.2647_2649	ACT	c.2647A>T	p.T883S	TCT	1				p.S820	S	c.2458_2460	tcc	c.2460C>A	p.S820=	TCA	1				p.Y1386	Y	c.4156_4158
														p.V1051	V	c.3151_3153	gtg	c.3153G>A	p.V1051=	GTA	1				p.A885	A	c.2653_2655	GCC	c.2654C>T	p.A885V	GTC	1				p.G826	G	c.2476_2478	ggg	c.2477G>T	p.G826V	GTG	1				p.Y1386	Y	c.4156_4158
														p.V1055	V	c.3163_3165	gtt	c.3165T>C	p.V1055=	GTC	1				p.Q886	Q	c.2656_2658	CAG	c.2656C>T	p.Q886*	TAG	7				p.Y827	Y	c.2479_2481	tat	c.2480A>G	p.Y827C	TGT	1				p.G1390	G	c.4168_4170
														p.P1058	P	c.3172_3174	ccc	c.3174C>A	p.P1058=	CCA	1				p.Q886	Q	c.2656_2658	CAG	c.2658G>C	p.Q886H	CAC	2				p.Y827	Y	c.2479_2481	tat	c.2481T>A	p.Y827*	TAA	1				p.P1392	P	c.4174_4176
														p.S1059	S	c.3175_3177	agt	c.3176G>A	p.S1059N	AAT	1				p.Q886	Q	c.2656_2658	CAG	c.2658G>T	p.Q886H	CAT	1				p.Q828	Q	c.2482_2484	cag	c.2482C>G	p.Q828E	GAG	1				p.P1392	P	c.4174_4176
														p.C1060	C	c.3178_3180	tgc	c.3178T>C	p.C1060R	CGC	1				p.I887	I	c.2659_2661	ATT	c.2659A>T	p.I887F	TTT	1				p.Q828	Q	c.2482_2484	cag	c.2482C>T	p.Q828*	TAG	11				p.P1392	P	c.4174_4176
														p.C1060	C	c.3178_3180	tgc	c.3180C>A	p.C1060*	TGA	1				p.A888	A	c.2662_2664	GCC	c.2662G>A	p.A888T	ACC	2				p.Q828	Q	c.2482_2484	cag	c.2483A>T	p.Q828L	CTG	1				p.S1393	S	c.4177_4179
														p.G1065	G	c.3193_3195	gga	c.3194G>T	p.G1065V	GTA	1				p.K889	K	c.2665_2667	AAA	c.2665A>T	p.K889*	TAA	1				p.M831	M	c.2491_2493	atg	c.2491A>C	p.M831L	CTG	1				p.S1393	S	c.4177_4179
														p.G1066	G	c.3196_3198	ggc	c.3196G>T	p.G1066C	TGC	1				p.V890	V	c.2668_2670	GTC	c.2668G>A	p.V890I	ATC	1				p.M831	M	c.2491_2493	atg	c.2493G>T	p.M831I	ATT	1				p.G1399	G	c.4195_4197
														p.S1070	S	c.3208_3210	agc	c.3209G>T	p.S1070I	ATC	2				p.M891	M	c.2671_2673	ATG	c.2671A>G	p.M891V	GTG	1				p.M836	M	c.2506_2508	atg	c.2507T>C	p.M836T	ACG	2				p.G1400	G	c.4198_4200
														p.P1077	P	c.3229_3231	cct	c.3230C>A	p.P1077H	CAT	1				p.E892	E	c.2674_2676	GAA	c.2674G>T	p.E892*	TAA	2				p.M837	M	c.2509_2511	atg	c.2510T>G	p.M837R	AGG	1				p.H1401	H	c.4201_4203
														p.P1077	P	c.3229_3231	cct	c.3231T>C	p.P1077=	CCC	1				p.E893	E	c.2677_2679	GAA	c.2677G>T	p.E893*	TAA	6				p.G838	G	c.2512_2514	ggg	c.2513G>A	p.G838E	GAG	1				p.Q1402	Q	c.4204_4206
														p.G1079	G	c.3235_3237	ggc	c.3235G>A	p.G1079S	AGC	1				p.V894	V	c.2680_2682	GTG	c.2682G>T	p.V894=	GTT	1				p.M840	M	c.2518_2520	atg	c.2518A>G	p.M840V	GTG	1				p.P1410	P	c.4228_4230
														p.P1085	P	c.3253_3255	cct	c.3253C>A	p.P1085T	ACT	1				p.S895	S	c.2683_2685	TCA	c.2684C>A	p.S895*	TAA	3				p.S841	S	c.2521_2523	tcc	c.2522C>G	p.S841C	TGC	1				p.R1414	R	c.4240_4242
														p.P1085	P	c.3253_3255	cct	c.3254C>T	p.P1085L	CTT	1				p.S895	S	c.2683_2685	TCA	c.2684C>G	p.S895*	TGA	4				p.Y842	Y	c.2524_2526	tat	c.2526T>G	p.Y842*	TAG	1				p.M1419	M	c.4255_4257
														p.R1089	R	c.3265_3267	agg	c.3266G>A	p.R1089K	AAG	1				p.A896	A	c.2686_2688	GCC	c.2686G>T	p.A896S	TCC	1				p.K846	K	c.2536_2538	aag	c.2536A>T	p.K846*	TAG	1				p.Y1420	Y	c.4258_4260
														p.V1090	V	c.3268_3270	gtc	c.3270C>T	p.V1090=	GTT	1				p.S900	S	c.2698_2700	TCT	c.2699C>A	p.S900Y	TAT	1				p.K846	K	c.2536_2538	aag	c.2538G>A	p.K846=	AAA	1				p.P1422	P	c.4264_4266
														p.P1092	P	c.3274_3276	cct	c.3275C>T	p.P1092L	CTT	2				p.Q901	Q	c.2701_2703	CAG	c.2701C>T	p.Q901*	TAG	2				p.D847	D	c.2539_2541	gat	c.2539G>A	p.D847N	AAT	1				p.P1422	P	c.4264_4266
														p.E1093	E	c.3277_3279	gag	c.3277G>T	p.E1093*	TAG	1				p.Q901	Q	c.2701_2703	CAG	c.2702A>G	p.Q901R	CGG	1				p.P848	P	c.2542_2544	cct	c.2542C>T	p.P848S	TCT	1				p.A1424	A	c.4270_4272
														p.E1093	E	c.3277_3279	gag	c.3279G>A	p.E1093=	GAA	1				p.E902	E	c.2704_2706	GAA	c.2704G>T	p.E902*	TAA	6				p.G850	G	c.2548_2550	ggc	c.2549G>A	p.G850D	GAC	1				p.E1428	E	c.4282_4284
														p.Q1096	Q	c.3286_3288	cag	c.3286C>A	p.Q1096K	AAG	2				p.R904	R	c.2710_2712	AGA	c.2710A>T	p.R904*	TGA	4				p.A855	A	c.2563_2565	gct	c.2563G>A	p.A855T	ACT	4				p.Q1440	Q	c.4318_4320
														p.Q1098	Q	c.3292_3294	cag	c.3292C>T	p.Q1098*	TAG	1				p.S905	S	c.2713_2715	AGT	c.2713A>C	p.S905R	CGT	1				p.A855	A	c.2563_2565	gct	c.2563G>T	p.A855S	TCT	1				p.Q1440	Q	c.4318_4320
														p.P1104	P	c.3310_3312	cct	c.3312T>A	p.P1104=	CCA	1				p.S906	S	c.2716_2718	TCT	c.2717C>A	p.S906Y	TAT	1				p.S858	S	c.2572_2574	agt	c.2573G>A	p.S858N	AAT	1				p.Q1441	Q	c.4321_4323
														p.S1106	S	c.3316_3318	agc	c.3318C>A	p.S1106R	AGA	1				p.S906	S	c.2716_2718	TCT	c.2717C>G	p.S906C	TGT	1				p.D859	D	c.2575_2577	gat	c.2575G>A	p.D859N	AAT	1				p.E1442	E	c.4324_4326
														p.L1107	L	c.3319_3321	ctt	c.3319C>T	p.L1107F	TTT	1				p.S906	S	c.2716_2718	TCT	c.2717C>T	p.S906F	TTT	1				p.D859	D	c.2575_2577	gat	c.2577T>C	p.D859=	GAC	1				p.Y1444	Y	c.4330_4332
														p.L1109	L	c.3325_3327	ctg	c.3325C>T	p.L1109=	TTG	1				p.S906	S	c.2716_2718	TCT	c.2718T>C	p.S906=	TCC	1				p.P860	P	c.2578_2580	ccc	c.2578C>G	p.P860A	GCC	2				p.Q1446	Q	c.4336_4338
														p.E1112	E	c.3334_3336	gag	c.3335A>C	p.E1112A	GCG	1				p.S908	S	c.2722_2724	TCT	c.2722T>A	p.S908T	ACT	1				p.P860	P	c.2578_2580	ccc	c.2579C>A	p.P860H	CAC	1				p.G1449	G	c.4345_4347
														p.E1112	E	c.3334_3336	gag	c.3336G>A	p.E1112=	GAA	1				p.S908	S	c.2722_2724	TCT	c.2723C>A	p.S908Y	TAT	1				p.P860	P	c.2578_2580	ccc	c.2579C>T	p.P860L	CTC	2				p.S1450	S	c.4348_4350
														p.A1114	A	c.3340_3342	gct	c.3341C>A	p.A1114D	GAT	1				p.T909	T	c.2725_2727	ACC	c.2725A>C	p.T909P	CCC	1				p.M862	M	c.2584_2586	atg	c.2584A>G	p.M862V	GTG	1				p.D1455	D	c.4363_4365
														p.A1114	A	c.3340_3342	gct	c.3341C>T	p.A1114V	GTT	1				p.T909	T	c.2725_2727	ACC	c.2725A>G	p.T909A	GCC	1				p.S864	S	c.2590_2592	tca	c.2591C>A	p.S864*	TAA	3				p.Q1460	Q	c.4378_4380
														p.E1115	E	c.3343_3345	gag	c.3343G>A	p.E1115K	AAG	1				p.T909	T	c.2725_2727	ACC	c.2726C>T	p.T909I	ATC	1				p.S864	S	c.2590_2592	tca	c.2591C>T	p.S864L	TTA	1				p.G1461	G	c.4381_4383
														p.E1115	E	c.3343_3345	gag	c.3345G>T	p.E1115D	GAT	1				p.T910	T	c.2728_2730	ACT	c.2729C>A	p.T910N	AAT	2				p.G873	G	c.2617_2619	ggt	c.2619T>G	p.G873=	GGG	1				p.Y1467	Y	c.4399_4401
														p.Q1116	Q	c.3346_3348	caa	c.3348A>G	p.Q1116=	CAG	1				p.E911	E	c.2731_2733	GAA	c.2731G>T	p.E911*	TAA	3				p.D874	D	c.2620_2622	gac	c.2621A>G	p.D874G	GGC	1				p.R1469	R	c.4405_4407
														p.G1117	G	c.3349_3351	ggt	c.3350G>A	p.G1117D	GAT	1				p.E911	E	c.2731_2733	GAA	c.2732A>G	p.E911G	GGA	1				p.P875	P	c.2623_2625	ccc	c.2624C>T	p.P875L	CTC	1				p.E1470	E	c.4408_4410
														p.A1118	A	c.3352_3354	gcc	c.3352G>C	p.A1118P	CCC	1				p.L912	L	c.2734_2736	TTA	c.2734T>G	p.L912V	GTA	1				p.A879	A	c.2635_2637	gct	c.2636C>T	p.A879V	GTT	1				p.R1471	R	c.4411_4413
														p.A1118	A	c.3352_3354	gcc	c.3353C>T	p.A1118V	GTC	1				p.L912	L	c.2734_2736	TTA	c.2735T>A	p.L912*	TAA	2				p.G881	G	c.2641_2643	ggc	c.2643C>T	p.G881=	GGT	2				p.Q1473	Q	c.4417_4419
														p.S1119	S	c.3355_3357	tct	c.3356C>T	p.S1119F	TTT	1				p.H913	H	c.2737_2739	CAT	c.2737C>G	p.H913D	GAT	1				p.P882	P	c.2644_2646	cct	c.2645C>G	p.P882R	CGT	2				p.G1476	G	c.4426_4428
														p.A1121	A	c.3361_3363	gcc	c.3362C>T	p.A1121V	GTC	1				p.C914	C	c.2740_2742	TGT	c.2741G>A	p.C914Y	TAT	1				p.G885	G	c.2653_2655	gga	c.2653G>C	p.G885R	CGA	1				p.Q1477	Q	c.4429_4431
														p.S1126	S	c.3376_3378	tcc	c.3377C>A	p.S1126Y	TAC	1				p.C914	C	c.2740_2742	TGT	c.2742T>G	p.C914W	TGG	1				p.G885	G	c.2653_2655	gga	c.2653G>T	p.G885*	TGA	1				p.G1482	G	c.4444_4446
														p.A1128	A	c.3382_3384	gcc	c.3383C>T	p.A1128V	GTC	1				p.V915	V	c.2743_2745	GTG	c.2745G>C	p.V915=	GTC	1				p.M889	M	c.2665_2667	atg	c.2667G>A	p.M889I	ATA	1				p.I1483	I	c.4447_4449
														p.G1131	G	c.3391_3393	gga	c.3393A>G	p.G1131=	GGG	1				p.D917	D	c.2749_2751	GAT	c.2749G>A	p.D917N	AAT	1				p.G890	G	c.2668_2670	gga	c.2668G>T	p.G890*	TGA	2				p.P1485	P	c.4453_4455
														p.K1135	K	c.3403_3405	aag	c.3403A>T	p.K1135*	TAG	1				p.E918	E	c.2752_2754	GAG	c.2752G>A	p.E918K	AAG	1				p.Q893	Q	c.2677_2679	cag	c.2677C>T	p.Q893*	TAG	1				p.Q1486	Q	c.4456_4458
																									p.E918	E	c.2752_2754	GAG	c.2752G>T	p.E918*	TAG	4				p.H894	H	c.2680_2682	cac	c.2680C>T	p.H894Y	TAC	1				p.Q1486	Q	c.4456_4458
																									p.R919	R	c.2755_2757	AGA	c.2756G>A	p.R919K	AAA	1				p.Y895	Y	c.2683_2685	tat	c.2684A>G	p.Y895C	TGT	1				p.G1490	G	c.4468_4470
																									p.R919	R	c.2755_2757	AGA	c.2756G>T	p.R919I	ATA	1				p.Y895	Y	c.2683_2685	tat	c.2685T>A	p.Y895*	TAA	1				p.Q1493	Q	c.4477_4479
																									p.L922	L	c.2764_2766	CTT	c.2766T>C	p.L922=	CTC	1				p.P896	P	c.2686_2688	ccc	c.2687C>T	p.P896L	CTC	2				p.S1496	S	c.4486_4488
																									p.R923	R	c.2767_2769	AGA	c.2767A>T	p.R923*	TGA	2				p.G898	G	c.2692_2694	gga	c.2692G>T	p.G898*	TGA	1				p.G1499	G	c.4495_4497
																									p.R923	R	c.2767_2769	AGA	c.2768G>C	p.R923T	ACA	1				p.R903	R	c.2707_2709	aga	c.2708G>C	p.R903T	ACA	4				p.W1505	W	c.4513_4515
																									p.R924	R	c.2770_2772	AGA	c.2770A>T	p.R924*	TGA	1				p.V904	V	c.2710_2712	gtg	c.2710G>A	p.V904M	ATG	1				p.W1505	W	c.4513_4515
																									p.S926	S	c.2776_2778	TCT	c.2777C>G	p.S926C	TGT	2				p.T906	T	c.2716_2718	acg	c.2716A>G	p.T906A	GCG	1				p.A1506	A	c.4516_4518
																									p.S932	S	c.2794_2796	TCA	c.2795C>A	p.S932*	TAA	6				p.E907	E	c.2719_2721	gag	c.2719G>T	p.E907*	TAG	3				p.N1509	N	c.4525_4527
																									p.S932	S	c.2794_2796	TCA	c.2795C>G	p.S932*	TGA	2				p.E907	E	c.2719_2721	gag	c.2721G>A	p.E907=	GAA	1				p.P1514	P	c.4540_4542
																									p.Y935	Y	c.2803_2805	TAC	c.2805C>A	p.Y935*	TAA	24				p.E907	E	c.2719_2721	gag	c.2721G>T	p.E907D	GAT	1				p.P1514	P	c.4540_4542
																									p.Y935	Y	c.2803_2805	TAC	c.2805C>G	p.Y935*	TAG	5				p.G909	G	c.2725_2727	gga	c.2725G>T	p.G909*	TGA	1				p.Q1516	Q	c.4546_4548
																									p.N936	N	c.2806_2808	AAT	c.2807A>G	p.N936S	AGT	1				p.G909	G	c.2725_2727	gga	c.2726G>A	p.G909E	GAA	1				p.G1520	G	c.4558_4560
																									p.F937	F	c.2809_2811	TTC	c.2810T>C	p.F937S	TCC	1				p.P912	P	c.2734_2736	cct	c.2735C>T	p.P912L	CTT	1				p.P1521	P	c.4561_4563
																									p.K939	K	c.2815_2817	AAG	c.2815A>T	p.K939*	TAG	2				p.E913	E	c.2737_2739	gag	c.2737G>C	p.E913Q	CAG	1				p.G1523	G	c.4567_4569
																									p.S940	S	c.2818_2820	TCG	c.2819C>A	p.S940*	TAG	3				p.G914	G	c.2740_2742	gga	c.2740G>T	p.G914*	TGA	1				p.P1528	P	c.4582_4584
																									p.E941	E	c.2821_2823	GAA	c.2821G>T	p.E941*	TAA	16				p.N915	N	c.2743_2745	aac	c.2743A>T	p.N915Y	TAC	1				p.P1529	P	c.4585_4587
																									p.E941	E	c.2821_2823	GAA	c.2823A>G	p.E941=	GAG	1				p.M916	M	c.2746_2748	atg	c.2748G>A	p.M916I	ATA	1				p.M1539	M	c.4615_4617
																									p.N942	N	c.2824_2826	AAT	c.2824A>G	p.N942D	GAT	1				p.G919	G	c.2755_2757	ggg	c.2757G>T	p.G919=	GGT	1				p.V1541	V	c.4621_4623
																									p.S943	S	c.2827_2829	TCA	c.2828C>A	p.S943*	TAA	9				p.A920	A	c.2758_2760	gcc	c.2758G>T	p.A920S	TCC	1				p.V1541	V	c.4621_4623
																									p.S943	S	c.2827_2829	TCA	c.2828C>G	p.S943*	TGA	1				p.A920	A	c.2758_2760	gcc	c.2759C>T	p.A920V	GTC	1				p.P1542	P	c.4624_4626
																									p.S943	S	c.2827_2829	TCA	c.2828C>T	p.S943L	TTA	1				p.P921	P	c.2761_2763	cca	c.2761C>T	p.P921S	TCA	2				p.R1545	R	c.4633_4635
																									p.T946	T	c.2836_2838	ACA	c.2836A>G	p.T946A	GCA	1				p.Q922	Q	c.2764_2766	cag	c.2764C>T	p.Q922*	TAG	2				p.Q1551	Q	c.4651_4653
																									p.C947	C	c.2839_2841	TGT	c.2841T>A	p.C947*	TGA	1				p.N924	N	c.2770_2772	aat	c.2770A>C	p.N924H	CAT	1				p.H1555	H	c.4663_4665
																									p.S948	S	c.2842_2844	TCT	c.2843C>A	p.S948Y	TAT	1				p.N924	N	c.2770_2772	aat	c.2770A>G	p.N924D	GAT	1				p.Q1560	Q	c.4678_4680
																									p.M949	M	c.2845_2847	ATG	c.2847G>T	p.M949I	ATT	1				p.S928	S	c.2782_2784	tcc	c.2783C>A	p.S928Y	TAC	1				p.Q1560	Q	c.4678_4680
																									p.Y951	Y	c.2851_2853	TAT	c.2853T>A	p.Y951*	TAA	1				p.S932	S	c.2794_2796	tcg	c.2795C>A	p.S932*	TAG	2				p.S1565	S	c.4693_4695
																									p.A952	A	c.2854_2856	GCC	c.2855C>T	p.A952V	GTC	1				p.G933	G	c.2797_2799	ggg	c.2797G>T	p.G933W	TGG	1				p.M1569	M	c.4705_4707
																									p.L954	L	c.2860_2862	TTA	c.2861T>A	p.L954*	TAA	3				p.P937	P	c.2809_2811	cct	c.2809C>T	p.P937S	TCT	3				p.Q1570	Q	c.4708_4710
																									p.L954	L	c.2860_2862	TTA	c.2861T>G	p.L954*	TGA	1				p.R939	R	c.2815_2817	cgc	c.2816G>T	p.R939L	CTC	1				p.R1574	R	c.4720_4722
																									p.E955	E	c.2863_2865	GAA	c.2863G>T	p.E955*	TAA	5				p.Y940	Y	c.2818_2820	tac	c.2820C>A	p.Y940*	TAA	2				p.P1576	P	c.4726_4728
																									p.E955	E	c.2863_2865	GAA	c.2864A>T	p.E955V	GTA	1				p.P941	P	c.2821_2823	ccc	c.2821C>T	p.P941S	TCC	1				p.Y1580	Y	c.4738_4740
																									p.Y956	Y	c.2866_2868	TAC	c.2866T>C	p.Y956H	CAC	1				p.P941	P	c.2821_2823	ccc	c.2822C>T	p.P941L	CTC	1				p.S1585	S	c.4753_4755
																									p.Y956	Y	c.2866_2868	TAC	c.2867A>G	p.Y956C	TGC	1				p.Q943	Q	c.2827_2829	cag	c.2827C>T	p.Q943*	TAG	4				p.N1588	N	c.4762_4764
																									p.K957	K	c.2869_2871	AAG	c.2869A>T	p.K957*	TAG	1				p.Q945	Q	c.2833_2835	cag	c.2833C>T	p.Q945*	TAG	1				p.H1589	H	c.4765_4767
																									p.R958	R	c.2872_2874	AGA	c.2872A>T	p.R958*	TGA	4				p.Q946	Q	c.2836_2838	cag	c.2838G>A	p.Q946=	CAA	3				p.R1592	R	c.4774_4776
																									p.S959	S	c.2875_2877	TCT	c.2876C>A	p.S959Y	TAT	1				p.Q947	Q	c.2839_2841	cag	c.2839C>T	p.Q947*	TAG	6				p.P1596	P	c.4786_4788
																									p.S960	S	c.2878_2880	TCA	c.2879C>A	p.S960*	TAA	1				p.Q948	Q	c.2842_2844	cag	c.2842C>T	p.Q948*	TAG	2				p.P1596	P	c.4786_4788
																									p.S960	S	c.2878_2880	TCA	c.2879C>G	p.S960*	TGA	1				p.Q950	Q	c.2848_2850	caa	c.2849A>G	p.Q950R	CGA	1				p.S1598	S	c.4792_4794
																									p.S963	S	c.2887_2889	AGT	c.2888G>T	p.S963I	ATT	2				p.H952	H	c.2854_2856	cat	c.2855A>G	p.H952R	CGT	1				p.S1598	S	c.4792_4794
																									p.L964	L	c.2890_2892	TTA	c.2891T>A	p.L964*	TAA	1				p.S954	S	c.2860_2862	tcc	c.2862C>T	p.S954=	TCT	1				p.F1599	F	c.4795_4797
																									p.L964	L	c.2890_2892	TTA	c.2891T>G	p.L964*	TGA	2				p.G956	G	c.2866_2868	ggc	c.2867G>A	p.G956D	GAC	1				p.S1602	S	c.4804_4806
																									p.S966	S	c.2896_2898	AGT	c.2896A>C	p.S966R	CGT	1				p.N957	N	c.2869_2871	aat	c.2871T>A	p.N957K	AAA	1				p.S1602	S	c.4804_4806
																									p.S966	S	c.2896_2898	AGT	c.2896A>G	p.S966G	GGT	1				p.Q958	Q	c.2872_2874	cag	c.2872C>T	p.Q958*	TAG	2				p.E1604	E	c.4810_4812
																									p.S969	S	c.2905_2907	AGT	c.2906G>T	p.S969I	ATT	1				p.F959	F	c.2875_2877	ttc	c.2877C>T	p.F959=	TTT	1				p.L1615	L	c.4843_4845
																									p.D971	D	c.2911_2913	GAT	c.2911G>A	p.D971N	AAT	2				p.T961	T	c.2881_2883	acc	c.2881A>T	p.T961S	TCC	1				p.L1615	L	c.4843_4845
																									p.Y973	Y	c.2917_2919	TAT	c.2918A>G	p.Y973C	TGT	1				p.T961	T	c.2881_2883	acc	c.2882C>T	p.T961I	ATC	1				p.P1616	P	c.4846_4848
																									p.G974	G	c.2920_2922	GGT	c.2921G>A	p.G974D	GAT	1				p.Q962	Q	c.2884_2886	caa	c.2884C>T	p.Q962*	TAA	1				p.S1617	S	c.4849_4851
																									p.R976	R	c.2926_2928	AGA	c.2926A>T	p.R976*	TGA	1				p.P965	P	c.2893_2895	cct	c.2894C>T	p.P965L	CTT	1				p.M1618	M	c.4852_4854
																									p.R976	R	c.2926_2928	AGA	c.2927G>A	p.R976K	AAA	1				p.G967	G	c.2899_2901	ggc	c.2900G>A	p.G967D	GAC	1				p.M1618	M	c.4852_4854
																									p.R976	R	c.2926_2928	AGA	c.2927G>C	p.R976T	ACA	1				p.S968	S	c.2902_2904	agc	c.2902A>G	p.S968G	GGC	2				p.M1618	M	c.4852_4854
																									p.G977	G	c.2929_2931	GGT	c.2929G>T	p.G977C	TGT	1				p.P969	P	c.2905_2907	ccc	c.2906C>T	p.P969L	CTC	1				p.K1619	K	c.4855_4857
																									p.Q978	Q	c.2932_2934	CAA	c.2932C>T	p.Q978*	TAA	5				p.F970	F	c.2908_2910	ttc	c.2910C>T	p.F970=	TTT	1				p.Q1621	Q	c.4861_4863
																									p.M979	M	c.2935_2937	ATG	c.2937G>A	p.M979I	ATA	1				p.P971	P	c.2911_2913	ccc	c.2911C>T	p.P971S	TCC	1				p.Q1621	Q	c.4861_4863
																									p.K980	K	c.2938_2940	AAA	c.2938A>T	p.K980*	TAA	1				p.P971	P	c.2911_2913	ccc	c.2912C>T	p.P971L	CTC	2				p.M1624	M	c.4870_4872
																									p.P981	P	c.2941_2943	CCC	c.2941C>T	p.P981S	TCC	1				p.S972	S	c.2914_2916	agc	c.2915G>T	p.S972I	ATC	1				p.P1625	P	c.4873_4875
																									p.S982	S	c.2944_2946	TCG	c.2945C>A	p.S982*	TAG	1				p.Q973	Q	c.2917_2919	cag	c.2917C>T	p.Q973*	TAG	2				p.P1625	P	c.4873_4875
																									p.E984	E	c.2950_2952	GAA	c.2950G>T	p.E984*	TAA	8				p.Q973	Q	c.2917_2919	cag	c.2918A>T	p.Q973L	CTG	1				p.T1626	T	c.4876_4878
																									p.S985	S	c.2953_2955	TCC	c.2955C>A	p.S985=	TCA	1				p.Q974	Q	c.2920_2922	cag	c.2920C>T	p.Q974*	TAG	1				p.P1636	P	c.4906_4908
																									p.Y986	Y	c.2956_2958	TAT	c.2958T>A	p.Y986*	TAA	1				p.T975	T	c.2923_2925	act	c.2924C>T	p.T975I	ATT	1				p.Q1638	Q	c.4912_4914
																									p.E988	E	c.2962_2964	GAA	c.2962G>T	p.E988*	TAA	4				p.Y978	Y	c.2932_2934	tat	c.2934T>G	p.Y978*	TAG	1				p.I1642	I	c.4924_4926
																									p.E991	E	c.2971_2973	GAA	c.2971G>T	p.E991*	TAA	2				p.Q979	Q	c.2935_2937	caa	c.2935C>T	p.Q979*	TAA	6				p.E1645	E	c.4933_4935
																									p.K993	K	c.2977_2979	AAG	c.2977A>C	p.K993Q	CAG	1				p.Q981	Q	c.2941_2943	caa	c.2941C>T	p.Q981*	TAA	2				p.T1647	T	c.4939_4941
																									p.K993	K	c.2977_2979	AAG	c.2977A>T	p.K993*	TAG	11				p.Q981	Q	c.2941_2943	caa	c.2942A>T	p.Q981L	CTA	1				p.P1650	P	c.4948_4950
																									p.F994	F	c.2980_2982	TTT	c.2982T>C	p.F994=	TTC	2				p.Q982	Q	c.2944_2946	cag	c.2944C>T	p.Q982*	TAG	2				p.A1655	A	c.4963_4965
																									p.C995	C	c.2983_2985	TGC	c.2985C>A	p.C995*	TGA	5				p.Q982	Q	c.2944_2946	cag	c.2946G>A	p.Q982=	CAA	1				p.A1655	A	c.4963_4965
																									p.C995	C	c.2983_2985	TGC	c.2985C>G	p.C995W	TGG	1				p.Q983	Q	c.2947_2949	cag	c.2947C>T	p.Q983*	TAG	2				p.V1659	V	c.4975_4977
																									p.S996	S	c.2986_2988	AGT	c.2987G>T	p.S996I	ATT	1				p.K986	K	c.2956_2958	aag	c.2957A>G	p.K986R	AGG	1				p.S1668	S	c.5002_5004
																									p.Y997	Y	c.2989_2991	TAT	c.2991T>C	p.Y997=	TAC	1				p.P988	P	c.2962_2964	cca	c.2962C>T	p.P988S	TCA	1				p.S1668	S	c.5002_5004
																									p.Q999	Q	c.2995_2997	CAA	c.2995C>T	p.Q999*	TAA	3				p.M989	M	c.2965_2967	atg	c.2967G>A	p.M989I	ATA	1				p.I1671	I	c.5011_5013
																									p.H1006	H	c.3016_3018	CAT	c.3016C>T	p.H1006Y	TAT	1				p.M989	M	c.2965_2967	atg	c.2967G>T	p.M989I	ATT	1				p.V1672	V	c.5014_5016
																									p.K1007	K	c.3019_3021	AAA	c.3019A>G	p.K1007E	GAA	1				p.G991	G	c.2971_2973	ggc	c.2972G>C	p.G991A	GCC	1				p.P1674	P	c.5020_5022
																									p.K1007	K	c.3019_3021	AAA	c.3019A>T	p.K1007*	TAA	1				p.T992	T	c.2974_2976	aca	c.2975C>T	p.T992I	ATA	1				p.W1677	W	c.5029_5031
																									p.K1007	K	c.3019_3021	AAA	c.3021A>T	p.K1007N	AAT	1				p.A997	A	c.2989_2991	gcc	c.2990C>A	p.A997D	GAC	2				p.L1683	L	c.5047_5049
																									p.H1009	H	c.3025_3027	CAT	c.3025C>T	p.H1009Y	TAT	1				p.K998	K	c.2992_2994	aag	c.2992A>G	p.K998E	GAG	1				p.G1686	G	c.5056_5058
																									p.H1009	H	c.3025_3027	CAT	c.3026A>G	p.H1009R	CGT	1				p.K998	K	c.2992_2994	aag	c.2992A>T	p.K998*	TAG	1				p.L1687	L	c.5059_5061
																									p.A1011	A	c.3031_3033	GCA	c.3032C>T	p.A1011V	GTA	1				p.K998	K	c.2992_2994	aag	c.2994G>T	p.K998N	AAT	2				p.T1692	T	c.5074_5076
																									p.M1014	M	c.3040_3042	ATG	c.3041T>C	p.M1014T	ACG	1				p.E1001	E	c.3001_3003	gaa	c.3001G>T	p.E1001*	TAA	1				p.W1693	W	c.5077_5079
																									p.G1019	G	c.3055_3057	GGA	c.3056G>C	p.G1019A	GCA	1				p.E1003	E	c.3007_3009	gag	c.3008A>G	p.E1003G	GGG	1				p.N1699	N	c.5095_5097
																									p.E1020	E	c.3058_3060	GAA	c.3058G>T	p.E1020*	TAA	4				p.Y1005	Y	c.3013_3015	tac	c.3013T>C	p.Y1005H	CAC	1				p.D1704	D	c.5110_5112
																									p.L1021	L	c.3061_3063	CTA	c.3061C>G	p.L1021V	GTA	2				p.Y1005	Y	c.3013_3015	tac	c.3014A>G	p.Y1005C	TGC	3				p.D1705	D	c.5113_5115
																									p.D1022	D	c.3064_3066	GAT	c.3064G>C	p.D1022H	CAT	2				p.V1007	V	c.3019_3021	gtg	c.3019G>T	p.V1007L	TTG	1				p.T1707	T	c.5119_5121
																									p.T1023	T	c.3067_3069	ACA	c.3069A>G	p.T1023=	ACG	1				p.Q1015	Q	c.3043_3045	cag	c.3043C>T	p.Q1015*	TAG	3				p.F1711	F	c.5131_5133
																									p.P1024	P	c.3070_3072	CCA	c.3070C>G	p.P1024A	GCA	1				p.Q1015	Q	c.3043_3045	cag	c.3044A>G	p.Q1015R	CGG	1				p.N1712	N	c.5134_5136
																									p.I1025	I	c.3073_3075	ATA	c.3073A>G	p.I1025V	GTA	1				p.P1016	P	c.3046_3048	cct	c.3048T>C	p.P1016=	CCC	1				p.L1713	L	c.5137_5139
																									p.I1025	I	c.3073_3075	ATA	c.3075A>G	p.I1025M	ATG	1				p.Q1017	Q	c.3049_3051	cag	c.3049C>T	p.Q1017*	TAG	2				p.Q1715	Q	c.5143_5145
																									p.N1026	N	c.3076_3078	AAT	c.3078T>A	p.N1026K	AAA	1				p.Q1019	Q	c.3055_3057	cag	c.3055C>T	p.Q1019*	TAG	1				p.Q1715	Q	c.5143_5145
																									p.N1026	N	c.3076_3078	AAT	c.3078T>G	p.N1026K	AAG	1				p.Q1019	Q	c.3055_3057	cag	c.3056A>T	p.Q1019L	CTG	1				p.L1720	L	c.5158_5160
																									p.Y1027	Y	c.3079_3081	TAT	c.3079T>C	p.Y1027H	CAT	1				p.Q1020	Q	c.3058_3060	cag	c.3058C>T	p.Q1020*	TAG	3				p.Y1726	Y	c.5176_5178
																									p.Y1027	Y	c.3079_3081	TAT	c.3079T>G	p.Y1027D	GAT	1				p.P1022	P	c.3064_3066	ccc	c.3064C>A	p.P1022T	ACC	1				p.F1727	F	c.5179_5181
																									p.Y1027	Y	c.3079_3081	TAT	c.3080A>G	p.Y1027C	TGT	1				p.P1023	P	c.3067_3069	cca	c.3069A>T	p.P1023=	CCT	2				p.R1728	R	c.5182_5184
																									p.S1028	S	c.3082_3084	AGT	c.3084T>A	p.S1028R	AGA	1				p.Q1025	Q	c.3073_3075	cag	c.3073C>T	p.Q1025*	TAG	1				p.C1730	C	c.5188_5190
																									p.L1029	L	c.3085_3087	CTT	c.3085C>A	p.L1029I	ATT	1				p.Q1027	Q	c.3079_3081	cag	c.3081G>T	p.Q1027H	CAT	1				p.L1731	L	c.5191_5193
																									p.L1029	L	c.3085_3087	CTT	c.3087T>G	p.L1029=	CTG	1				p.A1029	A	c.3085_3087	gcc	c.3085G>A	p.A1029T	ACC	2				p.I1734	I	c.5200_5202
																									p.K1030	K	c.3088_3090	AAA	c.3088A>G	p.K1030E	GAA	1				p.A1029	A	c.3085_3087	gcc	c.3086C>T	p.A1029V	GTC	1				p.F1735	F	c.5203_5205
																									p.K1030	K	c.3088_3090	AAA	c.3088A>T	p.K1030*	TAA	4				p.Q1036	Q	c.3106_3108	cag	c.3106C>T	p.Q1036*	TAG	3				p.M1739	M	c.5215_5217
																									p.Y1031	Y	c.3091_3093	TAT	c.3093T>A	p.Y1031*	TAA	4				p.Q1036	Q	c.3106_3108	cag	c.3107A>T	p.Q1036L	CTG	1				p.D1745	D	c.5233_5235
																									p.Y1031	Y	c.3091_3093	TAT	c.3093T>G	p.Y1031*	TAG	1				p.Q1040	Q	c.3118_3120	cag	c.3118C>G	p.Q1040E	GAG	2				p.P1746	P	c.5236_5238
																									p.S1032	S	c.3094_3096	TCA	c.3095C>G	p.S1032*	TGA	3				p.Q1040	Q	c.3118_3120	cag	c.3118C>T	p.Q1040*	TAG	3				p.P1746	P	c.5236_5238
																									p.D1033	D	c.3097_3099	GAT	c.3097G>A	p.D1033N	AAT	1				p.Q1041	Q	c.3121_3123	caa	c.3121C>T	p.Q1041*	TAA	1				p.S1747	S	c.5239_5241
																									p.E1034	E	c.3100_3102	GAG	c.3100G>T	p.E1034*	TAG	1				p.D1042	D	c.3124_3126	gat	c.3125A>T	p.D1042V	GTT	1				p.Q1762	Q	c.5284_5286
																									p.E1034	E	c.3100_3102	GAG	c.3102G>A	p.E1034=	GAA	1				p.D1042	D	c.3124_3126	gat	c.3126T>C	p.D1042=	GAC	1				p.S1763	S	c.5287_5289
																									p.Q1035	Q	c.3103_3105	CAG	c.3103C>T	p.Q1035*	TAG	7				p.Y1044	Y	c.3130_3132	tac	c.3130T>C	p.Y1044H	CAC	1				p.L1764	L	c.5290_5292
																									p.L1036	L	c.3106_3108	TTG	c.3107T>G	p.L1036W	TGG	1				p.Q1046	Q	c.3136_3138	cag	c.3136C>T	p.Q1046*	TAG	5				p.S1768	S	c.5302_5304
																									p.L1036	L	c.3106_3108	TTG	c.3108G>T	p.L1036F	TTT	1				p.P1052	P	c.3154_3156	cct	c.3154C>T	p.P1052S	TCT	1				p.K1770	K	c.5308_5310
																									p.G1039	G	c.3115_3117	GGA	c.3115G>T	p.G1039*	TGA	1				p.P1052	P	c.3154_3156	cct	c.3155C>T	p.P1052L	CTT	1				p.E1771	E	c.5311_5313
																									p.R1040	R	c.3118_3120	AGG	c.3119G>C	p.R1040T	ACG	1				p.A1055	A	c.3163_3165	gcc	c.3163G>A	p.A1055T	ACC	2				p.E1772	E	c.5314_5316
																									p.R1040	R	c.3118_3120	AGG	c.3120G>T	p.R1040S	AGT	1				p.E1060	E	c.3178_3180	gag	c.3178G>C	p.E1060Q	CAG	1				p.E1776	E	c.5326_5328
																									p.Q1041	Q	c.3121_3123	CAA	c.3121C>G	p.Q1041E	GAA	1				p.E1060	E	c.3178_3180	gag	c.3178G>T	p.E1060*	TAG	3				p.E1782	E	c.5344_5346
																									p.Q1041	Q	c.3121_3123	CAA	c.3121C>T	p.Q1041*	TAA	4				p.P1063	P	c.3187_3189	cca	c.3187C>T	p.P1063S	TCA	2				p.E1783	E	c.5347_5349
																									p.P1043	P	c.3127_3129	CCT	c.3127C>T	p.P1043S	TCT	1				p.Q1068	Q	c.3202_3204	cag	c.3202C>T	p.Q1068*	TAG	1				p.E1786	E	c.5356_5358
																									p.Q1045	Q	c.3133_3135	CAG	c.3133C>T	p.Q1045*	TAG	1				p.Q1070	Q	c.3208_3210	caa	c.3208C>T	p.Q1070*	TAA	1				p.E1789	E	c.5365_5367
																									p.Q1045	Q	c.3133_3135	CAG	c.3135G>C	p.Q1045H	CAC	1				p.P1072	P	c.3214_3216	cca	c.3214C>T	p.P1072S	TCA	3				p.D1791	D	c.5371_5373
																									p.E1047	E	c.3139_3141	GAA	c.3139G>T	p.E1047*	TAA	4				p.F1073	F	c.3217_3219	ttc	c.3219C>G	p.F1073L	TTG	1				p.E1799	E	c.5395_5397
																									p.E1047	E	c.3139_3141	GAA	c.3141A>C	p.E1047D	GAC	1				p.Q1074	Q	c.3220_3222	cag	c.3220C>T	p.Q1074*	TAG	2				p.E1799	E	c.5395_5397
																									p.W1049	W	c.3145_3147	TGG	c.3146G>A	p.W1049*	TAG	5				p.G1076	G	c.3226_3228	ggc	c.3227G>A	p.G1076D	GAC	1				p.A1804	A	c.5410_5412
																									p.W1049	W	c.3145_3147	TGG	c.3146G>T	p.W1049L	TTG	1				p.G1076	G	c.3226_3228	ggc	c.3227G>C	p.G1076A	GCC	1				p.A1812	A	c.5434_5436
																									p.W1049	W	c.3145_3147	TGG	c.3147G>A	p.W1049*	TGA	2				p.G1076	G	c.3226_3228	ggc	c.3228C>T	p.G1076=	GGT	1				p.K1815	K	c.5443_5445
																									p.P1052	P	c.3154_3156	CCC	c.3155C>T	p.P1052L	CTC	1				p.S1081	S	c.3241_3243	tct	c.3242C>G	p.S1081C	TGT	1				p.K1815	K	c.5443_5445
																									p.E1057	E	c.3169_3171	GAA	c.3169G>T	p.E1057*	TAA	1				p.A1082	A	c.3244_3246	gca	c.3245C>T	p.A1082V	GTA	1				p.K1817	K	c.5449_5451
																									p.D1058	D	c.3172_3174	GAT	c.3173A>G	p.D1058G	GGT	2				p.P1083	P	c.3247_3249	ccc	c.3249C>T	p.P1083=	CCT	2				p.K1823	K	c.5467_5469
																									p.E1059	E	c.3175_3177	GAA	c.3175G>T	p.E1059*	TAA	6				p.Q1089	Q	c.3265_3267	cag	c.3265C>T	p.Q1089*	TAG	1				p.K1830	K	c.5488_5490
																									p.Q1062	Q	c.3184_3186	CAA	c.3184C>T	p.Q1062*	TAA	1				p.N1091	N	c.3271_3273	aac	c.3272A>C	p.N1091T	ACC	1				p.I1831	I	c.5491_5493
																									p.Q1062	Q	c.3184_3186	CAA	c.3186A>T	p.Q1062H	CAT	1				p.P1094	P	c.3280_3282	cca	c.3280C>T	p.P1094S	TCA	1				p.N1835	N	c.5503_5505
																									p.E1064	E	c.3190_3192	GAG	c.3190G>A	p.E1064K	AAG	2				p.M1096	M	c.3286_3288	atg	c.3287T>C	p.M1096T	ACG	1				p.V1840	V	c.5518_5520
																									p.E1064	E	c.3190_3192	GAG	c.3190G>T	p.E1064*	TAG	1				p.P1100	P	c.3298_3300	ccc	c.3299C>T	p.P1100L	CTC	1				p.D1841	D	c.5521_5523
																									p.E1064	E	c.3190_3192	GAG	c.3191A>T	p.E1064V	GTG	1				p.S1104	S	c.3310_3312	tca	c.3311C>T	p.S1104L	TTA	1				p.R1842	R	c.5524_5526
																									p.Q1065	Q	c.3193_3195	CAA	c.3193C>T	p.Q1065*	TAA	3				p.E1106	E	c.3316_3318	gag	c.3316G>A	p.E1106K	AAG	3				p.R1842	R	c.5524_5526
																									p.R1066	R	c.3196_3198	AGA	c.3197G>T	p.R1066I	ATA	1				p.V1107	V	c.3319_3321	gtt	c.3320T>C	p.V1107A	GCT	1				p.R1842	R	c.5524_5526
																									p.Q1067	Q	c.3199_3201	CAA	c.3199C>T	p.Q1067*	TAA	4				p.Q1109	Q	c.3325_3327	cag	c.3325C>T	p.Q1109*	TAG	8				p.D1844	D	c.5530_5532
																									p.Q1067	Q	c.3199_3201	CAA	c.3200A>G	p.Q1067R	CGA	2				p.Q1110	Q	c.3328_3330	caa	c.3328C>T	p.Q1110*	TAA	1				p.D1844	D	c.5530_5532
																									p.S1068	S	c.3202_3204	TCA	c.3203C>A	p.S1068*	TAA	2				p.M1113	M	c.3337_3339	atg	c.3338T>C	p.M1113T	ACG	1				p.G1847	G	c.5539_5541
																									p.S1068	S	c.3202_3204	TCA	c.3203C>G	p.S1068*	TGA	1				p.W1114	W	c.3340_3342	tgg	c.3341G>A	p.W1114*	TAG	1				p.F1852	F	c.5554_5556
																									p.Q1071	Q	c.3211_3213	CAA	c.3211C>A	p.Q1071K	AAA	1				p.W1114	W	c.3340_3342	tgg	c.3342G>A	p.W1114*	TGA	5				p.N1853	N	c.5557_5559
																									p.Q1071	Q	c.3211_3213	CAA	c.3211C>T	p.Q1071*	TAA	5				p.Q1115	Q	c.3343_3345	cag	c.3343C>T	p.Q1115*	TAG	2				p.L1856	L	c.5566_5568
																									p.P1076	P	c.3226_3228	CCT	c.3227C>A	p.P1076H	CAT	1				p.D1119	D	c.3355_3357	gac	c.3355G>C	p.D1119H	CAC	1				p.G1863	G	c.5587_5589
																									p.Y1078	Y	c.3232_3234	TAT	c.3234T>A	p.Y1078*	TAA	2				p.D1119	D	c.3355_3357	gac	c.3357C>A	p.D1119E	GAA	1				p.G1863	G	c.5587_5589
																									p.E1080	E	c.3238_3240	GAG	c.3238G>T	p.E1080*	TAG	3				p.T1121	T	c.3361_3363	acc	c.3361A>G	p.T1121A	GCC	1				p.G1864	G	c.5590_5592
																									p.S1081	S	c.3241_3243	AGC	c.3242G>T	p.S1081I	ATC	1				p.Y1124	Y	c.3370_3372	tat	c.3371A>G	p.Y1124C	TGT	1				p.D1865	D	c.5593_5595
																									p.D1083	D	c.3247_3249	GAT	c.3247G>C	p.D1083H	CAT	2				p.A1125	A	c.3373_3375	gcc	c.3374C>T	p.A1125V	GTC	1				p.D1865	D	c.5593_5595
																									p.D1083	D	c.3247_3249	GAT	c.3249T>G	p.D1083E	GAG	2				p.R1127	R	c.3379_3381	agg	c.3380G>A	p.R1127K	AAG	1				p.T1867	T	c.5599_5601
																									p.L1087	L	c.3259_3261	CTC	c.3261C>G	p.L1087=	CTG	1				p.Q1128	Q	c.3382_3384	cag	c.3382C>T	p.Q1128*	TAG	3				p.E1868	E	c.5602_5604
																									p.K1088	K	c.3262_3264	AAG	c.3263A>C	p.K1088T	ACG	1				p.Q1128	Q	c.3382_3384	cag	c.3384G>C	p.Q1128H	CAC	1				p.H1869	H	c.5605_5607
																									p.F1089	F	c.3265_3267	TTC	c.3267C>A	p.F1089L	TTA	1				p.Q1128	Q	c.3382_3384	cag	c.3384G>T	p.Q1128H	CAT	1				p.E1875	E	c.5623_5625
																									p.Q1090	Q	c.3268_3270	CAA	c.3268C>T	p.Q1090*	TAA	3				p.P1134	P	c.3400_3402	ccc	c.3400C>T	p.P1134S	TCC	1				p.E1875	E	c.5623_5625
																									p.G1094	G	c.3280_3282	GGA	c.3280G>T	p.G1094*	TGA	1				p.P1134	P	c.3400_3402	ccc	c.3402C>T	p.P1134=	CCT	1				p.K1877	K	c.5629_5631
																									p.Q1095	Q	c.3283_3285	CAG	c.3283C>T	p.Q1095*	TAG	5				p.Q1135	Q	c.3403_3405	cag	c.3403C>T	p.Q1135*	TAG	2				p.P1881	P	c.5641_5643
																									p.Q1096	Q	c.3286_3288	CAG	c.3286C>T	p.Q1096*	TAG	3				p.G1136	G	c.3406_3408	ggc	c.3407G>A	p.G1136D	GAC	1				p.P1881	P	c.5641_5643
																									p.Q1096	Q	c.3286_3288	CAG	c.3288G>A	p.Q1096=	CAA	2				p.G1136	G	c.3406_3408	ggc	c.3408C>T	p.G1136=	GGT	1				p.P1889	P	c.5665_5667
																									p.E1097	E	c.3289_3291	GAA	c.3289G>T	p.E1097*	TAA	2				p.P1137	P	c.3409_3411	ccc	c.3410C>T	p.P1137L	CTC	1				p.P1889	P	c.5665_5667
																									p.C1098	C	c.3292_3294	TGT	c.3294T>A	p.C1098*	TGA	1				p.A1138	A	c.3412_3414	gcc	c.3412G>T	p.A1138S	TCC	1				p.G1894	G	c.5680_5682
																									p.V1099	V	c.3295_3297	GTT	c.3297T>G	p.V1099=	GTG	1				p.Y1139	Y	c.3415_3417	tat	c.3416A>G	p.Y1139C	TGT	2				p.R1895	R	c.5683_5685
																									p.P1101	P	c.3301_3303	CCA	c.3301C>T	p.P1101S	TCA	1				p.H1140	H	c.3418_3420	cat	c.3418C>T	p.H1140Y	TAT	1				p.E1898	E	c.5692_5694
																									p.P1101	P	c.3301_3303	CCA	c.3302C>T	p.P1101L	CTA	1				p.V1142	V	c.3424_3426	gtg	c.3424G>T	p.V1142L	TTG	1				p.S1905	S	c.5713_5715
																									p.Y1102	Y	c.3304_3306	TAC	c.3304T>C	p.Y1102H	CAC	1				p.V1142	V	c.3424_3426	gtg	c.3426G>A	p.V1142=	GTA	1				p.E1907	E	c.5719_5721
																									p.S1104	S	c.3310_3312	TCA	c.3311C>A	p.S1104*	TAA	2				p.R1144	R	c.3430_3432	cga	c.3430C>A	p.R1144=	AGA	1				p.E1910	E	c.5728_5730
																									p.S1104	S	c.3310_3312	TCA	c.3311C>G	p.S1104*	TGA	1				p.E1147	E	c.3439_3441	gaa	c.3439G>T	p.E1147*	TAA	2				p.I1917	I	c.5749_5751
																									p.G1106	G	c.3316_3318	GGA	c.3316G>T	p.G1106*	TGA	1				p.L1149	L	c.3445_3447	ctg	c.3447G>A	p.L1149=	CTA	1				p.D1918	D	c.5752_5754
																									p.A1107	A	c.3319_3321	GCC	c.3320C>T	p.A1107V	GTC	1				p.T1151	T	c.3451_3453	aca	c.3452C>T	p.T1151I	ATA	1				p.V1920	V	c.5758_5760
																									p.N1108	N	c.3322_3324	AAT	c.3323A>G	p.N1108S	AGT	6				p.D1152	D	c.3454_3456	gat	c.3454G>C	p.D1152H	CAT	1				p.L1921	L	c.5761_5763
[truncated: 1,111 more rows]
[truncated: 667 more columns]

## Sheet: Oncogenes
			ABL1 ENST00000372348.6													AKT1 ENST00000554581.5													ALK ENST00000389048.7													AR ENST00000374690.8
[truncated: 1,069 more rows]
