# Supplementary material for: Arginines of the CGN codon family are Achilles’ heels of cancer genes
Source: Sci Rep. 2024 May 22;14:11715. doi: 10.1038/s41598-024-62553-7 (PMC11111792; doi:10.1038/s41598-024-62553-7)
Supplement: Supplementary file 3 — Supplementary Information 2. [file 41598_2024_62553_MOESM3_ESM.xlsx]

## Sheet: C>T
Supplementary file 2.
		PG_WTC_MC	fN	fN*	fN mean ± SD	fN* mean ± SD	TSG_WTC_MC	fN	fN*	fN mean ± SD	fN* mean ± SD	OG_WTC_MC	fN	fN*	fN mean ± SD	fN* mean ± SD
Color code:		ACG-ATG	0.414226	0.661088	0,44132±0,05202	0,77608±0,178975	ACG_ATG	0.5131	1.07205	0,58056±0,15156	2,85868±3,38079	ACG_ATG	0.572954	1.63701	0,51683±0,06104	1,63162±1,31112
		CCG-CTG	0.369021	0.539863			CCG_CTG	0.411765	0.885154			CCG_CTG	0.411079	0.685131
CSS		CGA-TGA	0.493506	0.961039			CGA_TGA	0.898734	10.9193			CGA_TGA	0.537954	1.08581
1stG		CGC-TGC	0.421196	0.711957			CGC_TGC	0.561151	1.7036			CGC_TGC	0.538776	1.51429
RESTS		CGG-TGG	0.428044	0.681427			CGG_TGG	0.57931	2.47931			CGG_TGG	0.511194	1.23321
		CGT-TGT	0.498674	0.970822			CGT_TGT	0.672769	3.52174			CGT_TGT	0.552764	4.78392
		GCG-GTG	0.397647	0.665882			GCG_GTG	0.449704	0.869822			GCG_GTG	0.437086	0.870861
		TCG-TTG	0.508306	1.01661			TCG_TTG	0.557895	1.41842			TCG_TTG	0.572816	1.24272
		AAC(G)-AAT	0.414193	0.593844	0,37204±0,08547	0,61339±0,21179	AAC(G)-AAT	0.388258	0.594371	0,31223±0,092001	0,49391±0,17117	AAC(G)_AAT	0.593437	0.904748	0,50524±0,13406	0,83669±0,33442
		ACC(G)-ACT	0.366002	0.571185			ACC(G)-ACT	0.204207	0.289293			ACC(G)_ACT	0.455326	0.699647
		AGC(G)-AGT	0.365806	0.539713			AGC(G)-AGT	0.313181	0.514177			AGC(G)_AGT	0.660132	0.9415
		ATC(G)-ATT	0.518367	1.09319			ATC(G)-ATT	0.529661	0.891708			ATC(G)_ATT	0.612977	1.09074
		CAC(G)-CAT	0.384802	0.55757			CAC(G)-CAT	0.328005	0.475272			CAC(G)_CAT	0.318449	0.526132
		CCC(G)-CCT	0.330781	0.496171			CCC(G)-CCT	0.256447	0.335353			CCC(G)_CCT	0.427771	0.609801
		CGC(G)-CGT	0.3569	0.55262			CGC(G)-CGT	0.292647	0.475552			CGC(G)_CGT	0.540451	1.44764
		CTC(G)-CTT	0.198142	0.297214			CTC(G)-CTT	0.137798	0.179137			CTC(G)_CTT	0.265881	0.323681
		GAC(G)-GAT	0.413813	0.812157			GAC(G)-GAT	0.375803	0.646044			GAC(G)_GAT	0.605765	1.03124
		GCC(G)-GCT	0.304341	0.368413			GCC(G)-GCT	0.254396	0.357745			GCC(G)_GCT	0.385503	0.476209
		GGC(G)-GGT	0.311563	0.510759			GGC(G)-GGT	0.295221	0.529661			GGC(G)_GGT	0.573727	0.909136
		GTC(G)-GTT	0.280238	0.508852			GTC(G)-GTT	0.235154	0.388908			GTC(G)_GTT	0.296276	0.444414
		TAC(G)-TAT	0.534943	0.863042			TAC(G)-TAT	0.406058	0.631645			TAC(G)_TAT	0.66552	0.99828
		TCC(G)-TCT	0.331544	0.548323			TCC(G)-TCT	0.280896	0.397494			TCC(G)_TCT	0.539863	0.739377
		TGC(G)-TGT	0.383913	0.539306			TGC(G)-TGT	0.380425	0.598967			TGC(G)_TGT	0.482362	0.755701
		TTC(G)-TTT	0.457317	0.961942			TTC(G)-TTT	0.317513	0.597227			TTC(G)_TTT	0.660418	1.48874
		AAC-AAT	0.036725	0.0420668	0,10014±0,04917	0,12419±0,06657	AAC_AAT	0.0346685	0.0378356	0,14449±0,09297	0,23570±0,24489	AAC_AAT	0.0759754	0.106776	0,12391±0,065816	0,23931±0,31303
		ACA-ATA	0.0421429	0.0492857			ACA_ATA	0.0710209	0.0894103			ACA_ATA	0.13164	0.265589
		ACC-ACT	0.0638133	0.0823637			ACC_ACT	0.0820535	0.106245			ACC_ACT	0.0454545	0.0704545
		ACC-ATC	0.0875578	0.112044			ACC_ATC	0.118474	0.150602			ACC_ATC	0.0810606	0.179545
		ACT-ATT	0.0401284	0.0457464			ACT_ATT	0.073302	0.0968393			ACT_ATT	0.145631	0.226537
		AGC-AGT	0.055366	0.0625877			AGC_AGT	0.0413209	0.0487785			AGC_AGT	0.0720562	0.101933
		ATC-ATT	0.151082	0.185418			ATC_ATT	0.1347	0.171324			ATC_ATT	0.167224	0.208473
		CAA-TAA	0.0646766	0.0787728			CAA_TAA	0.385676	0.97589			CAA_TAA	0.17763	0.204085
		CAC-CAT	0.0556917	0.064098			CAC_CAT	0.0484155	0.0573162			CAC_CAT	0.0419928	0.0459296
		CAC-TAC	0.0851138	0.101926			CAC_TAC	0.143453	0.304493			CAC_TAC	0.128603	0.182406
		CAG-TAG	0.0805369	0.100671			CAG_TAG	0.449202	1.28492			CAG_TAG	0.17735	0.241761
		CAT-TAT	0.112426	0.168047			CAT_TAT	0.198589	0.434651			CAT_TAT	0.249944	0.854883
		CCA-CTA	0.0944602	0.121449			CCA_CTA	0.127367	0.164372			CCA_CTA	0.0833814	0.14048
		CCA-TCA	0.114347	0.148438			CCA_TCA	0.183644	0.238076			CCA_TCA	0.11329	0.1577
		CCC-CCT	0.0892581	0.110651			CCC_CCT	0.0945895	0.116123			CCC_CCT	0.0320378	0.0366147
		CCC-CTC	0.175566	0.223514			CCC_CTC	0.217877	0.348231			CCC_CTC	0.0794704	0.125239
		CCC-TCC	0.173353	0.221301			CCC_TCC	0.228283	0.338341			CCC_TCC	0.0782222	0.118165
		CCG-TCG	0.175399	0.202733			CCG_TCG	0.222563	0.330291			CCG_TCG	0.285551	0.608896
		CCT-CTT	0.113924	0.126582			CCT_CTT	0.142916	0.218264			CCT_CTT	0.0872823	0.120121
		CCT-TCT	0.18521	0.251166			CCT_TCT	0.237984	0.378858			CCT_TCT	0.136541	0.188392
		CGC-CGT	0.0539171	0.0647005			CGC_CGT	0.048996	0.0734107			CGC_CGT	0.114173	0.133858
		CTA-TTA	0.0654664	0.0703764			CTA_TTA	0.0733381	0.0882389			CTA_TTA	0.199065	0.22503
		CTC-CTT	0.151277	0.191046			CTC_CTT	0.152266	0.180668			CTC_CTT	0.0910721	0.111125
		CTC-TTC	0.101371	0.116967			CTC_TTC	0.146729	0.196339			CTC_TTC	0.0785393	0.142875
		CTG-TTG	0.0686371	0.0850575			CTG_TTG	0.0691735	0.0834525			CTG_TTG	0.0958364	0.119795
		CTT-TTT	0.103448	0.12302			CTT_TTT	0.178155	0.256357			CTT_TTT	0.186576	0.295651
		GAC-GAT	0.0496781	0.0610627			GAC_GAT	0.039589	0.0491477			GAC_GAT	0.0608466	0.10582
		GCA-GTA	0.0534236	0.0632054			GCA_GTA	0.0982249	0.122485			GCA_GTA	0.136646	0.291925
		GCC-GCT	0.0659061	0.0798375			GCC_GCT	0.0649526	0.0744513			GCC_GCT	0.0351377	0.0389364
		GCC-GTC	0.115738	0.143065			GCC_GTC	0.153846	0.236867			GCC_GTC	0.0992403	0.190883
		GCT-GTT	0.0815047	0.092163			GCT_GTT	0.0992018	0.121437			GCT_GTT	0.151961	0.214052
		GGC-GGT	0.0669755	0.0785937			GGC_GGT	0.0668717	0.0807358			GGC_GGT	0.0696662	0.0812772
		GTC-GTT	0.115452	0.133214			GTC_GTT	0.115082	0.147622			GTC_GTT	0.112412	0.17096
		TAC-TAT	0.042947	0.0467645			TAC_TAT	0.0725158	0.0834998			TAC_TAT	0.0733083	0.093985
		TCA-TTA	0.139535	0.184258			TCA_TTA	0.228015	0.343593			TCA_TTA	0.289544	0.420912
		TCC-TCT	0.145031	0.178303			TCC_TCT	0.15972	0.192155			TCC_TCT	0.0752909	0.0862423
		TCC-TTC	0.25679	0.348927			TCC_TTC	0.322702	0.612258			TCC_TTC	0.167693	0.386721
		TCT-TTT	0.13484	0.172253			TCT_TTT	0.193479	0.256547			TCT_TTT	0.241304	1.92174
		TGC-TGT	0.072162	0.0807236			TGC_TGT	0.0672154	0.079051			TGC_TGT	0.0972763	0.120623
		TTC-TTT	0.124956	0.155225			TTC_TTT	0.193398	0.25892			TTC_TTT	0.190672	0.23594

## Sheet: G>A
Supplementary file 2.
		PG_WTC_MC	fN	fN*	fN mean ± SD	fN* mean ± SD	TSG_WTC_MC	fN	fN*	fN mean ± SD	fN* mean ± SD	OG_WTC_MC	fN	fN*	fN mean ± SD	fN* mean ± SD
Color code:		ACG-ACA	0.414226	1.03138	0,42945±0,08683	0,71487±0,18314	ACG_ACA	0.362445	0.576419	0,42734±0,125293	1,42465±1,07986	ACG_ACA	0.437722	0.69395	0,45605±0,13601	2,30639±3,67931
		CCG-CCA	0.334852	0.539863			CCG_CCA	0.285714	0.481793			CCG_CCA	0.297376	0.469388
CAS		CGA-CAA	0.534632	0.898268			CGA_CAA	0.585443	1.92089			CGA_CAA	0.627063	2.27723
3rdC		CGC-CAC	0.455163	0.711957			CGC_CAC	0.529496	2.76403			CGC_CAC	0.565306	1.47755
RESTA		CGG-CAG	0.381304	0.543665			CGG_CAG	0.45977	1.63333			CGG_CAG	0.449627	1.26306
		CGT-CAT	0.578249	0.806366			CGT_CAT	0.574371	3.06178			CGT_CAT	0.623116	11.2764
		GCG-GCA	0.371765	0.552941			GCG_GCA	0.29783	0.43787			GCG_GCA	0.327815	0.503311
		TCG-TCA	0.365449	0.634551			TCG_TCA	0.323684	0.521053			TCG_TCA	0.320388	0.490291
		(C)GAA-AAA	0.711097	0.735904	0,40242±0,16338	0,64084±0,23557	(C)GAA-AAA	0.244435	0.579587	0,38912±0,16380	0,83745±0,46106	(C)GAA_AAA	0.534629	1.50135	0,60368±0,13808	1,40289±0,72271
		(C)GAC-AAC	0.402211	0.591714			(C)GAC-AAC	0.443363	0.903617			(C)GAC_AAC	0.613528	1.21342
		(C)GAG-AAG	0.356314	0.6268			(C)GAG-AAG	0.467811	0.9202			(C)GAG_AAG	0.692406	1.30734
		(C)GAT-AAT	0.350455	0.655017			(C)GAT-AAT	0.257638	0.680165			(C)GAT_AAT	0.495837	1.12449
		(C)GCA-ACA	0.293289	0.541947			(C)GCA-ACA	0.295858	0.576672			(C)GCA_ACA	0.571741	1.42202
		(C)GCC-ACC	0.464521	0.752844			(C)GCC-ACC	0.480968	0.969886			(C)GCC_ACC	0.587478	1.17496
		(C)GCG-ACG	0.657942	0.996882			(C)GCG-ACG	0.5516	1.03634			(C)GCG_ACG	0.645333	0.925912
		(C)GCT-ACT	0.239064	0.37719			(C)GCT-ACT	0.217421	0.439673			(C)GCT_ACT	0.38566	0.606037
		(C)GGA-AGA	0.248152	0.429727			(C)GGA-AGA	0.252128	0.591728			(C)GGA_AGA	0.535168	0.904689
		(C)GGC-AGC	0.352424	0.582266			(C)GGC-AGC	0.490588	2.28362			(C)GGC_AGC	0.684301	1.76566
		(C)GGG-AGG	0.439527	0.662893			(C)GGG-AGG	0.454105	0.920483			(C)GGG_AGG	0.718093	1.26863
		(C)GGT-AGT	0.204181	0.297764			(C)GGT-AGT	0.211298	0.377319			(C)GGT_AGT	0.443942	0.868582
		(C)GTA-ATA	0.183636	0.341039			(C)GTA-ATA	0.181032	0.316807			(C)GTA_ATA	0.560746	3.73831
		(C)GTC-ATC	0.582599	1.15045			(C)GTC-ATC	0.768772	1.2029			(C)GTC_ATC	0.924633	1.84927
		(C)GTG-ATG	0.607461	0.928603			(C)GTG-ATG	0.557371	0.912062			(C)GTG_ATG	0.798132	1.86231
		(C)GTT-ATT	0.345857	0.582496			(C)GTT-ATT	0.351549	0.688139			(C)GTT_ATT	0.467211	0.913184
		AAG-AAA	0.0791284	0.0917431	0,09797±0,04688	0,12419±0,07395	AAG_AAA	0.0742131	0.0904116	0,12348±0,06982	0,21334±0,17756	AAG_AAA	0.0881226	0.122605	0,11569±0,05015	0,54039±1,50149
		AGA-AAA	0.139186	0.198073			AGA_AAA	0.160418	0.290323			AGA_AAA	0.213333	0.338667
		AGC-AAC	0.0728946	0.0820948			AGC_AAC	0.107557	0.158301			AGC_AAC	0.144505	0.201671
		AGG-AAG	0.0975336	0.125561			AGG_AAG	0.119099	0.165236			AGG_AAG	0.0958466	0.282748
		AGG-AGA	0.143498	0.20852			AGG_AGA	0.0608945	0.0717741			AGG_AGA	0.0766773	0.103834
		AGT-AAT	0.0510511	0.0590591			AGT_AAT	0.0845902	0.128525			AGT_AAT	0.121813	0.155807
		ATG-ATA	0.112922	0.155413			ATG_ATA	0.128889	0.227817			ATG_ATA	0.16722	0.291251
		CAG-CAA	0.0741787	0.0890145			CAG_CAA	0.0691759	0.0943842			CAG_CAA	0.0937753	0.114794
		CGG-CGA	0.120541	0.145141			CGG_CGA	0.106984	0.13032			CGG_CGA	0.134146	0.146341
		CTG-CTA	0.0706076	0.0827586			CTG_CTA	0.0642325	0.0780684			CTG_CTA	0.0771905	0.096662
		GAA-AAA	0.203825	0.301077			GAA_AAA	0.219387	0.356352			GAA_AAA	0.251318	1.61775
		GAC-AAC	0.0967688	0.115398			GAC_AAC	0.134603	0.181903			GAC_AAC	0.18386	0.343997
		GAG-AAG	0.138506	0.162866			GAG_AAG	0.181777	0.314998			GAG_AAG	0.0990405	0.830703
		GAG-GAA	0.075169	0.0897852			GAG_GAA	0.0654122	0.0839078			GAG_GAA	0.0380687	0.0526153
		GAT-AAT	0.147935	0.189804			GAT_AAT	0.17898	0.267936			GAT_AAT	0.199129	0.336235
		GCA-ACA	0.0818998	0.097256			GCA_ACA	0.147089	0.178454			GCA_ACA	0.1423	0.573099
		GCC-ACC	0.0905539	0.113594			GCC_ACC	0.109142	0.182406			GCC_ACC	0.137661	0.262315
		GCG-ACG	0.056023	0.056023			GCG_ACG	0.0783582	0.0916869			GCG_ACG	0.156425	0.24581
		GCT-ACT	0.0717955	0.0931209			GCT_ACT	0.0873631	0.119584			GCT_ACT	0.109756	0.165505
		GGA-AGA	0.158732	0.195985			GGA_AGA	0.141281	0.296698			GGA_AGA	0.0876758	0.20761
		GGA-GAA	0.253485	0.402499			GGA_GAA	0.146934	0.278689			GGA_GAA	0.133995	0.299421
		GGC-AGC	0.0649252	0.0833777			GGC_AGC	0.080246	0.122556			GGC_AGC	0.0542676	0.0859238
		GGC-GAC	0.112081	0.135318			GGC_GAC	0.153689	0.274078			GGC_GAC	0.104013	1.06016
		GGG-AGG	0.0886986	0.101232			GGG_AGG	0.094521	0.12479			GGG_AGG	0.0416667	0.0657895
		GGG-GAG	0.165828	0.197644			GGG_GAG	0.116582	0.182476			GGG_GAG	0.066886	0.0921053
		GGG-GGA	0.151366	0.214998			GGG_GGA	0.0863018	0.0993398			GGG_GGA	0.0444079	0.060307
		GGT-AGT	0.077408	0.0899299			GGT_AGT	0.0970321	0.156489			GGT_AGT	0.0638298	1.53191
		GGT-GAT	0.073993	0.0819614			GGT_GAT	0.121995	0.190561			GGT_GAT	0.1231	9.28267
		GTA-ATA	0.0561635	0.064939			GTA_ATA	0.0894117	0.115044			GTA_ATA	0.166667	0.208333
		GTC-ATC	0.0483518	0.0582195			GTC_ATC	0.0884316	0.123422			GTC_ATC	0.130824	0.15607
		GTG-ATG	0.0393465	0.0450414			GTG_ATG	0.0955792	0.2689			GTG_ATG	0.0618698	0.100825
		GTG-GTA	0.0724803	0.0880118			GTG_GTA	0.0503346	0.0576215			GTG_GTA	0.0389551	0.0494959
		GTT-ATT	0.049931	0.0511489			GTT_ATT	0.0831519	0.0990688			GTT_ATT	0.138686	0.193431
		TGC-TAC	0.0688889	0.08			TGC_TAC	0.149952	0.444126			TGC_TAC	0.159832	0.234753
		TGG-TAG	0.0867446	0.0984405			TGG_TAG	0.280795	0.629139			TGG_TAG	0.0871795	0.114103
		TGG-TGA	0.118908	0.149123			TGG_TGA	0.432982	1.00764			TGG_TGA	0.116667	0.148718
		TGT-TAT	0.0412783	0.0479361			TGT_TAT	0.133865	0.338652			TGT_TAT	0.130584	0.223368
		TTG-TTA	0.0704348	0.0773913			TTG_TTA	0.0711762	0.0851276			TTG_TTA	0.114754	0.137705
