# Supplementary material for: Arginines of the CGN codon family are Achilles’ heels of cancer genes
Source: Sci Rep. 2024 May 22;14:11715. doi: 10.1038/s41598-024-62553-7 (PMC11111792; doi:10.1038/s41598-024-62553-7)
Supplement: Supplementary file 4 — Supplementary Information 3. [file 41598_2024_62553_MOESM4_ESM.xlsx]

## Sheet: PG
Passenger genes	PG_fN_CSS	PG_fN*_CSS	PG_fN_CAS	PG_fN*_CAS
ACE ENST00000290866.9	0.466404	0.851129	0.4511	0.738888
ACHE ENST00000302913.8	0.418367	0.492347	0.335342	0.490476
AHR ENST00000242057.8	0.611905	0.861905	0.469444	0.886111
APOB ENST00000233242.5	0.6547	1.52948	0.61127	1.42108
APP ENST00000346798.7	0.438636	0.637771	0.422727	0.660606
ARC ENST00000356613.3	0.367295	0.492325	0.779487	1.49744
ASL ENST00000304874.13	0.478907	0.587882	0.316923	0.316923
C3 ENST00000245907.10	0.468955	0.81209	0.556739	0.83608
C5 ENST00000223642.2	0.597619	1.29643	0.502778	0.6
C6 ENST00000263413.7	0.805556	3.70833	0.833333	2.17708
C7 ENST00000313164.9	0.55625	1.56667	1.875	0.78125
CAD ENST00000264705.8	0.419331	0.592963	0.371493	0.576436
CCR5 ENST00000292303.4	0.7	1.1	0.555556	1.44444
CD19 ENST00000538922.5	0.586508	0.872222	0.590476	1.10714
CD2 ENST00000369478.3	0.777778	1.77778	0.833333	1.125
CD44 ENST00000428726.7	0.530952	0.630952	0.420635	0.420635
CD5 ENST00000347785.7	0.6625	1.3875	0.609864	0.842177
CFTR ENST00000003084.10	0.407143	1.05397	0.419048	1.17937
CHIA ENST00000369740.5	0.791667	1.70833	0.833333	1.43333
COL1A2 ENST00000297268.10	0.74	1.34333	0.653333	1.37
COMP ENST00000222271.6	0.244866	0.37004	0.203894	0.287227
CP ENST00000264613.10	0.486111	0.541667	0.597222	0.791667
CXCR4 ENST00000241393.3	0.791667	3.91667	0.777778	0.944444
CYP1A1 ENST00000379727.7	0.416667	0.583333	0.75	1.22222
CYP3A4 ENST00000336411.6	0.875	2	0.875	1.125
CYP3A5 ENST00000222982.8	0.875	1.125	0.583333	1.16667
CYP19A1 ENST00000396402.5	0.841667	1.56667	0.73	1.46
DES ENST00000373960.3	0.91161	1.54558	0.341473	0.45351
DMD ENST00000378677.6	0.656175	1.18762	0.46486	0.965502
DST ENST00000361203.7	0.464287	0.740531	0.374042	0.614105
EFS ENST00000216733.7	0.479545	0.756061	0.506061	0.640909
EGF ENST00000265171.9	0.458333	0.802778	0.675	0.936111
F2 ENST00000311907.9	0.536172	0.798535	0.521234	0.919071
FRY ENST00000542859.5	0.570272	1.00199	0.434683	0.644715
GAN ENST00000568107.2,	0.617262	1.0494	0.397222	0.647222
GFAP ENST00000588735.2	0.369444	0.663889	0.4	0.583333
GPI ENST00000588991.7	0.477083	0.802083	0.433333	0.57619
HR ENST00000381418.8	0.421015	0.620122	0.455782	0.530518
ICAM1 ENST00000264832.7	0.395043	0.772308	0.523761	0.892308
IDE ENST00000265986.10	0.334127	0.424603	0.43373	0.467063
JUN ENST00000371222.3	0.221429	0.221429	0.475	0.5
KY ENST00000423778.6	0.819444	1.16667	0.547619	0.654762
LBP ENST00000217407.2	0.583333	1.0119	0.595238	0.77381
LEPR ENST00000349533.10	0.845833	1.57917	0.795238	1.41905
MAK ENST00000313243.6	0.666667	1.10667	0.691667	1.15
MARCO ENST00000327097.4	0.795238	1.52381	0.646667	1.48667
MARS ENST00000262027.9	0.435185	0.592593	0.396825	0.686508
MKI67 ENST00000368654.7	0.563842	1.31942	0.570416	1.04956
MMP9 ENST00000372330.3	0.291865	0.405102	0.333309	0.575843
MPO ENST00000225275.3	0.501307	1.03255	0.374728	0.570261
MTHFR ENST00000376592.6	0.571429	0.842857	0.622917	1.01042
NCL ENST00000322723.8	0.403175	0.469841	0.552381	0.635714
NGF ENST00000369512.2	0.869444	2.26389	0.836111	1.34722
NHS ENST00000380060.7	0.414355	0.740144	0.370036	0.675894
PAH ENST00000553106.5	0.916667	0.916667	0.722222	1.21389
PALM ENST00000338448.9	0.395477	0.549323	0.413996	0.650463
PC ENST00000393960.5	0.438899	0.582946	0.411518	0.527657
PIGS ENST00000308360.7	0.479167	0.666667	0.354167	0.354167
PML ENST00000268058.7	0.45051	0.636905	0.332664	0.441146
POR ENST00000461988.5	0.388384	0.730519	0.321699	0.57408
PRCC ENST00000271526.8	0.444444	0.805556	0.380952	0.714286
PROC ENST00000234071.7	0.429762	0.494048	0.451667	0.671667
PTGS2 ENST00000367468.9	0.630556	1.25278	0.713889	1.08611
RELA ENST00000406246.7	0.45625	0.589583	0.253333	0.31
REN ENST00000272190.8	0.833333	1.25	0.986111	0.986111
SARS ENST00000234677.6	0.476389	0.702778	0.500926	0.667593
SHE ENST00000304760.2	0.377778	0.644444	0.444792	0.703125
SON ENST00000356577.8	0.278894	0.369848	0.396513	0.600037
SRC ENST00000373578.6	0.634673	1.09003	0.249405	0.324405
STS ENST00000217961.4	0.604167	1.27083	0.555556	0.930556
TAT ENST00000355962.4	0.688095	1.21667	0.483333	1.07619
TERT ENST00000310581.9	0.449749	0.675844	0.367479	0.735185
TF ENST00000402696.8	0.720833	1.18333	0.680952	1.30476
TG ENST00000519543	0.533333	1.08958	0.561458	1.00625
TH ENST00000381178.5	0.262698	0.412302	0.270833	0.3875
TLR2 ENST00000260010.6	0.766667	1.27222	0.638095	0.971429
TLR4 ENST00000645071.1	0.683333	1.5	0.527778	1.61111
TOP2A ENST00000423485.5	0.492424	1.02652	0.49026	0.788961
TYR ENST00000263321.5	0.809524	2.33333	0.8	1.96667
VWF ENST00000261405.9	0.486028	1.03452	0.502854	0.894776
average:	0,56015±0,17571	1,03932±0,62458	0,54425±0,22557	0,87257±0,38549

## Sheet: TSG
Tumor suppressor genes	TSG_fN_CSS	TSG_fN*_CSS	TSG_fN_CAS	TSG_fN*_CAS
ACVR1B ENST00000541224.5	0.6	1.825	0.493056	1.01389
AMER1 ENST00000330258.3 (FAM123B)	0.713745	3.90855	0.816883	1.20563
APC ENST00000257430.8	0.765257	9.10831	0.594335	1.36865
ARID1A_ENST00000430799 ENST00000430799.7	0.695232	4.10311	0.501237	0.789645
ARID1B_ENST00000636930 ENST00000636930.1	0.451615	1.04631	0.398062	0.688281
ARID2 ENST00000334344.10	0.683333	2.57897	0.545238	1.21825
ASXL1 ENST00000375687.9	0.646343	1.91497	0.532537	0.770275
ATM ENST00000278616.8	0.78268	3.02533	0.460251	1.19851
ATRX ENST00000373344.9	0.734599	1.80128	0.554466	1.08985
AXIN1 ENST00000262320.7	0.558946	1.2767	0.460732	0.795501
B2M ENST00000558401.5	1	5	1	1.5
BAP1 ENST00000460680.5	0.652041	1.84422	0.461905	0.639456
BCOR ENST00000378444.8	0.618649	1.17948	0.392219	0.589689
BRCA1 ENST00000471181.7	0.795536	2.71429	0.539286	0.979762
BRCA2 ENST00000380152.7	0.771848	1.76116	0.495319	1.02465
CASP8 ENST00000358485.8	0.833333	5.91667	0.65	2.65
CDC73 ENST00000367435.3	0.718182	1.4303	0.602424	1.20242
CDH1_ENST00000611625 ENST00000611625.4	0.711395	2.27347	0.531548	1.36111
CDKN2A ENST00000498124.1	0.780849	22.7468	0.735806	1.52976
CEBPA ENST00000498907.2	0.127538	0.158371	0.137311	0.199811
CIC_ENST00000572681 ENST00000572681.6	0.413245	0.756019	0.297663	0.558871
CREBBP ENST00000262367.9	0.691775	1.89141	0.413242	0.782181
CYLD ENST00000427738.7	0.678571	1.07143	0.416667	0.666667
DAXX ENST00000374542.9	0.596921	0.97884	0.47406	1.03204
EP300 ENST00000263253.8	0.679584	1.51623	0.406171	0.690242
FBXW7 ENST00000603548.6	0.875	24.7222	0.680556	13.6759
FUBP1_ENST00000370767 ENST00000370767.5	0.666667	3	0.8	0.9
GATA1 ENST00000376670.7	0.854167	1.39583	0.618056	0.784722
GATA3 ENST00000379328.8	0.626919	1.80455	0.56716	1.36979
HNF1A_ENST00000541395 ENST00000541395.5	0.752311	1.84168	0.556995	1.41558
KDM5C ENST00000375401.7	0.508155	1.04054	0.309456	0.463779
KDM6A_ENST00000611820 ENST00000611820.4	0.708333	1.78333	0.525	0.8
KMT2C ENST00000262189.10 (MLL3)	0.680395	1.69545	0.439228	0.998826
KMT2D ENST00000301067.11 (MLL2)	0.569968	1.66599	0.410664	0.700536
MAP3K1 ENST00000399503.3	0.467749	1.24329	0.427778	0.786111
MEN1 ENST00000337652.5	0.606168	1.45788	0.536601	0.680596
MLH1 ENST00000231790.6	0.805556	2.64683	0.666667	1.26667
MSH2 ENST00000233146.6	0.565079	1.37103	0.676786	1.03393
MSH6 ENST00000234420.9	0.521406	0.931413	0.598496	1.35312
NCOR1 ENST00000268712.7	0.618677	1.3127	0.454707	0.787465
NF1 ENST00000358273.8	0.642836	2.42997	0.520705	1.26069
NF2 ENST00000338641.8	0.68254	3.44841	0.680556	0.902778
NOTCH1 ENST00000277541.7	0.593776	1.35191	0.424333	0.669161
NOTCH2 ENST00000256646.6	0.620971	1.4715	0.393803	0.555823
NPM1 ENST00000296930.9	0.833333	0.833333	0.75	0.75
PAX5 ENST00000358127.8	0.723469	1.34184	0.632589	1.13393
PBRM1_ENST00000296302 ENST00000296302.11	0.685238	2.07762	0.535714	0.780159
PHF6_ENST00000625464 ENST00000625464.2	0.785714	2.83333	0.535714	0.678571
PIK3R1 ENST00000521381.5	0.652778	2.44444	0.571429	0.892857
PRDM1 ENST00000369096.8	0.533581	1.13606	0.574603	1.05446
PTCH1 ENST00000331920.10	0.566127	1.62397	0.505387	0.891517
PTEN ENST00000371953.7	1	30.2333	0.933333	20
RB1 ENST00000267163.5	0.751701	3.97619	0.722222	1.17262
RNF43 ENST00000584437.5	0.708333	3.13021	0.421296	0.87963
RUNX1 ENST00000300305.7	0.575	1.94323	0.431944	1.57292
SETD2 ENST00000409792.3	0.625924	1.54925	0.530058	1.22758
SMAD2 ENST00000262160.10	0.92	3.52667	0.693333	1.66667
SMAD4 ENST00000342988.7	0.225	0.425	0.2	0.2
SMARCA4_ENST00000413806 ENST00000413806.7	0.610831	1.76741	0.484846	1.01902
SMARCB1 ENST00000344921.11	0.823129	2.9949	0.501701	2.53401
SOCS1 ENST00000644787.1	0.250952	0.279524	0.171429	0.296429
SOX9 ENST00000245479.2	0.370844	0.672832	0.332464	0.525798
STAG2 ENST00000218089.13	0.835714	2.30476	0.77619	1.26429
STK11 ENST00000326873.11	0.544924	1.60128	0.425201	0.425201
TET2_ENST00000513237 ENST00000513237.5	0.695076	2.71422	0.595161	1.02211
TNFAIP3 ENST00000612899.4	0.71875	1.08542	0.5	0.808333
TP53 ENST00000269305.8	0.890278	134.432	0.8625	85.6319
TRAF7 ENST00000326181.10	0.49578	1.43841	0.446207	1.09685
TSC1 ENST00000298552.8	0.664367	1.38791	0.60349	1.11753
VHL ENST00000256474.2	0.608844	4.56633	0.457143	1.14762
WT1 ENST00000332351.7	0.575149	2.68676	0.484694	1.31463
average	0,65829±0,15826	4,97814±16,38148	0,53347±0,15875	2,63458±10,35570

## Sheet: OG
Oncogenes	OG_fN_CSS	OG_fN*_CSS	OG_fN_CAS	OG_fN*_CAS
ABL1 ENST00000372348.6	0.581948	1.07993	0.386447	0.520264
AKT1 ENST00000554581.5	0.544078	0.738523	0.523718	0.789031
ALK ENST00000389048.7	0.572599	0.854912	0.446052	1.0586
AR ENST00000374690.8	0.601361	1.17721	0.616327	1.35374
BCL2 ENST00000398117.1	0.4	0.8	0.472222	1.27778
BRAF_ENST00000644969 ENST00000644969.1	0.473558	1.00801	0.622711	0.922161
CARD11 ENST00000396946.8	0.732052	1.81457	0.56514	1.10998
CBL ENST00000264033.5	0.445833	0.766667	0.616667	1.02619
CRLF2 ENST00000400841.7	0.729167	2.60417	0.527778	0.861111
CTNNB1 ENST00000645320.1	0.797619	2.06746	0.75	1.36429
CSF1R ENST00000286301.7	0.700595	1.36488	0.629592	0.95034
DNMT1 ENST00000359526.8	0.451342	0.80231	0.509497	0.615566
DNMT3A ENST00000264709.7	0.632474	2.05635	0.612634	2.07586
EGFR ENST00000275493.6	0.6375	2.88423	0.638095	1.26696
ERBB2 ENST00000269571.9	0.508588	0.790986	0.507398	1.24056
EZH2 ENST00000320356.6	0.763492	1.48254	0.645238	1.26111
FGFR2 ENST00000457416.6	0.564286	1.10714	0.608333	1.20565
FGFR3 ENST00000340107.8	0.370095	1.77724	0.348733	0.552109
FLT3 ENST00000241453.11	0.624008	1.40774	0.570578	0.897959
FOXL2 ENST00000330315.3	0.337382	0.377175	0.236394	0.304576
GATA2 ENST00000341105.6	0.483097	0.844971	0.381716	0.969526
GNA11 ENST00000078429.8	0.426667	0.934921	0.612381	0.839524
GNAQ ENST00000286548.8	0.8	1.63333	0.541667	2.0625
GNAS ENST00000371100.8	0.692713	8.44775	0.464169	7.72019
H3F3A ENST00000366813.1	0.458333	0.888889	0.635417	0.958333
HIST1H3B ENST00000621411.1	0.479798	0.712121	0.44303	0.597576
HRAS ENST00000451590.5	0.742063	1.29762	0.914286	1.3
IDH1 ENST00000415913.5	0.82	14.92	0.775	79.925
IDH2 ENST00000330062.7	0.475	0.758333	0.3	3
JAK1 ENST00000342505.4	0.489286	0.597619	0.335847	0.586508
JAK2 ENST00000381652.3	0.704762	1.24762	0.638889	1.48889
JAK3 ENST00000458235.5	0.437909	0.745433	0.365387	0.729111
KIT ENST00000288135.5	0.875	1.95833	0.704167	1.52083
KLF4 ENST00000374672.4	0.31873	0.494623	0.200646	0.238146
KRAS ENST00000256078.8	1	4	1	2
MAP2K1 ENST00000307102.9	0.716667	2.81667	0.8	1.7
MED12 ENST00000374080.7	0.531022	0.849608	0.478081	0.848345
MET ENST00000318493.10	0.621795	1.37372	0.663187	1.77033
MPL ENST00000372470.8	0.591518	0.921875	0.514881	1.31151
MYD88 ENST00000417037.6	0.425893	0.457143	0.291071	0.425
NFE2L2 ENST00000397062.7	0.805556	2.66667	1	8.75
NRAS ENST00000369535.4	1	2.125	1	1.33333
PDGFRA ENST00000257290.9	0.804356	1.79754	0.704735	1.63352
PIK3CA ENST00000263967.3	0.876645	5.77961	0.819079	8.46327
PPP2R1A ENST00000322088.10	0.553571	2.32738	0.545833	1.28194
PTPN11 ENST00000635625.1	0.575926	1.06296	0.646296	0.985185
RET ENST00000355710.7	0.591126	1.26177	0.511283	0.744883
SETBP1 ENST00000282030.5	0.532246	0.973195	0.529693	0.916022
SF3B1 ENST00000335508.10	0.580907	1.35229	0.53457	1.6609
SMO ENST00000249373.7	0.597122	1.09029	0.418704	0.636447
SPOP ENST00000393328.6	0.891667	2.31667	0.66	1.26
SRSF2 ENST00000392485.2	0.269762	0.412619	0.22877	0.337103
TSHR ENST00000541158.6	0.696429	1.7381	0.678571	0.935714
U2AF1 ENST00000291552.8	0.588435	1.59694	0.603175	1.04762
average:	0.60967±0.16834	1.84007±2.25446	0.56989±0.18454	2.97465±10.81006
