# Supplementary material for: Arginines of the CGN codon family are Achilles’ heels of cancer genes
Source: Sci Rep. 2024 May 22;14:11715. doi: 10.1038/s41598-024-62553-7 (PMC11111792; doi:10.1038/s41598-024-62553-7)
Supplement: Supplementary file 5 — Supplementary Information 4. [file 41598_2024_62553_MOESM5_ESM.xlsx]

## Sheet: PG
		N	Mean	SD	SEM	Median			t Statistic	DF	Prob>|t|		Null Hypothesis: mean1-mean2 = 0
PG_CSS_fN		8	0.44133	0.05203	0.0184	0.42462		Equal Variance Assumed	0.33171	14	0.74502		Alternative Hypothesis: mean1-mean2 <> 0
PG_CAS_fN		8	0.42945	0.08684	0.0307	0.39776		Equal Variance NOT Assumed (Welch Correction)	0.33171	11.452	0.7461		At 0.05 level, when equal variance is assumed, Mean1 - Mean2 is NOT significantly different from 0
	Difference	8	0.01187		0.03579	0.01294							At 0.05 level, when equal variance is NOT assumed, Mean1 - Mean2 is NOT significantly different from 0
	Overall	16	0.43539	0.06943	0.01736	0.41771
		N	Mean	SD	SEM	Median			t Statistic	DF	Prob>|t|		Null Hypothesis: mean1-mean2 = 0
PG_CSS_fN*		8	0.77609	0.17898	0.06328	0.69669		Equal Variance Assumed	0.6761	14	0.50999		Alternative Hypothesis: mean1-mean2 <> 0
PG_CAS_fN*		8	0.71487	0.18315	0.06475	0.67325		Equal Variance NOT Assumed (Welch Correction)	0.6761	13.99257	0.51		At 0.05 level, when equal variance is assumed, Mean1 - Mean2 is NOT significantly different from 0
	Difference	8	0.06121		0.09054	0.08786							At 0.05 level, when equal variance is NOT assumed, Mean1 - Mean2 is NOT significantly different from 0
	Overall	16	0.74548	0.17777	0.04444	0.69669
		N	Mean	SD	SEM	Median			t Statistic	DF	Prob>|t|		Null Hypothesis: mean1-mean2 = 0
PG_CSS_fN		8	0.44133	0.05203	0.0184	0.42462		Equal Variance Assumed	17.75295	46	3.25541E-22		Alternative Hypothesis: mean1-mean2 <> 0
PG_RESTS_fN		40	0.10015	0.04918	0.00778	0.08841		Equal Variance NOT Assumed (Welch Correction)	17.08369	9.66937	1.51792E-8		At 0.05 level, when equal variance is assumed, Mean1 - Mean2 is significantly different from 0
	Difference		0.34118		0.01922								At 0.05 level, when equal variance is NOT assumed, Mean1 - Mean2 is significantly different from 0
	Overall	48	0.15701	0.13755	0.01985	0.10794
		N	Mean	SD	SEM	Median			t Statistic	DF	Prob>|t|		Null Hypothesis: mean1-mean2 = 0
PG_CSS_fN*		8	0.77609	0.17898	0.06328	0.69669		Equal Variance Assumed	18.11604	46	1.43784E-22		Alternative Hypothesis: mean1-mean2 <> 0
PG_RESTS_fN*		40	0.12419	0.06658	0.01053	0.11135		Equal Variance NOT Assumed (Welch Correction)	10.16252	7.39181	1.32121E-5		At 0.05 level, when equal variance is assumed, Mean1 - Mean2 is significantly different from 0
	Difference		0.6519		0.03598								At 0.05 level, when equal variance is NOT assumed, Mean1 - Mean2 is significantly different from 0
	Overall	48	0.23284	0.26216	0.03784	0.1248
		N	Mean	SD	SEM	Median			t Statistic	DF	Prob>|t|		Null Hypothesis: mean1-mean2 = 0
PG_CAS_fN		8	0.42945	0.08684	0.0307	0.39776		Equal Variance Assumed	15.4351	44	2.26514e-19		Alternative Hypothesis: mean1-mean2 <> 0
PG_RESTA_fN		38	0.09798	0.04688	0.00761	0.08051		Equal Variance NOT Assumed (Welch Correction)	10.47977	7.87977	6.68868E-6		At 0.05 level, when equal variance is assumed, Mean1 - Mean2 is significantly different from 0
	Difference		0.33148		0.02148								At 0.05 level, when equal variance is NOT assumed, Mean1 - Mean2 is significantly different from 0
	Overall	46	0.15562	0.13826	0.02039	0.09366
		N	Mean	SD	SEM	Median			t Statistic	DF	Prob>|t|		Null Hypothesis: mean1-mean2 = 0
PG_CAS_fN*		8	0.71487	0.18315	0.06475	0.67325		Equal Variance Assumed	15.23416	44	3.68869E-19		Alternative Hypothesis: mean1-mean2 <> 0
PG_RESTA_fN*		38	0.1242	0.07395	0.012	0.09519		Equal Variance NOT Assumed (Welch Correction)	8.96938	7.48711	2.88668E-5		At 0.05 level, when equal variance is assumed, Mean1 - Mean2 is significantly different from 0
	Difference		0.59068		0.03877								At 0.05 level, when equal variance is NOT assumed, Mean1 - Mean2 is significantly different from 0
	Overall	46	0.22692	0.24689	0.0364	0.1145
		N	Mean	SD	SEM	Median			t Statistic	DF	Prob>|t|		Null Hypothesis: mean1-mean2 = 0
PG_CSS_fN		8	0.44133	0.05203	0.0184	0.42462		Equal Variance Assumed	2.09322	22	0.04808		Alternative Hypothesis: mean1-mean2 <> 0
PG_3rdC_fN		16	0.37204	0.08548	0.02137	0.3659		Equal Variance NOT Assumed (Welch Correction)	2.45721	20.88872	0.02283		At 0.05 level, when equal variance is assumed, Mean1 - Mean2 is significantly different from 0
	Difference		0.06929		0.0331								At 0.05 level, when equal variance is NOT assumed, Mean1 - Mean2 is significantly different from 0
	Overall	24	0.39514	0.08187	0.01671	0.39122
		N	Mean	SD	SEM	Median			t Statistic	DF	Prob>|t|		Null Hypothesis: mean1-mean2 = 0
PG_CSS_fN*		8	0.77609	0.17898	0.06328	0.69669		Equal Variance Assumed	1.86066	22	0.07621		Alternative Hypothesis: mean1-mean2 <> 0
PG_3rdC_fN*		16	0.61339	0.21179	0.05295	0.55047		Equal Variance NOT Assumed (Welch Correction)	1.97185	16.46675	0.06567		At 0.05 level, when equal variance is assumed, Mean1 - Mean2 is NOT significantly different from 0
	Difference		0.16269		0.08744								At 0.05 level, when equal variance is NOT assumed, Mean1 - Mean2 is NOT significantly different from 0
	Overall	24	0.66762	0.21246	0.04337	0.58251
		N	Mean	SD	SEM	Median			t Statistic	DF	Prob>|t|		Null Hypothesis: mean1-mean2 = 0
PG_3rdC_fN		16	0.37204	0.08548	0.02137	0.3659		Equal Variance Assumed	14.95781	54	7.5057E-21		Alternative Hypothesis: mean1-mean2 <> 0
PG_RESTS_fN		40	0.10015	0.04918	0.00778	0.08841		Equal Variance NOT Assumed (Welch Correction)	11.95641	19.10576	2.57164E-10		At 0.05 level, when equal variance is assumed, Mean1 - Mean2 is significantly different from 0
	Difference		0.2719		0.01818								At 0.05 level, when equal variance is NOT assumed, Mean1 - Mean2 is significantly different from 0
	Overall	56	0.17783	0.13809	0.01845	0.11559
		N	Mean	SD	SEM	Median			t Statistic	DF	Prob>|t|		Null Hypothesis: mean1-mean2 = 0
PG_3rdC_fN*		16	0.61339	0.21179	0.05295	0.55047		Equal Variance Assumed	13.21516	54	1.47018E-18		Alternative Hypothesis: mean1-mean2 <> 0
PG_RESTS_fN*		40	0.12419	0.06658	0.01053	0.11135		Equal Variance NOT Assumed (Welch Correction)	9.06197	16.19953	9.58927E-8		At 0.05 level, when equal variance is assumed, Mean1 - Mean2 is significantly different from 0
	Difference		0.4892		0.03702								At 0.05 level, when equal variance is NOT assumed, Mean1 - Mean2 is significantly different from 0
	Overall	56	0.26396	0.25516	0.0341	0.15183
		N	Mean	SD	SEM	Median			t Statistic	DF	Prob>|t|		Null Hypothesis: mean1-mean2 = 0
PG_CAS_fN		8	0.42945	0.08684	0.0307	0.39776		Equal Variance Assumed	0.435	22	0.6678		Alternative Hypothesis: mean1-mean2 <> 0
PG_1stG_fN		16	0.40242	0.16338	0.04085	0.35437		Equal Variance NOT Assumed (Welch Correction)	0.52907	21.81535	0.6021		At 0.05 level, when equal variance is assumed, Mean1 - Mean2 is NOT significantly different from 0
	Difference		0.02703		0.06215								At 0.05 level, when equal variance is NOT assumed, Mean1 - Mean2 is NOT significantly different from 0
	Overall	24	0.41143	0.14097	0.02878	0.37653
		N	Mean	SD	SEM	Median			t Statistic	DF	Prob>|t|		Null Hypothesis: mean1-mean2 = 0
PG_CAS_fN*		8	0.71487	0.18315	0.06475	0.67325		Equal Variance Assumed	0.77621	22	0.44589		Alternative Hypothesis: mean1-mean2 <> 0
PG_1stG_fN*		16	0.64085	0.23557	0.05889	0.60926		Equal Variance NOT Assumed (Welch Correction)	0.84575	17.71427	0.40897		At 0.05 level, when equal variance is assumed, Mean1 - Mean2 is NOT significantly different from 0
	Difference		0.07403		0.09537								At 0.05 level, when equal variance is NOT assumed, Mean1 - Mean2 is NOT significantly different from 0
	Overall	24	0.66552	0.21834	0.04457	0.63068
		N	Mean	SD	SEM	Median			t Statistic	DF	Prob>|t|		Null Hypothesis: mean1-mean2 = 0
PG_1stG_fN		16	0.40242	0.16338	0.04085	0.35437		Equal Variance Assumed	10.61375	52	1.27641E-14		Alternative Hypothesis: mean1-mean2 <> 0
PG_RESTA_fN		38	0.09798	0.04688	0.00761	0.08051		Equal Variance NOT Assumed (Welch Correction)	7.32772	16.05029	1.66709E-6		At 0.05 level, when equal variance is assumed, Mean1 - Mean2 is significantly different from 0
	Difference		0.30445		0.02868								At 0.05 level, when equal variance is NOT assumed, Mean1 - Mean2 is significantly different from 0
	Overall	54	0.18818	0.16964	0.02309	0.11592
		N	Mean	SD	SEM	Median			t Statistic	DF	Prob>|t|		Null Hypothesis: mean1-mean2 = 0
PG_1stG_fN*		16	0.64085	0.23557	0.05889	0.60926		Equal Variance Assumed	12.28933	52	5.28472E-17		Alternative Hypothesis: mean1-mean2 <> 0
PG_RESTA_fN*		38	0.1242	0.07395	0.012	0.09519		Equal Variance NOT Assumed (Welch Correction)	8.59604	16.25926	1.90726E-7		At 0.05 level, when equal variance is assumed, Mean1 - Mean2 is significantly different from 0
	Difference		0.51665		0.04204								At 0.05 level, when equal variance is NOT assumed, Mean1 - Mean2 is significantly different from 0
	Overall	54	0.27728	0.2761	0.03757	0.14713
		N	Mean	SD	SEM	Median			t Statistic	DF	Prob>|t|		Null Hypothesis: mean1-mean2 = 0
PG_3rdC_fN		16	0.37204	0.08548	0.02137	0.3659		Equal Variance Assumed	-0.65902	30	0.51491		Alternative Hypothesis: mean1-mean2 <> 0
PG_1stG_fN		16	0.40242	0.16338	0.04085	0.35437		Equal Variance NOT Assumed (Welch Correction)	-0.65902	22.63959	0.51653		At 0.05 level, when equal variance is assumed, Mean1 - Mean2 is NOT significantly different from 0
	Difference	16	-0.03038		0.0461	-0.03857							At 0.05 level, when equal variance is NOT assumed, Mean1 - Mean2 is NOT significantly different from 0
	Overall	32	0.38723	0.12919	0.02284	0.36135
		N	Mean	SD	SEM	Median			t Statistic	DF	Prob>|t|		Null Hypothesis: mean1-mean2 = 0
PG_3rdC_fN*		16	0.61339	0.21179	0.05295	0.55047		Equal Variance Assumed	-0.34664	30	0.73128		Alternative Hypothesis: mean1-mean2 <> 0
PG_1stG_fN*		16	0.64085	0.23557	0.05889	0.60926		Equal Variance NOT Assumed (Welch Correction)	-0.34664	29.66651	0.73131		At 0.05 level, when equal variance is assumed, Mean1 - Mean2 is NOT significantly different from 0
	Difference	16	-0.02745		0.0792	-0.08353							At 0.05 level, when equal variance is NOT assumed, Mean1 - Mean2 is NOT significantly different from 0
	Overall	32	0.62712	0.2208	0.03903	0.57673

## Sheet: TSG
		N	Mean	SD	SEM	Median			t Statistic	DF	Prob>|t|		Null Hypothesis: mean1-mean2 = 0
TSG_CSS_fN		8	0.58055	0.15156	0.05358	0.55952		Equal Variance Assumed	2.20368	14	0.04479		Alternative Hypothesis: mean1-mean2 <> 0
TSG_CAS_fN		8	0.42734	0.12529	0.0443	0.41111		Equal Variance NOT Assumed (Welch Correction)	2.20368	13.52175	0.04543		At 0.05 level, when equal variance is assumed, Mean1 - Mean2 is significantly different from 0
	Difference	8	0.15321		0.06952	0.13835							At 0.05 level, when equal variance is NOT assumed, Mean1 - Mean2 is significantly different from 0
	Overall	16	0.50395	0.1559	0.03898	0.5213
		N	Mean	SD	SEM	Median			t Statistic	DF	Prob>|t|		Null Hypothesis: mean1-mean2 = 0
TSG_CSS_fN*		8	2.85868	3.38079	1.19529	1.56101		Equal Variance Assumed	1.14285	14	0.27227		Alternative Hypothesis: mean1-mean2 <> 0
TSG_CAS_fN*		8	1.42465	1.07986	0.38179	1.10488		Equal Variance NOT Assumed (Welch Correction)	1.14285	8.4136	0.28458		At 0.05 level, when equal variance is assumed, Mean1 - Mean2 is NOT significantly different from 0
	Difference	8	1.43403		1.25478	0.47779							At 0.05 level, when equal variance is NOT assumed, Mean1 - Mean2 is NOT significantly different from 0
	Overall	16	2.14166	2.53504	0.63376	1.52588
		N	Mean	SD	SEM	Median			t Statistic	DF	Prob>|t|		Null Hypothesis: mean1-mean2 = 0
TSG_CSS_fN		8	0.58055	0.15156	0.05358	0.55952		Equal Variance Assumed	10.82278	46	3.10198E-14		Alternative Hypothesis: mean1-mean2 <> 0
TSG_RESTS_fN		40	0.14449	0.09296	0.0147	0.13103		Equal Variance NOT Assumed (Welch Correction)	7.84792	8.08485	4.72808E-5		At 0.05 level, when equal variance is assumed, Mean1 - Mean2 is significantly different from 0
	Difference		0.43606		0.04029								At 0.05 level, when equal variance is NOT assumed, Mean1 - Mean2 is significantly different from 0
	Overall	48	0.21717	0.19382	0.02797	0.1495
		N	Mean	SD	SEM	Median			t Statistic	DF	Prob>|t|		Null Hypothesis: mean1-mean2 = 0
TSG_CSS_fN*		8	2.85868	3.38079	1.19529	1.56101		Equal Variance Assumed	5.06178	46	7.14236E-6		Alternative Hypothesis: mean1-mean2 <> 0
TSG_RESTS_fN*		40	0.2357	0.24489	0.03872	0.16785		Equal Variance NOT Assumed (Welch Correction)	2.19327	7.0147	0.06429		At 0.05 level, when equal variance is assumed, Mean1 - Mean2 is significantly different from 0
	Difference		2.62297		0.51819								At 0.05 level, when equal variance is NOT assumed, Mean1 - Mean2 is NOT significantly different from 0
	Overall	48	0.67286	1.65165	0.2384	0.2073
		N	Mean	SD	SEM	Median			t Statistic	DF	Prob>|t|		Null Hypothesis: mean1-mean2 = 0
TSG_CAS_fN		8	0.42734	0.12529	0.0443	0.41111		Equal Variance Assumed	9.61744	44	2.19404E-12		Alternative Hypothesis: mean1-mean2 <> 0
TSG_RESTA_fN		38	0.12348	0.06982	0.01133	0.10727		Equal Variance NOT Assumed (Welch Correction)	6.64567	7.93879	1.67218E-4		At 0.05 level, when equal variance is assumed, Mean1 - Mean2 is significantly different from 0
	Difference		0.30386		0.03159								At 0.05 level, when equal variance is NOT assumed, Mean1 - Mean2 is significantly different from 0
	Overall	46	0.17633	0.14146	0.02086	0.12055
		N	Mean	SD	SEM	Median			t Statistic	DF	Prob>|t|		Null Hypothesis: mean1-mean2 = 0
TSG_CAS_fN*		8	1.42465	1.07986	0.38179	1.10488		Equal Variance Assumed	6.76268	44	2.54895E-8		Alternative Hypothesis: mean1-mean2 <> 0
TSG_RESTA_fN*		38	0.21334	0.17756	0.0288	0.16177		Equal Variance NOT Assumed (Welch Correction)	3.16374	7.07987	0.01561		At 0.05 level, when equal variance is assumed, Mean1 - Mean2 is significantly different from 0
	Difference		1.21131		0.17912								At 0.05 level, when equal variance is NOT assumed, Mean1 - Mean2 is significantly different from 0
	Overall	46	0.424	0.65023	0.09587	0.18244
		N	Mean	SD	SEM	Median			t Statistic	DF	Prob>|t|		Null Hypothesis: mean1-mean2 = 0
TSG_CSS_fN		8	0.58055	0.15156	0.05358	0.55952		Equal Variance Assumed	5.41809	22	1.92626E-5		Alternative Hypothesis: mean1-mean2 <> 0
TSG_3rdC_fN		16	0.31223	0.09201	0.023	0.3042		Equal Variance NOT Assumed (Welch Correction)	4.60144	9.66418	0.00107		At 0.05 level, when equal variance is assumed, Mean1 - Mean2 is significantly different from 0
	Difference		0.26832		0.04952								At 0.05 level, when equal variance is NOT assumed, Mean1 - Mean2 is significantly different from 0
	Overall	24	0.40167	0.1709	0.03488	0.37811
		N	Mean	SD	SEM	Median			t Statistic	DF	Prob>|t|		Null Hypothesis: mean1-mean2 = 0
TSG_CSS_fN*		8	2.85868	3.38079	1.19529	1.56101		Equal Variance Assumed	2.85589	22	0.00919		Alternative Hypothesis: mean1-mean2 <> 0
TSG_3rdC_fN*		16	0.49391	0.17117	0.04279	0.49486		Equal Variance NOT Assumed (Welch Correction)	1.97714	7.01795	0.08845		At 0.05 level, when equal variance is assumed, Mean1 - Mean2 is significantly different from 0
	Difference		2.36477		0.82803								At 0.05 level, when equal variance is NOT assumed, Mean1 - Mean2 is NOT significantly different from 0
	Overall	24	1.28216	2.18962	0.44695	0.5981
		N	Mean	SD	SEM	Median			t Statistic	DF	Prob>|t|		Null Hypothesis: mean1-mean2 = 0
TSG_3rdC_fN		16	0.31223	0.09201	0.023	0.3042		Equal Variance Assumed	6.11731	54	1.10525E-7		Alternative Hypothesis: mean1-mean2 <> 0
TSG_RESTS_fN		40	0.14449	0.09296	0.0147	0.13103		Equal Variance NOT Assumed (Welch Correction)	6.145	27.95908	1.24764E-6		At 0.05 level, when equal variance is assumed, Mean1 - Mean2 is significantly different from 0
	Difference		0.16774		0.02742								At 0.05 level, when equal variance is NOT assumed, Mean1 - Mean2 is significantly different from 0
	Overall	56	0.19241	0.11951	0.01597	0.16894
		N	Mean	SD	SEM	Median			t Statistic	DF	Prob>|t|		Null Hypothesis: mean1-mean2 = 0
TSG_3rdC_fN*		16	0.49391	0.17117	0.04279	0.49486		Equal Variance Assumed	3.84829	54	3.16683E-4		Alternative Hypothesis: mean1-mean2 <> 0
TSG_RESTS_fN*		40	0.2357	0.24489	0.03872	0.16785		Equal Variance NOT Assumed (Welch Correction)	4.4742	39.44681	6.35553E-5		At 0.05 level, when equal variance is assumed, Mean1 - Mean2 is significantly different from 0
	Difference		0.25821		0.0671								At 0.05 level, when equal variance is NOT assumed, Mean1 - Mean2 is significantly different from 0
	Overall	56	0.30948	0.25371	0.0339	0.24722
		N	Mean	SD	SEM	Median			t Statistic	DF	Prob>|t|		Null Hypothesis: mean1-mean2 = 0
TSG_CAS_fN		8	0.42734	0.12529	0.0443	0.41111		Equal Variance Assumed	0.57845	22	0.56883		Alternative Hypothesis: mean1-mean2 <> 0
TSG_1stG_fN		16	0.38912	0.1638	0.04095	0.39746		Equal Variance NOT Assumed (Welch Correction)	0.63362	17.95589	0.53432		At 0.05 level, when equal variance is assumed, Mean1 - Mean2 is NOT significantly different from 0
	Difference		0.03822		0.06608								At 0.05 level, when equal variance is NOT assumed, Mean1 - Mean2 is NOT significantly different from 0
	Overall	24	0.40186	0.15038	0.0307	0.4029
		N	Mean	SD	SEM	Median			t Statistic	DF	Prob>|t|		Null Hypothesis: mean1-mean2 = 0
TSG_CAS_fN*		8	1.42465	1.07986	0.38179	1.10488		Equal Variance Assumed	1.88786	22	0.0723		Alternative Hypothesis: mean1-mean2 <> 0
TSG_1stG_fN*		16	0.83745	0.46106	0.11527	0.79588		Equal Variance NOT Assumed (Welch Correction)	1.47238	8.30207	0.17779		At 0.05 level, when equal variance is assumed, Mean1 - Mean2 is NOT significantly different from 0
	Difference		0.5872		0.31104								At 0.05 level, when equal variance is NOT assumed, Mean1 - Mean2 is NOT significantly different from 0
	Overall	24	1.03318	0.75729	0.15458	0.79588
		N	Mean	SD	SEM	Median			t Statistic	DF	Prob>|t|		Null Hypothesis: mean1-mean2 = 0
TSG_1stG_fN		16	0.38912	0.1638	0.04095	0.39746		Equal Variance Assumed	8.41939	52	2.78364E-11		Alternative Hypothesis: mean1-mean2 <> 0
TSG_RESTA_fN		38	0.12348	0.06982	0.01133	0.10727		Equal Variance NOT Assumed (Welch Correction)	6.25227	17.34193	7.9996E-6		At 0.05 level, when equal variance is assumed, Mean1 - Mean2 is significantly different from 0
	Difference		0.26564		0.03155								At 0.05 level, when equal variance is NOT assumed, Mean1 - Mean2 is significantly different from 0
	Overall	54	0.20219	0.1612	0.02194	0.13794
		N	Mean	SD	SEM	Median			t Statistic	DF	Prob>|t|		Null Hypothesis: mean1-mean2 = 0
TSG_1stG_fN*		16	0.83745	0.46106	0.11527	0.79588		Equal Variance Assumed	7.23632	52	2.07815E-9		Alternative Hypothesis: mean1-mean2 <> 0
TSG_RESTA_fN*		38	0.21334	0.17756	0.0288	0.16177		Equal Variance NOT Assumed (Welch Correction)	5.25304	16.9051	6.59448E-5		At 0.05 level, when equal variance is assumed, Mean1 - Mean2 is significantly different from 0
	Difference		0.62411		0.08625								At 0.05 level, when equal variance is NOT assumed, Mean1 - Mean2 is significantly different from 0
	Overall	54	0.39826	0.4061	0.05526	0.26842
		N	Mean	SD	SEM	Median			t Statistic	DF	Prob>|t|		Null Hypothesis: mean1-mean2 = 0
TSG_3rdC_fN		16	0.31223	0.09201	0.023	0.3042		Equal Variance Assumed	-1.63715	30	0.11205		Alternative Hypothesis: mean1-mean2 <> 0
TSG_1stG_fN		16	0.38912	0.1638	0.04095	0.39746		Equal Variance NOT Assumed (Welch Correction)	-1.63715	23.60871	0.11486		At 0.05 level, when equal variance is assumed, Mean1 - Mean2 is NOT significantly different from 0
	Difference	16	-0.07689		0.04697	-0.11713							At 0.05 level, when equal variance is NOT assumed, Mean1 - Mean2 is NOT significantly different from 0
	Overall	32	0.35068	0.13639	0.02411	0.31535
		N	Mean	SD	SEM	Median			t Statistic	DF	Prob>|t|		Null Hypothesis: mean1-mean2 = 0
TSG_3rdC_fN*		16	0.49391	0.17117	0.04279	0.49486		Equal Variance Assumed	-2.79409	30	0.00898		Alternative Hypothesis: mean1-mean2 <> 0
TSG_1stG_fN*		16	0.83745	0.46106	0.11527	0.79588		Equal Variance NOT Assumed (Welch Correction)	-2.79409	19.05776	0.01155		At 0.05 level, when equal variance is assumed, Mean1 - Mean2 is significantly different from 0
	Difference	16	-0.34354		0.12295	-0.28682							At 0.05 level, when equal variance is NOT assumed, Mean1 - Mean2 is significantly different from 0
	Overall	32	0.66568	0.38405	0.06789	0.59305

## Sheet: OG
		N	Mean	SD	SEM	Median			t Statistic	DF	Prob>|t|		Null Hypothesis: mean1-mean2 = 0
OG_CSS_fN		8	0.51861	0.06308	0.0223	0.53836		Equal Variance Assumed	1.18012	14	0.25762		Alternative Hypothesis: mean1-mean2 <> 0
OG_CAS_fN		8	0.45605	0.13601	0.04809	0.44367		Equal Variance NOT Assumed (Welch Correction)	1.18012	9.87805	0.26559		At 0.05 level, when equal variance is assumed, Mean1 - Mean2 is NOT significantly different from 0
	Difference	8	0.06256		0.05301	0.08542							At 0.05 level, when equal variance is NOT assumed, Mean1 - Mean2 is NOT significantly different from 0
	Overall	16	0.48733	0.10739	0.02685	0.52457
		N	Mean	SD	SEM	Median			t Statistic	DF	Prob>|t|		Null Hypothesis: mean1-mean2 = 0
OG_CSS_fN*		8	1.6334	1.31114	0.46356	1.23796		Equal Variance Assumed	-0.48734	14	0.63356		Alternative Hypothesis: mean1-mean2 <> 0
OG_CAS_fN*		8	2.3064	3.6793	1.30083	0.9785		Equal Variance NOT Assumed (Welch Correction)	-0.48734	8.74963	0.63799		At 0.05 level, when equal variance is assumed, Mean1 - Mean2 is NOT significantly different from 0
	Difference	8	-0.673		1.38096	0.12624							At 0.05 level, when equal variance is NOT assumed, Mean1 - Mean2 is NOT significantly different from 0
	Overall	16	1.9699	2.6908	0.6727	1.23796
		N	Mean	SD	SEM	Median			t Statistic	DF	Prob>|t|		Null Hypothesis: mean1-mean2 = 0
OG_CSS_fN		8	0.51861	0.06308	0.0223	0.53836		Equal Variance Assumed	15.5807	46	5.69277e-20		Alternative Hypothesis: mean1-mean2 <> 0
OG_RESTS_fN		40	0.12391	0.06582	0.01041	0.10583		Equal Variance NOT Assumed (Welch Correction)	16.0377	10.2926	1.29208e-08		At 0.05 level, when equal variance is assumed, Mean1 - Mean2 is NOT significantly different from 0
	Difference		0.39469		0.02533								At 0.05 level, when equal variance is NOT assumed, Mean1 - Mean2 is NOT significantly different from 0
	Overall	48	0.1897	0.16212	0.0234	0.13012
		N	Mean	SD	SEM	Median			t Statistic	DF	Prob>|t|		Null Hypothesis: mean1-mean2 = 0
OG_CSS_fN*		8	1.6334	1.31114	0.46356	1.23796		Equal Variance Assumed	6.13111	46	1.84119e-07		Alternative Hypothesis: mean1-mean2 <> 0
OG_RESTS_fN*		40	0.23931	0.31303	0.04949	0.16433		Equal Variance NOT Assumed (Welch Correction)	2.99037	7.16034	0.01969		At 0.05 level, when equal variance is assumed, Mean1 - Mean2 is NOT significantly different from 0
	Difference		1.39409		0.22738								At 0.05 level, when equal variance is NOT assumed, Mean1 - Mean2 is NOT significantly different from 0
	Overall	48	0.47166	0.78295	0.11301	0.18964
		N	Mean	SD	SEM	Median			t Statistic	DF	Prob>|t|		Null Hypothesis: mean1-mean2 = 0
OG_CAS_fN		8	0.45605	0.13601	0.04809	0.44367		Equal Variance Assumed	12.30271	44	7.73026E-16		Alternative Hypothesis: mean1-mean2 <> 0
OG_RESTA_fN		38	0.11569	0.05015	0.00814	0.11571		Equal Variance NOT Assumed (Welch Correction)	6.97884	7.40535	1.65961E-4		At 0.05 level, when equal variance is assumed, Mean1 - Mean2 is significantly different from 0
	Difference		0.34037		0.02767								At 0.05 level, when equal variance is NOT assumed, Mean1 - Mean2 is significantly different from 0
	Overall	46	0.17488	0.14819	0.02185	0.1307
		N	Mean	SD	SEM	Median			t Statistic	DF	Prob>|t|		Null Hypothesis: mean1-mean2 = 0
OG_CAS_fN*		8	2.3064	3.6793	1.30083	0.9785		Equal Variance Assumed	2.25605	44	0.02909		Alternative Hypothesis: mean1-mean2 <> 0
OG_RESTA_fN*		38	0.5404	1.50149	0.24357	0.19755		Equal Variance NOT Assumed (Welch Correction)	1.3344	7.49771	0.22117		At 0.05 level, when equal variance is assumed, Mean1 - Mean2 is significantly different from 0
	Difference		1.766		0.78278								At 0.05 level, when equal variance is NOT assumed, Mean1 - Mean2 is NOT significantly different from 0
	Overall	46	0.84753	2.10178	0.30989	0.22906
		N	Mean	SD	SEM	Median			t Statistic	DF	Prob>|t|		Null Hypothesis: mean1-mean2 = 0
OG_CSS_fN		8	0.51861	0.06308	0.0223	0.53836		Equal Variance Assumed	0.26547	22	0.79312		Alternative Hypothesis: mean1-mean2 <> 0
OG_3rdC_fN		16	0.50524	0.13406	0.03352	0.54016		Equal Variance NOT Assumed (Welch Correction)	0.33201	21.9871	0.74302		At 0.05 level, when equal variance is assumed, Mean1 - Mean2 is NOT significantly different from 0
	Difference		0.01337		0.05035								At 0.05 level, when equal variance is NOT assumed, Mean1 - Mean2 is NOT significantly different from 0
	Overall	24	0.5097	0.1139	0.02325	0.53932
		N	Mean	SD	SEM	Median			t Statistic	DF	Prob>|t|		Null Hypothesis: mean1-mean2 = 0
OG_CSS_fN*		8	1.6334	1.31114	0.46356	1.23796		Equal Variance Assumed	2.33064	22	0.02934		Alternative Hypothesis: mean1-mean2 <> 0
OG_3rdC_fN*		16	0.83669	0.33442	0.0836	0.83022		Equal Variance NOT Assumed (Welch Correction)	1.6914	7.45911	0.13196		At 0.05 level, when equal variance is assumed, Mean1 - Mean2 is significantly different from 0
	Difference		0.79671		0.34184								At 0.05 level, when equal variance is NOT assumed, Mean1 - Mean2 is NOT significantly different from 0
	Overall	24	1.10226	0.86216	0.17599	0.92532
		N	Mean	SD	SEM	Median			t Statistic	DF	Prob>|t|		Null Hypothesis: mean1-mean2 = 0
OG_3rdC_fN		16	0.50524	0.13406	0.03352	0.54016		Equal Variance Assumed	14.3051	54	5.18257e-20		Alternative Hypothesis: mean1-mean2 <> 0
OG_RESTS_fN		40	0.12391	0.06582	0.01041	0.10583		Equal Variance NOT Assumed (Welch Correction)	10.8659	17.9675	2.5e-09		At 0.05 level, when equal variance is assumed, Mean1 - Mean2 is significantly different from 0
	Difference		0.38133		0.02666								At 0.05 level, when equal variance is NOT assumed, Mean1 - Mean2 is significantly different from 0
	Overall	56	0.23287	0.19542	0.02611	0.1488
		N	Mean	SD	SEM	Median			t Statistic	DF	Prob>|t|		Null Hypothesis: mean1-mean2 = 0
OG_3rdC_fN*		16	0.83669	0.33442	0.0836	0.83022		Equal Variance Assumed	6.32846	54	5.04924e-08		Alternative Hypothesis: mean1-mean2 <> 0
OG_RESTS_fN*		40	0.23931	0.31303	0.04949	0.16433		Equal Variance NOT Assumed (Welch Correction)	6.14861	26.1225	1.64676e-06		At 0.05 level, when equal variance is assumed, Mean1 - Mean2 is significantly different from 0
	Difference		0.59738		0.0944								At 0.05 level, when equal variance is NOT assumed, Mean1 - Mean2 is significantly different from 0
	Overall	56	0.40999	0.4173	0.05576	0.21954
		N	Mean	SD	SEM	Median			t Statistic	DF	Prob>|t|		Null Hypothesis: mean1-mean2 = 0
OG_CAS_fN		8	0.45605	0.13601	0.04809	0.44367		Equal Variance Assumed	-2.48076	22	0.02124		Alternative Hypothesis: mean1-mean2 <> 0
OG_1stG_fN		16	0.60368	0.13808	0.03452	0.57961		Equal Variance NOT Assumed (Welch Correction)	-2.49386	14.3014	0.02546		At 0.05 level, when equal variance is assumed, Mean1 - Mean2 is significantly different from 0
	Difference		-0.14763		0.05951								At 0.05 level, when equal variance is NOT assumed, Mean1 - Mean2 is significantly different from 0
	Overall	24	0.55447	0.15205	0.03104	0.56303
		N	Mean	SD	SEM	Median			t Statistic	DF	Prob>|t|		Null Hypothesis: mean1-mean2 = 0
OG_CAS_fN*		8	2.3064	3.6793	1.30083	0.9785		Equal Variance Assumed	0.96623	22	0.34443		Alternative Hypothesis: mean1-mean2 <> 0
OG_1stG_fN*		16	1.40289	0.72271	0.18068	1.24103		Equal Variance NOT Assumed (Welch Correction)	0.68796	7.27142	0.51282		At 0.05 level, when equal variance is assumed, Mean1 - Mean2 is NOT significantly different from 0
	Difference		0.90351		0.93509								At 0.05 level, when equal variance is NOT assumed, Mean1 - Mean2 is NOT significantly different from 0
	Overall	24	1.70406	2.15638	0.44017	1.23824
		N	Mean	SD	SEM	Median			t Statistic	DF	Prob>|t|		Null Hypothesis: mean1-mean2 = 0
OG_1stG_fN		16	0.60368	0.13808	0.03452	0.57961		Equal Variance Assumed	19.17808	52	3.06516E-25		Alternative Hypothesis: mean1-mean2 <> 0
OG_RESTA_fN		38	0.11569	0.05015	0.00814	0.11571		Equal Variance NOT Assumed (Welch Correction)	13.75912	16.69181	1.55595E-10		At 0.05 level, when equal variance is assumed, Mean1 - Mean2 is significantly different from 0
	Difference		0.48799		0.02545								At 0.05 level, when equal variance is NOT assumed, Mean1 - Mean2 is significantly different from 0
	Overall	54	0.26028	0.2403	0.0327	0.13817
		N	Mean	SD	SEM	Median			t Statistic	DF	Prob>|t|		Null Hypothesis: mean1-mean2 = 0
OG_1stG_fN*		16	1.40289	0.72271	0.18068	1.24103		Equal Variance Assumed	2.1847	52	0.03344		Alternative Hypothesis: mean1-mean2 <> 0
OG_RESTA_fN*		38	0.5404	1.50149	0.24357	0.19755		Equal Variance NOT Assumed (Welch Correction)	2.84396	50.9041	0.0064		At 0.05 level, when equal variance is assumed, Mean1 - Mean2 is significantly different from 0
	Difference		0.86249		0.39478								At 0.05 level, when equal variance is NOT assumed, Mean1 - Mean2 is significantly different from 0
	Overall	54	0.79595	1.37103	0.18657	0.287
		N	Mean	SD	SEM	Median			t Statistic	DF	Prob>|t|		Null Hypothesis: mean1-mean2 = 0
OG_3rdC_fN		16	0.50524	0.13406	0.03352	0.54016		Equal Variance Assumed	-2.04589	30	0.04962		Alternative Hypothesis: mean1-mean2 <> 0
OG_1stG_fN		16	0.60368	0.13808	0.03452	0.57961		Equal Variance NOT Assumed (Welch Correction)	-2.04589	29.97381	0.04963		At 0.05 level, when equal variance is assumed, Mean1 - Mean2 is significantly different from 0
	Difference	16	-0.09844		0.04811	-0.13207							At 0.05 level, when equal variance is NOT assumed, Mean1 - Mean2 is significantly different from 0
	Overall	32	0.55446	0.14291	0.02526	0.56624
		N	Mean	SD	SEM	Median			t Statistic	DF	Prob>|t|		Null Hypothesis: mean1-mean2 = 0
OG_3rdC_fN*		16	0.83669	0.33442	0.0836	0.83022		Equal Variance Assumed	-2.84403	30	0.00795		Alternative Hypothesis: mean1-mean2 <> 0
OG_1stG_fN*		16	1.40289	0.72271	0.18068	1.24103		Equal Variance NOT Assumed (Welch Correction)	-2.84403	21.14192	0.00968		At 0.05 level, when equal variance is assumed, Mean1 - Mean2 is significantly different from 0
	Difference	16	-0.5662		0.19908	-0.46897							At 0.05 level, when equal variance is NOT assumed, Mean1 - Mean2 is significantly different from 0
	Overall	32	1.11979	0.62416	0.11034	0.96989

## Sheet: PG_TSG_OG
		N	Mean	SD	SEM	Median			t Statistic	DF	Prob>|t|		Null Hypothesis: mean1-mean2 = 0
PG_CSS_fN		8	0.44133	0.05203	0.0184	0.42462		Equal Variance Assumed	-2.45746	14	0.02764		Alternative Hypothesis: mean1-mean2 <> 0
TSG_CSS_fN		8	0.58055	0.15156	0.05358	0.55952		Equal Variance NOT Assumed (Welch Correction)	-2.45746	8.62731	0.0374		At 0.05 level, when equal variance is assumed, Mean1 - Mean2 is significantly different from 0
	Difference	8	-0.13923		0.05665	-0.11941							At 0.05 level, when equal variance is NOT assumed, Mean1 - Mean2 is significantly different from 0
	Overall	16	0.51094	0.13097	0.03274	0.49609
		N	Mean	SD	SEM	Median			t Statistic	DF	Prob>|t|		Null Hypothesis: mean1-mean2 = 0
PG_CSS_fN		8	0.44133	0.05203	0.0184	0.42462		Equal Variance Assumed	-2.67316	14	0.01819		Alternative Hypothesis: mean1-mean2 <> 0
OG_CSS_fN		8	0.51861	0.06308	0.0223	0.53836		Equal Variance NOT Assumed (Welch Correction)	-2.67316	13.5111	0.01864		At 0.05 level, when equal variance is assumed, Mean1 - Mean2 is significantly different from 0
	Difference	8	-0.07728		0.02891	-0.0593							At 0.05 level, when equal variance is NOT assumed, Mean1 - Mean2 is significantly different from 0
	Overall	16	0.47997	0.06865	0.01716	0.49609
		N	Mean	SD	SEM	Median			t Statistic	DF	Prob>|t|		Null Hypothesis: mean1-mean2 = 0
TSG_CSS_fN		8	0.58055	0.15156	0.05358	0.55952		Equal Variance Assumed	1.0673	14	0.3039		Alternative Hypothesis: mean1-mean2 <> 0
OG_CSS_fN		8	0.51861	0.06308	0.0223	0.53836		Equal Variance NOT Assumed (Welch Correction)	1.0673	9.35442	0.31261		At 0.05 level, when equal variance is assumed, Mean1 - Mean2 is NOT significantly different from 0
	Difference	8	0.06195		0.05804	0.0175							At 0.05 level, when equal variance is NOT assumed, Mean1 - Mean2 is NOT significantly different from 0
	Overall	16	0.54958	0.11662	0.02915	0.54577
		N	Mean	SD	SEM	Median			t Statistic	DF	Prob>|t|		Null Hypothesis: mean1-mean2 = 0
PG_3rdC_fN		16	0.37204	0.08548	0.02137	0.3659		Equal Variance Assumed	1.90505	30	0.0664		Alternative Hypothesis: mean1-mean2 <> 0
TSG_3rdC_fN		16	0.31223	0.09201	0.023	0.3042		Equal Variance NOT Assumed (Welch Correction)	1.90505	29.83905	0.06645		At 0.05 level, when equal variance is assumed, Mean1 - Mean2 is NOT significantly different from 0
	Difference	16	0.05981		0.0314	0.05164							At 0.05 level, when equal variance is NOT assumed, Mean1 - Mean2 is NOT significantly different from 0
	Overall	32	0.34214	0.09249	0.01635	0.33116
		N	Mean	SD	SEM	Median			t Statistic	DF	Prob>|t|		Null Hypothesis: mean1-mean2 = 0
PG_3rdC_fN		16	0.37204	0.08548	0.02137	0.3659		Equal Variance Assumed	-3.35105	30	0.00219		Alternative Hypothesis: mean1-mean2 <> 0
OG_3rdC_fN		16	0.50524	0.13406	0.03352	0.54016		Equal Variance NOT Assumed (Welch Correction)	-3.35105	25.46673	0.00252		At 0.05 level, when equal variance is assumed, Mean1 - Mean2 is significantly different from 0
	Difference	16	-0.1332		0.03975	-0.11451							At 0.05 level, when equal variance is NOT assumed, Mean1 - Mean2 is significantly different from 0
	Overall	32	0.43864	0.12966	0.02292	0.414
		N	Mean	SD	SEM	Median			t Statistic	DF	Prob>|t|		Null Hypothesis: mean1-mean2 = 0
TSG_3rdC_fN		16	0.31223	0.09201	0.023	0.3042		Equal Variance Assumed	-4.74825	30	4.73881E-5		Alternative Hypothesis: mean1-mean2 <> 0
OG_3rdC_fN		16	0.50524	0.13406	0.03352	0.54016		Equal Variance NOT Assumed (Welch Correction)	-4.74825	26.56469	6.21784E-5		At 0.05 level, when equal variance is assumed, Mean1 - Mean2 is significantly different from 0
	Difference	16	-0.19301		0.04065	-0.21757							At 0.05 level, when equal variance is NOT assumed, Mean1 - Mean2 is significantly different from 0
	Overall	32	0.40874	0.14969	0.02646	0.38296
		N	Mean	SD	SEM	Median			t Statistic	DF	Prob>|t|		Null Hypothesis: mean1-mean2 = 0
PG_RESTS_fN		40	0.10015	0.04918	0.00778	0.08841		Equal Variance Assumed	-2.66668	78	0.00931		Alternative Hypothesis: mean1-mean2 <> 0
TSG_RESTS_fN		40	0.14449	0.09296	0.0147	0.13103		Equal Variance NOT Assumed (Welch Correction)	-2.66668	59.24173	0.00986		At 0.05 level, when equal variance is assumed, Mean1 - Mean2 is significantly different from 0
	Difference	40	-0.04434		0.01663	-0.03024							At 0.05 level, when equal variance is NOT assumed, Mean1 - Mean2 is significantly different from 0
	Overall	80	0.12232	0.07719	0.00863	0.10241
		N	Mean	SD	SEM	Median			t Statistic	DF	Prob>|t|		Null Hypothesis: mean1-mean2 = 0
PG_RESTS_fN		40	0.10015	0.04918	0.00778	0.08841		Equal Variance Assumed	-1.82973	78	0.07111		Alternative Hypothesis: mean1-mean2 <> 0
OG_RESTS_fN		40	0.12391	0.06582	0.01041	0.10583		Equal Variance NOT Assumed (Welch Correction)	-1.82973	72.1985	0.07142		At 0.05 level, when equal variance is assumed, Mean1 - Mean2 is significantly different from 0
	Difference	40	-0.02377		0.01299	-0.01642							At 0.05 level, when equal variance is NOT assumed, Mean1 - Mean2 is significantly different from 0
	Overall	80	0.11203	0.05895	0.00659	0.09656
		N	Mean	SD	SEM	Median			t Statistic	DF	Prob>|t|		Null Hypothesis: mean1-mean2 = 0
TSG_RESTS_fN		40	0.14449	0.09296	0.0147	0.13103		Equal Variance Assumed	1.1424	78	0.25678		Alternative Hypothesis: mean1-mean2 <> 0
OG_RESTS_fN		40	0.12391	0.06582	0.01041	0.10583		Equal Variance NOT Assumed (Welch Correction)	1.1424	70.2463	0.25717		At 0.05 level, when equal variance is assumed, Mean1 - Mean2 is NOT significantly different from 0
	Difference	40	0.02057		0.01801	0.0027							At 0.05 level, when equal variance is NOT assumed, Mean1 - Mean2 is NOT significantly different from 0
	Overall	80	0.1342	0.0807	0.00902	0.11463
		N	Mean	SD	SEM	Median			t Statistic	DF	Prob>|t|		Null Hypothesis: mean1-mean2 = 0
PG_CAS_fN		8	0.42945	0.08684	0.0307	0.39776		Equal Variance Assumed	0.03916	14	0.96932		Alternative Hypothesis: mean1-mean2 <> 0
TSG_CAS_fN		8	0.42734	0.12529	0.0443	0.41111		Equal Variance NOT Assumed (Welch Correction)	0.03916	12.46433	0.96938		At 0.05 level, when equal variance is assumed, Mean1 - Mean2 is NOT significantly different from 0
	Difference	8	0.00211		0.0539	0.02282							At 0.05 level, when equal variance is NOT assumed, Mean1 - Mean2 is NOT significantly different from 0
	Overall	16	0.4284	0.10415	0.02604	0.39776
		N	Mean	SD	SEM	Median			t Statistic	DF	Prob>|t|		Null Hypothesis: mean1-mean2 = 0
PG_CAS_fN		8	0.42945	0.08684	0.0307	0.39776		Equal Variance Assumed	-0.46617	14	0.64826		Alternative Hypothesis: mean1-mean2 <> 0
OG_CAS_fN		8	0.45605	0.13601	0.04809	0.44367		Equal Variance NOT Assumed (Welch Correction)	-0.46617	11.89378	0.64951		At 0.05 level, when equal variance is assumed, Mean1 - Mean2 is NOT significantly different from 0
	Difference	8	-0.0266		0.05705	-0.03418							At 0.05 level, when equal variance is NOT assumed, Mean1 - Mean2 is NOT significantly different from 0
	Overall	16	0.44275	0.11109	0.02777	0.42597
		N	Mean	SD	SEM	Median			t Statistic	DF	Prob>|t|		Null Hypothesis: mean1-mean2 = 0
TSG_CAS_fN		8	0.42734	0.12529	0.0443	0.41111		Equal Variance Assumed	-0.43907	14	0.66731		Alternative Hypothesis: mean1-mean2 <> 0
OG_CAS_fN		8	0.45605	0.13601	0.04809	0.44367		Equal Variance NOT Assumed (Welch Correction)	-0.43907	13.9067	0.66735		At 0.05 level, when equal variance is assumed, Mean1 - Mean2 is NOT significantly different from 0
	Difference	8	-0.02871		0.06538	-0.0329							At 0.05 level, when equal variance is NOT assumed, Mean1 - Mean2 is NOT significantly different from 0
	Overall	16	0.4417	0.1272	0.0318	0.44367
		N	Mean	SD	SEM	Median			t Statistic	DF	Prob>|t|		Null Hypothesis: mean1-mean2 = 0
PG_1stG_fN		16	0.40242	0.16338	0.04085	0.35437		Equal Variance Assumed	0.22995	30	0.81969		Alternative Hypothesis: mean1-mean2 <> 0
TSG_1stG_fN		16	0.38912	0.1638	0.04095	0.39746		Equal Variance NOT Assumed (Welch Correction)	0.22995	29.99981	0.81969		At 0.05 level, when equal variance is assumed, Mean1 - Mean2 is NOT significantly different from 0
	Difference	16	0.0133		0.05784	-0.00483							At 0.05 level, when equal variance is NOT assumed, Mean1 - Mean2 is NOT significantly different from 0
	Overall	32	0.39577	0.16107	0.02847	0.35437
		N	Mean	SD	SEM	Median			t Statistic	DF	Prob>|t|		Null Hypothesis: mean1-mean2 = 0
PG_1stG_fN		16	0.40242	0.16338	0.04085	0.35437		Equal Variance Assumed	-3.76327	30	7.28654E-4		Alternative Hypothesis: mean1-mean2 <> 0
OG_1stG_fN		16	0.60368	0.13808	0.03452	0.57961		Equal Variance NOT Assumed (Welch Correction)	-3.76327	29.18935	7.52049E-4		At 0.05 level, when equal variance is assumed, Mean1 - Mean2 is significantly different from 0
	Difference	16	-0.20126		0.05348	-0.22554							At 0.05 level, when equal variance is NOT assumed, Mean1 - Mean2 is significantly different from 0
	Overall	32	0.50305	0.18054	0.03192	0.51523
		N	Mean	SD	SEM	Median			t Statistic	DF	Prob>|t|		Null Hypothesis: mean1-mean2 = 0
TSG_1stG_fN		16	0.38912	0.1638	0.04095	0.39746		Equal Variance Assumed	-4.00603	30	3.75571E-4		Alternative Hypothesis: mean1-mean2 <> 0
OG_1stG_fN		16	0.60368	0.13808	0.03452	0.57961		Equal Variance NOT Assumed (Welch Correction)	-4.00603	29.16587	3.90458E-4		At 0.05 level, when equal variance is assumed, Mean1 - Mean2 is significantly different from 0
	Difference	16	-0.21456		0.05356	-0.22862							At 0.05 level, when equal variance is NOT assumed, Mean1 - Mean2 is significantly different from 0
	Overall	32	0.4964	0.18463	0.03264	0.49321
		N	Mean	SD	SEM	Median			t Statistic	DF	Prob>|t|		Null Hypothesis: mean1-mean2 = 0
PG_RESTA_fN		38	0.09798	0.04688	0.00761	0.08051		Equal Variance Assumed	-1.86979	74	0.06547		Alternative Hypothesis: mean1-mean2 <> 0
TSG_RESTA_fN		38	0.12348	0.06982	0.01133	0.10727		Equal Variance NOT Assumed (Welch Correction)	-1.86979	64.7269	0.06604		At 0.05 level, when equal variance is assumed, Mean1 - Mean2 is NOT significantly different from 0
	Difference	38	-0.02551		0.01364	-0.02043							At 0.05 level, when equal variance is NOT assumed, Mean1 - Mean2 is NOT significantly different from 0
	Overall	76	0.11073	0.06045	0.00693	0.09254
		N	Mean	SD	SEM	Median			t Statistic	DF	Prob>|t|		Null Hypothesis: mean1-mean2 = 0
PG_RESTA_fN		38	0.09798	0.04688	0.00761	0.08051		Equal Variance Assumed	-1.5902	74	0.11605		Alternative Hypothesis: mean1-mean2 <> 0
OG_RESTA_fN		38	0.11569	0.05015	0.00814	0.11571		Equal Variance NOT Assumed (Welch Correction)	-1.5902	73.66572	0.11607		At 0.05 level, when equal variance is assumed, Mean1 - Mean2 is NOT significantly different from 0
	Difference	38	-0.01771		0.01114	-0.02106							At 0.05 level, when equal variance is NOT assumed, Mean1 - Mean2 is NOT significantly different from 0
	Overall	76	0.10683	0.04904	0.00563	0.09631
		N	Mean	SD	SEM	Median			t Statistic	DF	Prob>|t|		Null Hypothesis: mean1-mean2 = 0
TSG_RESTA_fN		38	0.12348	0.06982	0.01133	0.10727		Equal Variance Assumed	0.55926	74	0.57767		Alternative Hypothesis: mean1-mean2 <> 0
OG_RESTA_fN		38	0.11569	0.05015	0.00814	0.11571		Equal Variance NOT Assumed (Welch Correction)	0.55926	67.15425	0.57784		At 0.05 level, when equal variance is assumed, Mean1 - Mean2 is NOT significantly different from 0
	Difference	38	0.0078		0.01395	-0.01142							At 0.05 level, when equal variance is NOT assumed, Mean1 - Mean2 is NOT significantly different from 0
	Overall	76	0.11959	0.06051	0.00694	0.10945
		N	Mean	SD	SEM	Median			t Statistic	DF	Prob>|t|		Null Hypothesis: mean1-mean2 = 0
PG_CAS_fN*		8	0.71487	0.18315	0.06475	0.67325		Equal Variance Assumed	-1.8329	14	0.08817		Alternative Hypothesis: mean1-mean2 <> 0
TSG_CAS_fN*		8	1.42465	1.07986	0.38179	1.10488		Equal Variance NOT Assumed (Welch Correction)	-1.8329	7.40239	0.10717		At 0.05 level, when equal variance is assumed, Mean1 - Mean2 is NOT significantly different from 0
	Difference	8	-0.70977		0.38724	-0.48227							At 0.05 level, when equal variance is NOT assumed, Mean1 - Mean2 is NOT significantly different from 0
	Overall	16	1.06976	0.83317	0.20829	0.67325
		N	Mean	SD	SEM	Median			t Statistic	DF	Prob>|t|		Null Hypothesis: mean1-mean2 = 0
PG_CAS_fN*		8	0.71487	0.18315	0.06475	0.67325		Equal Variance Assumed	-1.22195	14	0.2419		Alternative Hypothesis: mean1-mean2 <> 0
OG_CAS_fN*		8	2.3064	3.6793	1.30083	0.9785		Equal Variance NOT Assumed (Welch Correction)	-1.22195	7.03469	0.26109		At 0.05 level, when equal variance is assumed, Mean1 - Mean2 is NOT significantly different from 0
	Difference	8	-1.59152		1.30244	-0.33488							At 0.05 level, when equal variance is NOT assumed, Mean1 - Mean2 is NOT significantly different from 0
	Overall	16	1.51063	2.64736	0.66184	0.70295
		N	Mean	SD	SEM	Median			t Statistic	DF	Prob>|t|		Null Hypothesis: mean1-mean2 = 0
TSG_CAS_fN*		8	1.42465	1.07986	0.38179	1.10488		Equal Variance Assumed	-0.6504	14	0.52596		Alternative Hypothesis: mean1-mean2 <> 0
OG_CAS_fN*		8	2.3064	3.6793	1.30083	0.9785		Equal Variance NOT Assumed (Welch Correction)	-0.6504	8.19707	0.53323		At 0.05 level, when equal variance is assumed, Mean1 - Mean2 is NOT significantly different from 0
	Difference	8	-0.88175		1.3557	-0.02652							At 0.05 level, when equal variance is NOT assumed, Mean1 - Mean2 is NOT significantly different from 0
	Overall	16	1.86552	2.65874	0.66469	0.9785
		N	Mean	SD	SEM	Median			t Statistic	DF	Prob>|t|		Null Hypothesis: mean1-mean2 = 0
PG_1stG_fN*		16	0.64085	0.23557	0.05889	0.60926		Equal Variance Assumed	-1.51889	30	0.13926		Alternative Hypothesis: mean1-mean2 <> 0
TSG_1stG_fN*		16	0.83745	0.46106	0.11527	0.79588		Equal Variance NOT Assumed (Welch Correction)	-1.51889	22.33207	0.14282		At 0.05 level, when equal variance is assumed, Mean1 - Mean2 is NOT significantly different from 0
	Difference	16	-0.1966		0.12944	-0.07102							At 0.05 level, when equal variance is NOT assumed, Mean1 - Mean2 is NOT significantly different from 0
	Overall	32	0.73915	0.37375	0.06607	0.65895
		N	Mean	SD	SEM	Median			t Statistic	DF	Prob>|t|		Null Hypothesis: mean1-mean2 = 0
PG_1stG_fN*		16	0.64085	0.23557	0.05889	0.60926		Equal Variance Assumed	-4.01002	30	3.71474E-4		Alternative Hypothesis: mean1-mean2 <> 0
OG_1stG_fN*		16	1.40289	0.72271	0.18068	1.24103		Equal Variance NOT Assumed (Welch Correction)	-4.01002	18.15191	8.09499E-4		At 0.05 level, when equal variance is assumed, Mean1 - Mean2 is significantly different from 0
	Difference	16	-0.76204		0.19003	-0.61372							At 0.05 level, when equal variance is NOT assumed, Mean1 - Mean2 is significantly different from 0
	Overall	32	1.02187	0.65532	0.11585	0.90894
		N	Mean	SD	SEM	Median			t Statistic	DF	Prob>|t|		Null Hypothesis: mean1-mean2 = 0
TSG_1stG_fN*		16	0.83745	0.46106	0.11527	0.79588		Equal Variance Assumed	-2.63835	30	0.01308		Alternative Hypothesis: mean1-mean2 <> 0
OG_1stG_fN*		16	1.40289	0.72271	0.18068	1.24103		Equal Variance NOT Assumed (Welch Correction)	-2.63835	25.47477	0.01401		At 0.05 level, when equal variance is assumed, Mean1 - Mean2 is significantly different from 0
	Difference	16	-0.56544		0.21431	-0.36764							At 0.05 level, when equal variance is NOT assumed, Mean1 - Mean2 is significantly different from 0
	Overall	32	1.12017	0.66189	0.11701	0.9232
		N	Mean	SD	SEM	Median			t Statistic	DF	Prob>|t|		Null Hypothesis: mean1-mean2 = 0
PG_RESTA_fN*		38	0.1242	0.07395	0.012	0.09519		Equal Variance Assumed	-2.85687	74	0.00555		Alternative Hypothesis: mean1-mean2 <> 0
TSG_RESTA_fN*		38	0.21334	0.17756	0.0288	0.16177		Equal Variance NOT Assumed (Welch Correction)	-2.85687	49.4616	0.00624		At 0.05 level, when equal variance is assumed, Mean1 - Mean2 is significantly different from 0
	Difference	38	-0.08914		0.0312	-0.06024							At 0.05 level, when equal variance is NOT assumed, Mean1 - Mean2 is significantly different from 0
	Overall	76	0.16877	0.14235	0.01633	0.12411
		N	Mean	SD	SEM	Median			t Statistic	DF	Prob>|t|		Null Hypothesis: mean1-mean2 = 0
PG_RESTA_fN*		38	0.1242	0.07395	0.012	0.09519		Equal Variance Assumed	-1.70665	74	0.09208		Alternative Hypothesis: mean1-mean2 <> 0
OG_RESTA_fN*		38	0.5404	1.50149	0.24357	0.19755		Equal Variance NOT Assumed (Welch Correction)	-1.70665	37.17951	0.09623		At 0.05 level, when equal variance is assumed, Mean1 - Mean2 is NOT significantly different from 0
	Difference	38	-0.4162		0.24387	-0.0973							At 0.05 level, when equal variance is NOT assumed, Mean1 - Mean2 is NOT significantly different from 0
	Overall	76	0.3323	1.07647	0.12348	0.13651
		N	Mean	SD	SEM	Median			t Statistic	DF	Prob>|t|		Null Hypothesis: mean1-mean2 = 0
TSG_RESTA_fN*		38	0.21334	0.17756	0.0288	0.16177		Equal Variance Assumed	-1.33346	74	0.18647		Alternative Hypothesis: mean1-mean2 <> 0
OG_RESTA_fN*		38	0.5404	1.50149	0.24357	0.19755		Equal Variance NOT Assumed (Welch Correction)	-1.33346	38.03461	0.19031		At 0.05 level, when equal variance is assumed, Mean1 - Mean2 is NOT significantly different from 0
	Difference	38	-0.32706		0.24527	-0.03242							At 0.05 level, when equal variance is NOT assumed, Mean1 - Mean2 is NOT significantly different from 0
	Overall	76	0.37687	1.07464	0.12327	0.17198
		N	Mean	SD	SEM	Median			t Statistic	DF	Prob>|t|		Null Hypothesis: mean1-mean2 = 0
PG_CSS_fN*		8	0.77609	0.17898	0.06328	0.69669		Equal Variance Assumed	-1.73989	14	0.1038		Alternative Hypothesis: mean1-mean2 <> 0
TSG_CSS_fN*		8	2.85868	3.38079	1.19529	1.56101		Equal Variance NOT Assumed (Welch Correction)	-1.73989	7.03924	0.12519		At 0.05 level, when equal variance is assumed, Mean1 - Mean2 is NOT significantly different from 0
	Difference	8	-2.08259		1.19696	-0.7013							At 0.05 level, when equal variance is NOT assumed, Mean1 - Mean2 is NOT significantly different from 0
	Overall	16	1.81738	2.55057	0.63764	0.96593
		N	Mean	SD	SEM	Median			t Statistic	DF	Prob>|t|		Null Hypothesis: mean1-mean2 = 0
PG_CSS_fN*		8	0.77609	0.17898	0.06328	0.69669		Equal Variance Assumed	-1.83242	14	0.08824		Alternative Hypothesis: mean1-mean2 <> 0
OG_CSS_fN*		8	1.6334	1.31114	0.46356	1.23796		Equal Variance NOT Assumed (Welch Correction)	-1.83242	7.26078	0.10803		At 0.05 level, when equal variance is assumed, Mean1 - Mean2 is NOT significantly different from 0
	Difference	8	-0.85731		0.46786	-0.38894							At 0.05 level, when equal variance is NOT assumed, Mean1 - Mean2 is NOT significantly different from 0
	Overall	16	1.20474	1.00657	0.25164	0.96593
		N	Mean	SD	SEM	Median			t Statistic	DF	Prob>|t|		Null Hypothesis: mean1-mean2 = 0
TSG_CSS_fN*		8	2.85868	3.38079	1.19529	1.56101		Equal Variance Assumed	0.95573	14	0.35542		Alternative Hypothesis: mean1-mean2 <> 0
OG_CSS_fN*		8	1.6334	1.31114	0.46356	1.23796		Equal Variance NOT Assumed (Welch Correction)	0.95573	9.05909	0.36401		At 0.05 level, when equal variance is assumed, Mean1 - Mean2 is NOT significantly different from 0
	Difference	8	1.22528		1.28203	0.18251							At 0.05 level, when equal variance is NOT assumed, Mean1 - Mean2 is NOT significantly different from 0
	Overall	16	2.24604	2.55665	0.63916	1.33057
		N	Mean	SD	SEM	Median			t Statistic	DF	Prob>|t|		Null Hypothesis: mean1-mean2 = 0
PG_3rdC_fN*		16	0.61339	0.21179	0.05295	0.55047		Equal Variance Assumed	1.75509	30	0.08945		Alternative Hypothesis: mean1-mean2 <> 0
TSG_3rdC_fN*		16	0.49391	0.17117	0.04279	0.49486		Equal Variance NOT Assumed (Welch Correction)	1.75509	28.73539	0.0899		At 0.05 level, when equal variance is assumed, Mean1 - Mean2 is NOT significantly different from 0
	Difference	16	0.11948		0.06808	0.11901							At 0.05 level, when equal variance is NOT assumed, Mean1 - Mean2 is NOT significantly different from 0
	Overall	32	0.55365	0.19891	0.03516	0.53951
		N	Mean	SD	SEM	Median			t Statistic	DF	Prob>|t|		Null Hypothesis: mean1-mean2 = 0
PG_3rdC_fN*		16	0.61339	0.21179	0.05295	0.55047		Equal Variance Assumed	-2.25638	30	0.03149		Alternative Hypothesis: mean1-mean2 <> 0
OG_3rdC_fN*		16	0.83669	0.33442	0.0836	0.83022		Equal Variance NOT Assumed (Welch Correction)	-2.25638	25.36515	0.03291		At 0.05 level, when equal variance is assumed, Mean1 - Mean2 is significantly different from 0
	Difference	16	-0.22329		0.09896	-0.16315							At 0.05 level, when equal variance is NOT assumed, Mean1 - Mean2 is significantly different from 0
	Overall	32	0.72504	0.2978	0.05264	0.60182
		N	Mean	SD	SEM	Median			t Statistic	DF	Prob>|t|		Null Hypothesis: mean1-mean2 = 0
TSG_3rdC_fN*		16	0.49391	0.17117	0.04279	0.49486		Equal Variance Assumed	-3.64968	30	9.90056E-4		Alternative Hypothesis: mean1-mean2 <> 0
OG_3rdC_fN*		16	0.83669	0.33442	0.0836	0.83022		Equal Variance NOT Assumed (Welch Correction)	-3.64968	22.35475	0.00138		At 0.05 level, when equal variance is assumed, Mean1 - Mean2 is significantly different from 0
	Difference	16	-0.34278		0.09392	-0.32613							At 0.05 level, when equal variance is NOT assumed, Mean1 - Mean2 is significantly different from 0
	Overall	32	0.6653	0.31403	0.05551	0.5981
		N	Mean	SD	SEM	Median			t Statistic	DF	Prob>|t|		Null Hypothesis: mean1-mean2 = 0
PG_RESTS_fN*		40	0.12419	0.06658	0.01053	0.11135		Equal Variance Assumed	-2.77905	78	0.00683		Alternative Hypothesis: mean1-mean2 <> 0
TSG_RESTS_fN*		40	0.2357	0.24489	0.03872	0.16785		Equal Variance NOT Assumed (Welch Correction)	-2.77905	44.73386	0.00794		At 0.05 level, when equal variance is assumed, Mean1 - Mean2 is significantly different from 0
	Difference	40	-0.11151		0.04013	-0.04152							At 0.05 level, when equal variance is NOT assumed, Mean1 - Mean2 is significantly different from 0
	Overall	80	0.17995	0.18693	0.0209	0.12275
		N	Mean	SD	SEM	Median			t Statistic	DF	Prob>|t|		Null Hypothesis: mean1-mean2 = 0
PG_RESTS_fN*		40	0.12419	0.06658	0.01053	0.11135		Equal Variance Assumed	-2.27498	78	0.02565		Alternative Hypothesis: mean1-mean2 <> 0
OG_RESTS_fN*		40	0.23931	0.31303	0.04949	0.16433		Equal Variance NOT Assumed (Welch Correction)	-2.27498	42.5212	0.02801		At 0.05 level, when equal variance is assumed, Mean1 - Mean2 is significantly different from 0
	Difference	40	-0.11512		0.0506	-0.04233							At 0.05 level, when equal variance is NOT assumed, Mean1 - Mean2 is significantly different from 0
	Overall	80	0.18175	0.2322	0.02596	0.12591
		N	Mean	SD	SEM	Median			t Statistic	DF	Prob>|t|		Null Hypothesis: mean1-mean2 = 0
TSG_RESTS_fN*		40	0.2357	0.24489	0.03872	0.16785		Equal Variance Assumed	-0.05738	78	0.95439		Alternative Hypothesis: mean1-mean2 <> 0
OG_RESTS_fN*		40	0.23931	0.31303	0.04949	0.16433		Equal Variance NOT Assumed (Welch Correction)	-0.05738	73.7291	0.9544		At 0.05 level, when equal variance is assumed, Mean1 - Mean2 is NOT significantly different from 0
	Difference	40	-0.00361		0.06284	-0.00551							At 0.05 level, when equal variance is NOT assumed, Mean1 - Mean2 is NOT significantly different from 0
	Overall	80	0.23751	0.27925	0.03122	0.16767
		N	Mean	SD	SEM	Median			t Statistic	DF	Prob>|t|		Null Hypothesis: mean1-mean2 = 0
PG_NCG_CSS_fN		4	0.4223	0.0603	0.03015	0.40594		Equal Variance Assumed	1.47913	6	0.18959		Alternative Hypothesis: mean1-mean2 <> 0
PG_NCG_CAS_fN		4	0.37157	0.03269	0.01634	0.36861		Equal Variance NOT Assumed (Welch Correction)	1.47913	4.62286	0.20379		At 0.05 level, when equal variance is assumed, Mean1 - Mean2 is NOT significantly different from 0
	Difference	4	0.05073		0.0343	0.03003							At 0.05 level, when equal variance is NOT assumed, Mean1 - Mean2 is NOT significantly different from 0
	Overall	8	0.39694	0.05245	0.01855	0.38471
		N	Mean	SD	SEM	Median			t Statistic	DF	Prob>|t|		Null Hypothesis: mean1-mean2 = 0
TSG_individual_CSS_fN		71	0.65829	0.15826	0.01878	0.67857		Equal Variance Assumed	4.6918	140	6.37314E-6		Alternative Hypothesis: mean1-mean2 <> 0
TSG_individual_CAS_fN		71	0.53347	0.15875	0.01884	0.525		Equal Variance NOT Assumed (Welch Correction)	4.6918	139.99866	6.37319E-6		At 0.05 level, when equal variance is assumed, Mean1 - Mean2 is significantly different from 0
	Difference	71	0.12482		0.0266	0.12213							At 0.05 level, when equal variance is NOT assumed, Mean1 - Mean2 is significantly different from 0
	Overall	142	0.59588	0.16991	0.01426	0.59771
		N	Mean	SD	SEM	Median			t Statistic	DF	Prob>|t|		Null Hypothesis: mean1-mean2 = 0
OG_individual_CSS_fN		54	0.60967	0.16834	0.02291	0.58978		Equal Variance Assumed	1.17018	106	0.24455		Alternative Hypothesis: mean1-mean2 <> 0
OG_individual_CAS_fN		54	0.56989	0.18454	0.02511	0.56786		Equal Variance NOT Assumed (Welch Correction)	1.17018	105.11798	0.24457		At 0.05 level, when equal variance is assumed, Mean1 - Mean2 is NOT significantly different from 0
	Difference	54	0.03978		0.03399	0.04567							At 0.05 level, when equal variance is NOT assumed, Mean1 - Mean2 is NOT significantly different from 0
	Overall	108	0.58978	0.17693	0.01702	0.58519
